# Supplementary material for: Comparison of microbiomes of cold-water corals Primnoa pacifica and Primnoa resedaeformis, with possible link between microbiome composition and host genotype
Source: Sci Rep. 2018 Aug 17;8:12383. doi: 10.1038/s41598-018-30901-z (PMC6098105; doi:10.1038/s41598-018-30901-z)
Supplement: Supplementary file 2 — Table S1 [file 41598_2018_30901_MOESM2_ESM.xlsx]

## Sheet: Sheet1
Table S1. Abundance of all operational taxonomic units (OTUs) in Primnoa samples, along with taxonomic classification and representative sequence for each OTU. Shading of OTU identifier column indicates members of core microbiome for Primnoa genus (red), P. pacifica species (yellow), and P. resedaeformis species (blue).
OTU	Classification to lowest possible category					Samples: Baltimore Canyon									Samples: Norfolk Canyon					Samples: Gulf of Alaska						Sequence
	Phlyum	Class	Order	Family	Genus	PR_BC_01	PR_BC_02	PR_BC_03	PR_BC_04	PR_BC_05	PR_BC_06	PR_BC_07	PR_BC_08	PR_BC_09	PR_NC_04	PR_NC_06	PR_NC_07	PR_NC_08	PR_NC_10	PP_GA_01	PP_GA_02	PP_GA_04	PP_GA_05	PP_GA_06	PP_GA_07
4709	Proteobacteria	Deltaproteobacteria	Myxococcales	OM27		0	0	0	0	0	0	3	0	0	0	0	0	0	0	0	0	0	0	0	0	GGGACGCAGGCGGAACGTTAAGTTGGATGTGAAAGCCCCGGGCTCAACCCGGGAACTGCATTCAAAACTGGCGTTCTTGAGTTCAAGAGAGGGTGGTGGAATTCCTGGTGTAGAGGTGAAATTCGTTGATATCAGGAGGAACACCGGCGGCGAAGGCGGCCACCTGGCTTGATACTGACGCTCATGTCCGAAAGCGTGGGGAGCAAACAGGATTAGATACCCTGGTAGTCCACGCCGTAAACGATGAATGCTAGGTGTTGGGGATATTCACTTTCTCAGTGCCGTAAGTTAACGCATTAAGCATTCCGCCTGGGGAGTACGGTCGCAAGACTA
4715	Proteobacteria	Alphaproteobacteria	Rhizobiales			0	0	0	3	0	0	0	0	0	0	0	0	0	0	0	0	0	0	6	0	GGCACGTAGGCGGACCATTAAGTCAGGGGTGAAAGCCTGGAGCTCAACTCCAGAACTGCCTTTGATACTGATGGTCTCGAGTTCGGAAGAGGTTGGTGGAACTGCGAGTGTAGAGGTGAAATTCGTAGATATTCGCAAGAACACCAGTGGCGAAGGCGGCCAACTGGTCCGATACTGACGCTGAGGTGCGAAAGCGTGGGGAGCAAACAGGATTAGATACCCTGGTAGTCCACGCCGTAAACGATGAATGCCAGCCGTTGGGGAGCTTGCTCCTCAGTGGCGCAGCTAACGCTTTAAGCATTCCGCCTGGGGAGTACGGTCGCAAGATTA
5136	Proteobacteria	Alphaproteobacteria	Rhizobiales	Phyllobacteriaceae		0	14	2	0	6	9	4	0	5	0	0	3	3	0	0	0	0	0	0	0	GGCACGTAGGCGGATTGGAAAGTTAGAGGTGAAATCCCTGGGCTCAACCCAGGAACTGCCTTTAAAACTATCAATCTAGAGGTCGAGAGAGGTGAGTGGAATTCCGAGTGTAGAGGTGAAATTCGTAGATATTCGGAGGAACACCAGTGGCGAAGGCGGCTCACTGGCTCGATACTGACGCTGAGGTGCGAAAGTGTGGGGAGCAAACAGGATTAGATACCCTGGTAGTCCACACCGTAAACGATGGAAGCTAGCTGTCAGAATGTATACATTTTGGTGGCGCAGCTAACGCATTAAGCTTCCCGCCTGGGGAGTACGGTCGCAAGATTA
8838	Proteobacteria	Gammaproteobacteria	Alteromonadales	Colwelliaceae		0	0	15	3	9	0	0	0	461	76	0	155	34	33	0	0	8	162	0	0	TGCGTAGGTGGTTTATTAAGCAAGATGTGAAAGCCCTGGGCTCAACCTGGGAACTGCATTTTGAACTGATAAGCTAGAGTTTTGTAGAGGGTAGTGGAATTTCCAGTGTAGCGGTGAAATGCGTAGAGATTGGAAGGAACATCAGTGGCGAAGGCGGCTACCTGGACAAAGACTGACACTGAGGCACGAAAGCGTGGGGAGCAAACAGGATTAGATACCCTGGTAGTCCACGCCGTAAACGATGTCAACTAGCCGTCTGTAGACATGTTCTGTGGGTGGCGTAGCTAACGCACTAAGTTGACCGCCTGGGGAGTACGGCCGCAAGGTTA
10703	Proteobacteria	Deltaproteobacteria	NB1-j			0	0	0	0	0	0	4	0	0	0	0	0	0	0	0	0	0	0	0	0	AGTGTAGGTTGTTAGATAAGTAGGATGTGAAATCCCAGGGCCCAACCCTGGAACTGCACCCTAAACTGTCTAGCTAGAATCCAGGAGAGGAAGGCGGAATTCCGAGTGTAGAGGTGAAATTCGTAGATATTCGGAGGAACACCAGAGGCGAAGGCGGCCTTCTGGACTGTGATTGACACTGAGACTCGAAAGCGTGGGGAGCAAACAGGATTAGATACCCTGGTAGTCCACGCCGTAAACGTTGAGTGCTAGTCGTCGCGGGTATTGACCCCTGCGGTGACAAAGCTAACGCATTAAGCACTCCGCCTGGGAAGTACGGCCGCAAGGCTA
11180	Proteobacteria	Epsilonproteobacteria	Campylobacterales	Campylobacteraceae	Arcobacter	0	0	0	0	0	1	0	0	0	0	0	0	0	0	0	0	0	415	3	10	GGCGTGTAGGCGGGTTAATAAGTTGGAAGTGAAATCCTATAGCTCAACTATAGAACTGCTTTCAAAACTGTTAACCTAGAATATGGGAGAGGTAGATGGAATTTCTGGTGTAGGGGTAAAATCCGTAGAGATCAGAAGGAATACCGATTGCGAAGGCGATCTACTGGAACATTATTGACGCTGAGACGCGAAAGCGTGGGGAGCAAACAGGATTAGATACCCTGGTAGTCCACGCCCTAAACGATGCACACTAGTTGTTGCCATGCTCGACATGGCAGTAATGCAGTTAACACATTAAGTGTGCCGCCTGGGGAGTACGGTCGCAAGATTA
11418	Actinobacteria	Acidimicrobiia	Acidimicrobiales			0	1	0	0	0	3	0	0	0	0	0	0	0	0	0	0	0	0	0	0	CTCGTAGGCGGTTTGGTAAGTCAGATGTGAAAACTCAGGGCTCAACCCGGAGAGGCCATCTGATACTGCCATGACTAGAGTCCGGTAGAGGAGTGTGGAATTCCTGGTGTAGCGGTGAAATGCGCAGATATCAGGAGGAACACCAACGGCGAAGGCAGCACTCTGGGCCGGTACTGACGCTGAGGAGCGAAAGCGTGGGGAGCAAACAGGATTAGATACCCTGGTAGTCCACGCCGTAAACGCTGGGCACTAGGTGTGGGACCTTATCAACGGGTTCCGTGCCGTAGCTAACGCATTAAGTGCCCCGCCTGGGGAGTACGGCCGCAAGGCTA
12574	Actinobacteria	Actinobacteria	Actinomycetales	Actinomycetaceae	Actinomyces	0	0	0	0	0	0	0	0	1	0	9	5	4	0	0	0	0	0	2	0	CTTGTAGGCGGTTGGTCGCGTCTGCCGTGAAATCCTCTGGCTTAACTGGGGGCGTGCGGTGGGTACGGGCTGACTTGAGTGCGGTAGGGGAGACTGGAACTCCTGGTGTAGCGGTGGAATGCGCAGATATCAGGAAGAACACCGGTGGCGAAGGCGGGTCTCTGGGCCGTTACTGACGCTGAGGAGCGAAAGCGTGGGGAGCGAACAGGATTAGATACCCTGGTAGTCCACGCTGTAAACGTTGGGCACTAGGTGTGGGGGCCACCCGTGGTTTCTGCGCCGTAGCTAACGCTTTAAGTGCCCCGCCTGGGGAGTACGGCCGCAAGGCTA
14157	Firmicutes	Clostridia	Clostridiales	[Mogibacteriaceae]		0	0	0	0	1	0	0	0	0	0	0	0	1	0	0	0	0	14	0	0	GGTACGTAGGTGGCCTTTTAAGCGTAGGGTATAAGGCAATGGCTCAACCATTGTTCGCCCTATGAACTGGAAGGCTTGAGTGCAGGAGAGGAAAGCGGAATTCCTAGTGTAGCGGTGGAATGCATAGATATTAGGAGGAACATCAGCGGCGAAGGCGGCTTTCTGGACTGCAACTGACACTGAGGTACGAAAGCGTGGGGAGCAAACAGGATTAGATACCCTGGTAGTCCACGCCGTAAACGATGAGCACTAGGTGTCGGGGTCGTAAGGCTTCGGTGCCGTAGTTAACGCATTAAGTGCTCCGCCTGGGGAGTACGCACGCAAGTGTG
18223	Proteobacteria	Gammaproteobacteria	Vibrionales	Vibrionaceae	Enterovibrio	2	0	1	0	1	3	15	1	18	0	0	0	0	0	0	0	0	0	0	0	GGCATGCAGGCGGTTTGTTAAGCAAGATGTGAAAGCCCCGGGCTCAACCTGGGAACCGCATTTTGAACTGGCAGGCTAGAGTCTTGTAGAGGGGGGTAGAATTTCAGGTGTAGCGGTGAAATGCGTAGAGATCTGAAGGAATACCGGTGGCGAAGGCGGCCCCCTGGACAAAGACTGACGCTCAGATGCGAAAGCGTGGGGAGCAAACAGGATTAGATACCCTGGTAGTCCACGCTGTAAACGATGTCTACTTGGAGGTTGCGGTCTTGAACTGTGGCTTTCGGAGCTAACGCGTTAAGTAGACCGCCTGGGGAGTACGGTCGCAAGATTAAAACTCAAAAAATTGACGG
29566	Fusobacteria	Fusobacteriia	Fusobacteriales	Leptotrichiaceae	Sneathia	0	0	0	0	0	0	0	0	0	10	20	0	0	0	0	0	0	0	0	0	GGCATCTAGGCGGTAAGACAAGTTGAAGGTGAAAACCTGTGGCTCAACCATAGGCTTGCCTACAAAACTGTTGAACTAGAGTACTGGAAAGGTGGGTGGAACTACACGAGTAGAGGTGAAATTCGTAGATATGTGTAGGAATGCCGATGATGAAGATAACTCACTGGACAGAAACTGACGCTGAAGTGCGAAAGCTAGGGGAGCAAACAGGATTAGATACCCTGGTAGTCCTAGCTGTAAACGATGATCACTGGGTGTGGGGATGCGAAGTCTCTGTGCCGAAGCAAAAGCGATAAGTGATCCGCCTGGGGAGTACGTTCGCAAGAATG
32581	Bacteroidetes	[Saprospirae]	[Saprospirales]	Chitinophagaceae	Flavisolibacter	0	42	0	0	0	0	0	0	0	0	0	0	0	0	0	0	0	0	0	0	TGCGTAGGCGGGTTTGTAAGTCAGTGGTGAAATCCCGAAGCTTAACTTCGGAACTGCCGTTGATACTACAGGTCTTGAATACTCGGGAGGTGAGCGGAATATGTCATGTAGCGGTGAAATGCTTAGATATGACATAGAACACCGATTGCGAAGGCAGCTCACTACAGAGTCATTGACGCTGAGGCACGAAAGCGTGGGGATCAAACAGGATTAGATACCCTGGTAGTCCACGCCCTAAACTATGGATACTCGACGTGTGCGATATGACAGCATGCGTCTGAGCGAAAGCATTAAGTATCCCACCTGGGAAGTACGACCGCAAGGTTG
33825	Proteobacteria	Betaproteobacteria	Nitrosomonadales	Nitrosomonadaceae		0	0	0	1	0	0	0	0	0	0	0	0	0	0	0	0	0	6	4	2	TGCGCAGGCGGTTTTGTAAGTCAGATGTGAAATCCCCGGGCTTAACCTGGGAACTGCGTTTGAAACTACAAGGCTAGAGTGTAGCAGAGGGGGGTGGAATTCCACGTGTAGCAGTGAAATGCGTAGAGATGTGGAGGAACACCGATGGCGAAGGCAGCCCCCTGGGCTAACACTGACGCTCAGGCACGAAAGCGTGGGGAGCAAACAGGATTAGATACCCTGGTAGTCCACGCCCTAAACGATGTCAACTAGTTGTCGGGTCTTAACGGACTTGGTAACGCAGCTAACGCGTGAAGTTGACCGCCTGGGGAGTACGGTCGCAAGATTA
46595	Proteobacteria	Alphaproteobacteria	Rhodobacterales	Rhodobacteraceae		0	0	0	3	6	1	0	0	1	0	0	0	0	1	0	0	0	1	0	0	GGTACGTAGGCGGATCAGAAAGTAAGGGGTGAAATCCCAGGGCTCAACCCTGGAACTGCCTCTTAAACTCCTGGTCTTGAGTTCGAGAGAGGTGAGTGGAATTCCGAGTGTAGAGGTGAAATTCGTAGATATTCGGAGGAACACCAGTGGCGAAGGCGGCTCACTGGCTCGATACTGACGCTGAGGTACGAAAGTGTGGGGAGCAAACAGGATTAGATACCCTGGTAGTCCACACCGTAAACGATGAATGCCAGTCGTCGGGTAGCATGCTGCTCGGTGACACACCTAACGGATTAAGCATTCCGCCTGGGGAGTACGGTCGCAAGATTA
67794	Proteobacteria	Epsilonproteobacteria	Campylobacterales	Helicobacteraceae		0	1	0	2	1	2	0	2	0	0	0	0	2	0	0	0	0	0	0	0	CGCGCAGGCGGTCTGATAAGTTGGAAGTGAAATCCTATGGCTCAACCATAGAACTGCTTCCAAAACTGTCAGACTAGAGTGTGGGAGGGGAAGATGGAATTAGTTGTGTAGGGGTAAAATCCGTAGAGATAACTAGGAATACCAAAAGCGAAGGCGATCTTCTGGAACACTACTGACGCTGAGGCGCGAAAGCGTGGGGAGCAAACAGGATTAGATACCCTGGTAGTCCACGCAGTAAACGATGAATGTTAGTCGTTGGATAGCAAGTCTATTCAGTGATGCAGTTAACACATTAAACATTCCGCCTGGGGAGTACGGTCGCAAGATTA
69993	Firmicutes	Bacilli	Bacillales	Bacillaceae	Bacillus	1	4	0	1	1	3	0	0	0	0	0	0	0	0	0	0	5	0	4	1	CGCGCAGGTGGTCTCTTAAGTCTGATGTGAAAGCCCCCGGCTCAACCGGGGAGGGTCATTGGAAACTGGGAGACTTGAGTGCAGGAGAGAAGAGTGGAATTCCACGTGTAGCGGTGAAATGCGTAGAGATGTGGAGGAACACCAGTGGCGAAGGCGACTCTTTGGCCTGTAACTGACACTGAGGCGCGAAAGCGTGGGGAGCAAACAGGATTAGATACCCTGGTAGTCCACGCCGTAAACGATGAGTGCTAAGTGTTAGAGGGTTTCCGCCCTTTAGTGCTGCAGCAAACGCATTAAGCACTCCGCCTGGGGAGTACGGCCGCAAGGCTG
70607	Proteobacteria	Gammaproteobacteria	Thiotrichales			0	0	0	0	6	0	0	0	0	0	0	0	0	0	0	0	0	0	0	0	GGCGCGTAGGTGGTTTGATAAGTTGGATGTGAAATCCCCGGGCTTAACCTGGGTAGGTCATTCAAAACTGTCAGACTAGAGTATGGTAGAGGGTAGTGGAATTTCTAGTGTAGCGGTGAAATGCGTAGATATTAGAAGGAACACCAGTGGCGAAGGCGACTGCCTGGACTGATACTGACACTGAGGTGCGAAAGCGTGGGTAGCGAACAGGATTAGATACCCTGGTAGTCCACGCCGTAAACGATGACAACTAGACGTTGGGCTCCTTAGAGAGTTTAGTGTCGAAGCTAACGCGTTAAGTTGTCCGCCTGGGGAGTACGGTCGCAAGATTA
71638	Bacteroidetes	Bacteroidia	Bacteroidales	Porphyromonadaceae	Porphyromonas	0	0	0	0	0	0	0	0	0	0	0	0	0	0	0	0	0	0	4	0	GGTGCGTAGGTTGTTCGGTAAGTCAGCGGTGAAAACTGAGCGCTCAACGTTCAGCGTGCCGTTGAAACTGCCGGGCTTGAGTTCAGTGGCGGCAGGCGGAATTCGTGGTGTAGCGGTGAAATGCATAGATATCACGAGGAACTCCGATTGCGAAGGCAGCTTGCCATACTGCGACTGACGCTGAAGCACGAAGGCGTGGGTATCAAACAGGATTAGATACCCTGGTAGTCCACGCAGTAAACGATGATTACTAGGAGTTTGCGATATACCGTCAAGCTTCCACAGCGAAAGCGTTAAGTAATCCACCTGGGGAGTACGCCGGCAACGGTG
77676	Bacteroidetes	Flavobacteriia	Flavobacteriales	Flavobacteriaceae		0	26	0	1	0	105	0	0	0	0	12	2	43	0	0	0	0	0	0	0	TCCGTAGGCGGGCAATTAAGTCAGGGGTGAAATCCCACAGCTCAACTGTGGAACTGCCTTTGATACTGGTTGTCTTGAGTTATAGTGAAGTAGATAGAATGTGTAGTGTAGCGGTGAAATGCATAGATATTACACAGAATACCGATTGCGAAGGCAGTCTACTAACTGTATACTGACGCTAATGGACGAAAGCGTGGGGAGCGAACAGGATTAGATACCCTGGTAGTCCACGCCGTAAACGATGGTCACTAATTGTTGGGGTTTTACCTCAGTGATTAAGAGAAATTGATAAGTGACCCACCTGGGGAGTACGATCGCAAGATTG
83595	Cyanobacteria	Synechococcophycideae	Pseudanabaenales	Pseudanabaenaceae		0	0	0	0	0	0	0	0	0	0	0	0	0	0	0	0	0	3	0	0	TCCGTAGGTGGTTTAGAAAGTCTGTTGTTAAAGCCCACAGCTCAACTGTGGATCGGCAATGGAAACTACTAGACTTGAGTGTGGTAGGGGTAGAGGGAATTCCTAGTGTAGCGGTGAAATGCGTAGATATTAGGAAGAACACCAGTGGCGAAGGCGCTCTACTGGGCCATAACTGACACTGATGGACGAAAGCTAGGGGAGCGAAAGGGATTAGATACCCCTGTAGTCCTAGCTGTAAACGATGGACACTAGGTGTTGGCCGTATCGACCCGGTCAGTATCGAAGCAAACGCGTTAAGTGTCCCGCCTGGGGAGTACGCACGCAAGTGTG
83803	Firmicutes	Clostridia	Clostridiales	[Tissierellaceae]	Peptoniphilus	0	0	0	0	0	0	0	0	46	0	0	0	0	1	0	0	0	0	0	0	TTCGCAGGCGGAAATGCAAGTCAGGTGTAAAAGGCAGTAGCTTAACTACTGTAAGCATTTGAAACTGCATATCTTGAGAAGAGTAGAGGTAAGTGGAATTTTTAGTGTAGCGGTGAAATGCGTAGATATTAAAAAGAATACCGGTGGCGAAGGCGACTTACTGGGCTCATTCTGACGCTGAGGAACGAAAGCGTGGGTAGCAAACAGGATTAGATACCCTGGTAGTCCACGCTGTAAACGATGAGTGCTAGGTATCGGAATAATTCGGTGCCGCAGTTAACACATTAAGCACTCCGCCTGGGGAGTACGTGCGCAAGCATG
88989	Cyanobacteria	4C0d-2	MLE1-12			1	0	0	0	0	0	0	0	0	0	0	0	0	0	0	5	0	0	0	0	GGTTCGTAGGTGGTTTGTTAAGTTTGGTGTTAAAGATCGGGGCTCAACCCTGGGACTGCACTGAATACTGGCAGACTCGAGTGTGGTAGAGGCTAGTGGAATTCCCAGTGTAGCGGTGAAATGCGTAGATATTGGGAAGAACACCGGTGGCGTAGGCGACTAGCTGGGCCATAACTGACGCTGAGGAACGAAAGCCAGGGGAGCGAATGGGATTAGATACCCCAGTAGTCCTGGCCGTAAACGATGGATACTAGGCGTATCGGGTATCGACCCCTGATGTGCCGCAGCTAACGCGATAAGTATCCCGCCTGAGTAGTACGGCCGCAAGGTTG
89412	Proteobacteria	Alphaproteobacteria	Rhizobiales	Methylobacteriaceae		6	8	16	2	0	11	0	0	0	0	0	3	0	0	0	0	1	0	0	0	GGCGCGTAGGCGGCTTGCCAAGTCGGGGGTGAAAGCCCGTGGCTCAACCACGGAATGGCCTTCGATACTGGCAGGCTTGAGACCGGAAGAGGACAGCGGAACTGCGAGTGTAGAGGTGAAATTCGTAGATATTCGCAAGAACACCAGTGGCGAAGGCGGCTGTCTGGTCCGGTTCTGACGCTGAGGCGCGAAAGCGTGGGGAGCAAACAGGATTAGATACCCTGGTAGTCCACGCTGTAAACGATGAATGCTAGCCGTTGGGGTGCATGCACCTCAGTGGCGCCGCTAACGCATTAAGCATTCCGCCTGGGGAGTACGGTCGCAAGATTA
89643	Planctomycetes	Planctomycetia	Planctomycetales	Planctomycetaceae	Planctomyces	0	0	0	0	0	0	0	0	0	0	0	0	0	0	0	5	0	0	0	0	GGTGCGTAGGCGGTCGCACAAGTCAGGTGTGAAATCCCCCGGCTCAACCGGGGAACAGCGCTTGAAACTAGGTGACTTGAGTGAGGTAAGGGTACGCGGAACTTCTGGTGGAGCGGTGAAATGTGTAGATATCAGAAGGAACGCCGGTGGCGAAAGCGGCGTACTGGGCCTTGTCTGACGCTGAGGCACGAAAGCTAGGGAAGTGAACGGGATTAGATACCCCGGTAATCCTAGCCGTAAACACTGAGCACTGGAGGGGAGGGGTTTCGGCCTTTTCCCTCGTAGCGAAAGCGTTAAGTGCTCCGCCTGGGGAGTATGGTCGCAAGGCTG
90697	Proteobacteria	Alphaproteobacteria	Sphingomonadales	Sphingomonadaceae	Sphingobium	0	0	1	0	0	0	0	0	0	0	0	1	0	0	0	0	3	0	0	0	CACGTAGGCGGCGATTTAAGTCAGGGGTGAAAGCCCAGTGCTCAACACTGGAACTGCCCTTGAGACTGGATTGCTTGAATCCGGGAGAGGTGAGTGGAATTCCGAGTGTAGAGGTGAAATTCGTAGATATTCGGAAGAACACCAGTGGCGAAGGCGGCTCACTGGACCGGCATTGACGCTGAGGTGCGAAAGCGTGGGGAGCAAACAGGATTAGATACCCTGGTAGTCCACGCCGTAAACGATGATAACTAGCTGTCAGGGCACATGGTGTTCTGGTGGCGCAGCTAACGCATTAAGTTATCCGCCTGGGGAGTACGGTCGCAAGATTA
95847	Firmicutes	Bacilli	Bacillales	Paenibacillaceae	Brevibacillus	41	32	0	21	14	38	3	0	0	3	26	1	13	1	0	7	63	0	73	6	GGCGCGCAGGCGGCTATGTAAGTCTGGTGTTAAAGCCCGGGGCTCAACCCCGGTTCGCATCGGAAACTGCGTAGCTTGAGTGCAGAAGAGGAAAGCGGTATTCCACGTGTAGCGGTGAAATGCGTAGAGATGTGGAGGAACACCAGTGGCGAAGGCGGCTTTCTGGTCTGTAACTGACGCTGAGGCGCGAAAGCGTGGGGAGCAAACAGGATTAGATACCCTGGTAGTCCACGCCGTAAACGATGAGTGCTAGGTGTTGGGGGTTTCAATACCCTCAGTGCCGCAGCTAACGCAATAAGCACTCCGCCTGGGGAGTACGCTCGCAAGAGTG
97301	Firmicutes	Clostridia	Clostridiales	Clostridiaceae	Clostridium	0	0	0	0	0	0	0	0	2	0	0	0	0	0	0	0	0	0	0	0	GGCGTGTAGGCGGCACTGTAAGTCAGATGTGAAATCTCCCGGCTCAACCGGGAGCGTGCATCTGATACTGCAGTACTTGAGTGATAGAGGGGAAAGCGGAATTCCTAGTGTAGCGGTAAAATGCGTAGATATTAGGAGGAACACCAGTGGCGAAGGCGGCTTTCTGGCTATTAACTGACGCTGAGGCGCGAAAGCGTGGGGAGCAAACAGGATTAGATACCCTGGTAGTCCACGCCGTAAACGATGAATGCTAGATGTGGGAGGTATCGACCCCTTCCGTGTCGCAGCTAACGCAATAAGCATTCCACCTGGGGATACGGCCGCAAGGCTG
99496	Proteobacteria	Deltaproteobacteria	Myxococcales			0	0	0	0	0	0	2	0	1	0	0	0	0	0	0	0	0	0	0	0	GGCGTGTAGGCGGATTCGAAAGTCAGATGTGAAATCCCTGGGCTCAACCTAGGAACTGCATTTGAAACTTCGTGTCTAGAGTGATGGAGAGGAAAGCGGAATTATTGGTGTAGAGGTGAAATTCGTAGATATCAATAGGAACACCAGTGGCGAAGGCGGCTTTCTGGACATTTACTGACGCTGAGACGCGAAAGCATGGGGAGCAAACAGGATTAGATACCCTGGTAGTCCATGCCGTAAACGACGTGTACTAGGTGTCGCGGATATTGACCTCTGCGGTCGCCGTAGCTAACGCGTTAAGTACACCGCCTGGGGAGTAACGGCCGCAAGGCTA
102655	Verrucomicrobia	Verrucomicrobiae	Verrucomicrobiales	Verrucomicrobiaceae		0	0	0	0	0	0	0	0	0	0	0	0	0	0	0	0	0	0	21	0	GGTGCGTAGGCCGCGTGGTAAGTCGGATGTGAAATCCGGAGGCTCAACCTCCGAATTGCATACGATACTGCTATGCTAGAGTGCTGAAGAGGAGTCTGGAATTCTCGGTGTAGCAGTGAAATGCGTAGATATCGAGAGGAACACTAGTTGCGAAGGCGAGACTCTGGGCAGCTACTGACGCTGAGGCACGAAGGCTAGGGTAGCAAACGGGATTAGATACCCCGGTAGTCCTAGCAGTAAACGGTGCGCGTTTGGTGTGGGGGGCTTAGACTCCCTCTGCGCCGTAGTTAACACGATAAACGCGCCGCCTGGGAAGTACGGTCGCAAGACTA
103111	PAUC34f					0	0	0	0	0	0	0	0	0	0	0	0	0	0	2	0	0	0	0	0	GGCACGTAGGCGGGTATTCAAGTCGGTTGTGAAATCCTCTGGCTCAACCAGAGAACTGCAATCGAAACTGTATACCTTGAGTCCAACAGAGGGAATCGGAATCCAAGGTGTAGCGGTGAAATGCGTAGATATCTTGGAGAACATCAGTGGCGAAGGCGGATTCCTGGGTTGGTACTGACGCTGAGGTGCGAAAGCTAAGGTAGCGAACAGGATTAGATACCCTGGTAGTCTTAGCCGTAAACGATGGGTACTAGGTGTTGGGGGACATTGACCCCTCAGTGCCGTAGCTAACGCATTAAGTACCCGCCTGGGGAGTACGGCCGCAAGGCTG
103709	Proteobacteria	Alphaproteobacteria				0	0	0	0	0	0	9	0	0	0	0	0	0	0	0	0	0	0	0	0	GGCGCGTAGGCGGTCTATCCAGTTGGGCGTGAAAGCCCTGGGCTCAACCCAGGAATTGCGTCCAATACTAATAGACTAGAGACCGAGAGAGGATAGTGGAATTTCCAGTGTAGAGGTGAAATTCGTAGATATTGGAAAGAACACCAGTGGCGAAAGCGACTATCTGGCTCGGTTCTGACGCTGAGGCGCGAAAGCGTGGGGAGCAAACAGGATTAGATACCCTGGTAGTCCACGCCGTAAACGATGTCTGCTAGGTGTCGGAAGGTAACCTTTCGGTGCCGCAGCTAACGCATTAAGCAGACCGCCTGGGAAGTACGGCCGCAAGGCTA
105678	Proteobacteria	Gammaproteobacteria	Legionellales	Legionellaceae		3	1	0	0	0	0	0	21	4	0	0	0	0	0	0	0	0	0	0	2	TGCGTAGGTTGTTCATTAAGTTATGTGGGAAATACCTGGGCTTAACCTGGGAATGTCGGATAATACTGATGAACTTGAGTATAGTAGAGGGTAGTGGAATTTCCGGTGTAGCGGTGAAATGCGTAGAGATCGGAAGGAACACCAGTGGCGAAGGCGGCTACCTGGACTAATACTGACACTGAGGCACGAAAGCGTGGGGAGCAAACAGGATTAGATACCCTGGTAGTCCACGCCGTAAACGATGTCAACTAGCTGTTGGGTAAATAAATTTACTTAGTGGCGCAGCTAACGCGATAAGTTGACCGCCTGGGGAGTACGGTCGCAAGATTA
108340	Proteobacteria	Gammaproteobacteria	Pseudomonadales	Pseudomonadaceae	Pseudomonas	0	0	0	0	0	1	0	3	0	0	0	0	0	0	0	7	0	0	0	0	GGCGCGTAGGCGGCTTGATAAGATGGGTGTGAAATCCCCGGGCTTAACCTGGGAACTGCATCCATAACTGTCTGGCTAGAGTACAGTAGAGGGTGGTGGAATTTCCTGTGTAGCGGTGAAATGCGTAGATATAGGAAGGAACACCAGTGGCGAAGGCGACCACCTGGACTGATACTGACGCTGAGGTGCGAAAGCGTGGGGAGCAAACAGGATTAGATACCCTGGTAGTCCACGCCGTAAACGATGTCTACTAGCCGTTGGAATCCTTGAGATTTTAGTGGCGCAGCTAACGCACTAAGTAGACCGCCTGGGGAGTACGGTCGCAAGATTA
108446	Proteobacteria	Alphaproteobacteria				0	0	0	0	0	0	0	0	0	0	0	0	0	0	0	0	0	0	0	2	GGCGCGTAGGCGGTCTTTTAAGTTAGGCGTGAAAGCCCCGGGCTCAACCCGGGAACTGCGCTTAAAACTGGAAGACTAGAAAACGGAAGAGGGTAGTGGAATTCCCAGTGTAGAGGTGAAATTCGTAGATATTGGGAAGAACACCAGTGGCGAAAGCGGCTACCTGGTCCGATTTTGACGCTGAGGCGCGAAAGCGTGGGGAGCAAACAGGATTAGATACCCTGGTAGTCCACGCCGTAAACGATGTCTGCTAGATGTCGGGGGGTTGCCCCTCGGTGTCGCCGCTAATGCATTAAGCAGACCGCCTGGGAAGTACGGTCGCAAGATTA
109275	Proteobacteria	Deltaproteobacteria	Desulfobacterales	Desulfobulbaceae		0	8	0	0	0	0	0	0	10	0	0	0	0	1	0	0	0	3	0	0	GGAGCGCAGGCGGTTTGTCAAGTCAGATGTGAAAGCCCACGGCTCAACCGTGGAAGTGCATTTGAAACTGACAGACTTGAGTATCAGAGGGGAAAGTGGAATTCCCGGTGTAGAGGTGAAATTCGTAGATATCGGGAGGAATACCGGTGGCGAAGGCGACTTTCTGGCTGAATACTGACGCTGAGGCTCGAAAGCGTGGGGAGCAAACAGGATTAGATACCCTGGTAGTCCACGCCGTAAACGATGTGCACTAGATGTAGGAGGTATTGATCCCTTCTGTGTCGCAGCTAACGCATTAAGTGCACCGCCTGGGGAGTACGGTCGCAAGATTA
112962	Chloroflexi	Chloroflexi	Herpetosiphonales			0	0	0	0	0	0	3	0	0	0	0	0	0	0	0	0	0	0	0	0	TGGGTAGGTGGCCACTGATGTGCCGTGTGAAAGCGCCGCGCTTCTCGCGGCGAGGTCGCGGTAGACACAGTGGCTCGAGGCACGGAGAGGGGCGTAGAATTCCCGGTGTAGTGGTGAAATGCGTAGATATCGGGAGGAATACCAGTGGCGCAAGCGGCGCCCTGGCCGTGACCTGACACTGAGCCACGACGGCGTGGGGAGCAAACGGGATTAGATACCCCGGTAGTCCACGCAGTAAACGATGCATACCCGGTGTTGGATTGGCGTCAAGCCCGTTCAGTGCCTGAGCTTACGCGATGAGTATGCCGCCTGGGGACTACGAGCGCAAGCTTAAAACTCAAAAAATTGACGG
113213	Proteobacteria	Alphaproteobacteria	Rhizobiales	Beijerinckiaceae		0	17	0	0	0	0	0	0	0	0	0	0	0	0	0	0	0	0	0	0	CGCGTAGGCGGACATTTAAGTCGGGGGTGAAAGCCCAGGGCTCAACCCTGGAATTGCCTCCGATACTGGGTGTCTCGAGACCGGAAGAGGTGAGTGGAACTGCGAGTGTAGAGGTGAAATTCGTAGATATTCGCAAGAACACCAGTGGCGAAGGCGGCTCACTGGTCCGGTTCTGACGCTGAGGCGCGAAAGCGTGGGGAGCAAACAGGATTAGATACCCTGGTAGTCCACGCCGTAAACGATGGATGCTAGCCGTTGGCAGGCTTGCCTGTCAGTGGCGCAGCTAACGCTTTAAGCATCCCGCCTGGGGAGTACGGCCGCAAGGTTA
113883	Verrucomicrobia	Verruco-5	MSBL3			0	0	0	0	0	0	0	0	0	0	0	0	2	0	0	0	0	0	0	0	TCCGCAGGCGGTCCTGTGTGTCGGATGTGAAAGCTCACGGCTTAACCGTGGAATTGCATTCGAAACTACAGGACTAGAGTACAGGAGGGGAGTAGGGAATTCAGGGTGTAGCGGTGAAATGCGTAGATATCCTGAAGAACACCGGTGGCGAAGGCGCTACTCTGGACTGATACTGACGCTCATGGACGAAAGCTAGGGGANCGAAGAGGATTAGATACCCTCGTAGTCCTAGCCGTAAACGGTGTGCACTTGATGTTGGAGGTTTACCCCCTTCAGTGTCGGAGCTAACGCGTTAAGTGCACCGCCTGGGAAGTACGGCCGCAAGGTTA
119663	Proteobacteria	Betaproteobacteria	Burkholderiales	Alcaligenaceae		0	0	0	0	8	0	0	2	0	3	0	0	0	0	0	3	0	11	0	0	TGTGTAGGCGGTTCGGAAAGAAAGATGTGAAATCCCAGGGCTCAACCTTGGAACTGCATTTTTAACTGCCGAGCTAGAGTATGTCAGAGGGGGGTAGAATTCCACGTGTAGCAGTGAAATGCGTAGATATGTGGAGGAATACCGATGGCGAAGGCAGCCCCCTGGGATAATACTGACGCTCAGACACGAAAGCGTGGGGAGCAAACAGGATTAGATACCCTGGTAGTCCACGCCCTAAACGATGTCAACTAGCTGTTGGGGCCGTTAGGCCTTAGTAGCGCAGCTAACGCGTGAAGTTGACCGCCTGGGGAGTACGGTCGCAAGATTA
123474	Proteobacteria	Alphaproteobacteria	Rhodobacterales	Rhodobacteraceae		0	0	0	42	1	6	0	0	0	0	0	0	0	0	0	0	0	2	0	0	CACGTAGGCGGACCAGAAAGTATGGGGTGAAATCCCAGGGCTCAACCCTGGAACTGCCTCATAAACTCCTGGTCTAGAGTTCGAGAGAGGTGAGTGGAATTCCGAGTGTAGAGGTGAAATTCGTAGATATTCGGAGGAACACCAGTGGCGAAGGCGGCTCACTGGCTCGATACTGACGCTGAGGTGCGAAAGCGTGGGGAGCAAACAGGATTAGATACCCTGGTAGTCCACGCCGTAAACGATGAATGCTAGTCGTCAGGGGGCATGCCCTTTGGTGACGCAGCTAACGCATTAAGCATTCCGCCTGGGGAGTACGATCGCAAGATTA
124341	Proteobacteria	Gammaproteobacteria	Alteromonadales	Alteromonadaceae	HTCC2207	4	0	11	4	0	0	12	1	14	0	1	0	1	0	0	2	0	5	8	33	CACGTAGGTGGTTTGATAAGCTAGCTGTGAAAGCCCCGGGCTCAACCTGGGAACTGCAGTTAGAACTGTCTGACTAGAGTATAGTAGAGGGTGGCGGAATTTCCTGTGTAGCGGTGAAATGCGTAGATATAGGAAGGAACATCAGTGGCGAAGGCGGCCACCTGGACTAATACTGACACTGAGGTGCGAAAGCGTGGGGAGCAAACAGGATTAGATACCCTGGTAGTCCACGCCGTAAACGATGTCTACTAGCCGTTGGAAGACTTGATCTTTTAGTGGCGCAGCTAACGCGATAAGTAGACCGCCTGGGGAGTACGGCCGCAAGGTTA
124932	Spirochaetes	Spirochaetes	Spirochaetales	Spirochaetaceae	Treponema	0	0	0	0	0	0	0	0	0	0	10	0	0	0	0	0	0	0	0	0	CATGTAGGCGGTTAGGTAAGCCTGATGTGAAATGTATGAGCTTAACTCATAAACTGCATTGGGTACTGCTTAACTTGAATCATGGAGGGGAAACTGGAATTCCAAGTGTAGGGGTGGAATCTGTAGATATTTGGAAGAACACCGGTGGCGAAGGCGGGTTTCTAGCCAATGATTGACGCTAAGGTGCGAAGGTGCGGGGAGCAAACAGGATTAGATACCCTGGTAGTCCGCACAGTAAACGATGTACACTAGGTGTTGGGGTAAGACTCAGTGCCGGAGCAAACGCAATAAGTGTACCGCCTGGGGAGTATGCTCGCAAGAGTG
126392	Proteobacteria	Alphaproteobacteria				1	0	0	0	0	0	0	0	0	0	0	0	0	0	0	0	2	0	0	0	GGCGCGTAGGCGGCTCTTTAAGTTAGGCGTGAAATCCCCGGGCTCAACCTGGGAACTGCGCTTAAGACTGGAGAGCTAGAAAACGGAAGAGGGTAGTGGAATTCCCAGTGTAGAGGTGAAATTCGTAGATATTGGGAAGAACACCAGTGGCGAAAGCGGCTACCTGGTCCGGATTTGACGCTGAGGCGCGAAAGCGTGGGGAGCAAACAGGATTAGATACCCTGGTAGTCCACGCCGTAAACGATGTCTGCTAGATGTCGGGGGGTTGCCCCTCGGTGTCGCCGCTAACGCATTAAGCAGACCGCCTGGGGAAGTACGGTCGCAAGATTAAAACTCAAAAAATTGACGG
127021	Bacteroidetes	Flavobacteriia	Flavobacteriales	Flavobacteriaceae		0	14	0	1	0	47	12	2	0	0	5	1	26	2	0	1	0	25	39	6	TCCGTAGGTGGATAATTAAGTCAGAGGTGAAATCTTGCAGCTCAACTGTAAAATTGCCTTTGAAACTGGTTATCTTGAGTTATTATGAAGTAGTTAGAATATGTAGTGTAGCGGTGAAATGCATAGATATTACATAGAATACCAATTGCGAAGGCAGATTACTAATAATCAACTGACACTGATGGACGAAAGCGTGGGTAGCGAACAGGATTAGATACCCTGGTAGTCCACGCCGTAAACGATGGTTACTAGCTGTTTGGACTTCGGTCTGAGTGGCTAAGCGAAAGTGATAAGTAACCCACCTGGGGAGTACGTTCGCAAGAATG
135933	Bacteroidetes	Sphingobacteriia	Sphingobacteriales			0	0	0	0	0	0	0	0	0	0	0	0	0	0	0	0	0	3	0	0	GGTGCGTAGGCGGAATGATAAGTCAGAGGTGAAACCCTACAGCTTAACTGTAGAACTGCCTTTGATACTGTCAATCTTGAGTATATTTGATGTGGGCGGAATGTGTCATGTAGCGGTGAAATGCTTAGATATGACACAGAACACCGATTGCGAAGGCAGCTCACAAAACTATAACTGACGCTGAGGCACGAAAGCGTGGGTATCAAACAGGATTAGATACCCTGGTAGTCCACGCCGTAAACTATGATTACTCGATGTTTGCGATACACTGTAAGCGTCTAAGCGAAAGCGATAAGTAATCCACCTGGGGAGTACGCTCGCAAGAGTG
136741	Proteobacteria	Gammaproteobacteria	Legionellales			0	0	0	0	0	0	0	0	0	0	0	0	0	0	0	0	0	0	25	0	TGCGTAGGCGGTTATATAAGTTAGATGTGAAAGCCCTAGGCTTAACCTGGGAACTGCGTTTAATACTGTATAGCTAGAGTACTGAAGAGGTTAGTGGAATTTCCAGTGTAGCGGTGAAATGCGTAGATATTGGAAGGAACACCAGTGGCGAAGGCGACTAACTGGTCAGATACTGACGCTGAGGCACGAAAGCGTGGGGAGCAAACAGGATTAGATACCCTGGTAGTCCACGCCGTAAACGATGAGAACTTGCTGTTGGGCACGCATAGTGCAAAGTAGCGAAGCTAACGCGATAAGTTCTCCGCCTGGGGAGTACGGCCGCAAGGTTA
137183	Actinobacteria	Actinobacteria	Bifidobacteriales	Bifidobacteriaceae		0	0	0	0	0	0	0	2	0	2	15	0	0	0	0	0	0	0	0	0	CTTGTAGGCGGTTCGTCGCGTCTGGTGTGAAAGCCCATCGCTTAACGGTGGGTCTGCGCCGGGTACGGGCGGGCTAGAGTGCAGTAGGGGAGACTGGAATTCCCGGTGTAACGGTGGAATGTGTAGATATCGGGAAGAACACCAATGGCGAAGGCAGGTCTCTGGGCTGTTACTGACGCTGAGAAGCGAAAGCGTGGGGAGCGAACAGGATTAGATACCCTGGTAGTCCACGCCGTAAACGGTGGACGCTGGATGTGGGGCCCATTCCACGGGTTCCGTGTCGGAGCTAACGCGTTAAGCGTCCCGCCTGGGGAGTACGGCCGCAAGGCTA
138031	Proteobacteria	Alphaproteobacteria	Rhodospirillales	Acetobacteraceae		0	0	0	3	0	0	0	0	0	0	0	0	0	0	0	0	0	0	0	0	GGCGCGTAGGCGGCCGCGTCAGTCGGGCGTGAAATCCCCGGGCTCAACCCGGGGGCTGCGCCCGAGACGGCGGGGCTGGAGGACGGGAGAGGCTCGCGGAATTCCCAGTGTAGAGGTGAAATTCGTAGATATTGGGAAGAACACCGGTGGCGAAGGCGGCGAGCTGGCCCGTTTCTGACGCTGAGGCGCGACAGCGTGGGGAGCAAACAGGATTAGATACCCTGGTAGTCCACGCCGTAAACGATGTGCGCTGGGTGTTGGGGGCCTAGCCCCTCAGTGCCGCAGCCAACGCGGTAAGCGCACCGCCTGGGGAGTACGGCCGCAAGGTTG
138254	Firmicutes	Bacilli	Bacillales	Bacillaceae	Bacillus	9	17	0	5	10	15	0	0	1	0	0	1	1	0	0	0	65	0	19	4	GGCGCGCAGGTGGTCCTTTAAGTCTGATGTGAAAGCCCACGGCTCAACCGTGGAGGGTCATTGGAAACTGGGGGGACTTGAGTACAGAAGAGGAAAGTGGAATTCCACGTGTAGCGGTGAAATGCGTAGAGATGTGGAGGAACACCAGTGGCGAAGGCGACTTTCTGGTCTGTAACTGACACTGAGGCGCGAAAGCGTGGGGAGCGAACAGGATTAGATACCCTGGTAGTCCACGCCGTAAACGATGAGTGCTAAGTGTTAGAGGGTTTCCGCCCTTTAGTGCTGCAGCTAACGCATTAAGCACTCCGCCTGGGGAGTACGGTCGCAAGACTG
140175	Proteobacteria	Gammaproteobacteria	Oceanospirillales	Halomonadaceae	Candidatus	0	0	0	0	0	0	0	0	0	0	0	0	1	0	7	0	2	0	4	1	GGCGCGTAGGTGGTTTGTTAAGTGGGATGTGAAAGCCCTAGGCTCAACCTAGGAATTGCATTCCAAACTGACAGACTAGAGTACGATAGAGGGAGGTAGAATTCAGAGTGTAGCGGTGAAATGCGTAGATATTCTGAGGAATACCGGTGGCGAAGGCGGCCTCCTGGATTGATACTGACACTGAGGTGCGAAAGCGTGGGGAGCAAACAGGATTAGATACCCTGGTAGTCCACGCCGTAAACGATGTCTACTAGCCGTTGGGGGGCTTGACCCCTTAGTGGCGAAGCTAACGCGATAAGTAGACCGCCTGGGGAGTACGGTCGCAAGATTA
141861	Acidobacteria	[Chloracidobacteria]	RB41	Ellin6075		0	0	0	0	0	0	0	0	0	0	0	0	0	0	1	0	0	1	0	0	GGCGCGTAGGCGGCGCAACAAGTCACTTGTGAAATCTCTGGGCTTAACTCAGAACGGCCAAGTGAAACTGTTGTGCTAGAGTGCAGAAGGGGCAATCGGAATTCTCGGTGTAGCGGTGAAATGCGTAGATATCGAGAGGAACACCAGAGGTGAAGACGGGTTGCTGGGCTGACACTGACGCTGAGGCGCGAAAGCCAGGGGAGCAAACGGGATTAGATACCCCGGTAGTCCTGGCCCTAAACGATGAATACTTGGTGTCTGGAGTTATTAGTGCTCCGGGTGCCGTCGCTAACGTTTTTAGTATTCCGCCTGGGGAGTACGCTCGCAAGAGTG
143360	Proteobacteria	Epsilonproteobacteria	Campylobacterales	Helicobacteraceae		10	18	0	0	22	20	18	0	3	0	0	0	0	0	0	0	2	0	0	0	AGCGTAGGCGTTCTATTAAGTCTTGAGTGAAAGCCCGCAGCCTAACTGCGGAACTGCTCAGGAAACTGATAGAATTGAGTATGGAAGAGGTAGGTGGAATTTCCAGTGTAGGGGTAAAATCCGTAGATATTGGAAGGAATACCAGAAGCGAAGGCGACCTACTGGGACATTACTGACGCTGAGGCTCGAAAGCGTGGGGAGCAAACAGGATTAGATACCCTGGTAGTCCACGCCCTAAACGATGAACACTAGTCGTTACGGAGCTAGTCTCTGTAGTGACGCAGCTAACGCATTAAGTGTTCCGCCTGGGGAGTACGGTCGCAAGATTA
144237	Proteobacteria	Gammaproteobacteria	[Marinicellales]	[Marinicellaceae]	Marinicella	0	0	0	0	0	13	0	0	0	1	0	1	0	0	0	0	0	0	0	0	TACGTAGGCGGTTAGATAAGTTGGATGTGAAAGCCCCGGGCTCAACCTGGGAACTGCATTCAAAACTGTTTGACTAGAGTGTATAAGAGGTTAGCGGAATTCCAGGTGTAGCAGTGAAATGCGTAGATATCTGGAGGAACATCAGTGGCGAAGGCGGCTAACTGGTATAACACTGACGCTGAGGTACGAAAGCGTGGGTAGCGAACGGGATTAGATACCCCGGTAGTCCACGCCCTAAACGATGAGAACTAGCTGTTGGTTGAGTAAATTCAGTCAGTGGCGAAGCTAACGCGTTAAGTTCTCCGCCTGGGGAGTACGACCGCAAGGTTG
145009	Firmicutes	Bacilli	Lactobacillales	Streptococcaceae	Streptococcus	0	0	0	5	0	0	0	0	0	0	0	0	0	0	1	0	0	0	41	0	GGAGCGCAGGCGGTTTGATAAGTCTGAAGTAAAAGGCTGTGGCTTAACCATAGTATGCTTTGGAAACTGTTAAACTTGAGTGCAGAAGGGGAGAGTGGAATTCCATGTGTAGCGGTGAAATGCGTAGATATATGGAGGAACACCGGTGGCGAAAGCGGCTCTCTGGTCTGTAACTGACGCTGAGGCTCGAAAGCGTGGGTAGCGAACAGGATTAGATACCCTGGTAGTCCACGCCGTAAACGATGAGTGCTAGGTGTTAGACCCTTTCCGGGGTTTAGTGCCGTAGCTAACGCATTAAGCACTCCGCCTGGGGAGTACGACCGCAAGGTTG
146970	Planctomycetes	Planctomycetia	Pirellulales	Pirellulaceae		0	2	0	1	1	14	0	0	0	0	15	0	2	2	0	0	0	0	0	0	TACGTAGGCTGTCTTGTAGGTGAGGTGTGAAATCCCACGGCCCAACCGTGGAACTGCGCTTCAAACCACAAGACTTGAGGGAGACAGGGGTGAGCGGAACTGATGGTGGAGCGGTGAAATGCGTTGATATCATCAGGAACACCGGTGGCGAAGGCGGCTCACTGGGTCTCTTCTGACGCTGAGGTACGAAAGCTAGGGTAGCGAACGGGATTAGATACCCCGGTAGTCCTAGCTGTAAACGATGAGCACTAGTTCGGGGGGACTTCCACATCCTCCCGGACGTAGCGAAAGTGTTAAGTGCTCCGCCTGGGGAGTATGGTCGCAAGGCTG
147802	Acidobacteria	Sva0725	Sva0725			0	2	4	0	1	0	1	0	0	0	0	0	0	0	0	0	0	0	0	0	GGCGCGTAGGCGGCCAGGTATGTCAAAGGTGAAATCCCTCGGCTCAACCGAGGAACGGCCTTTGAAACTGCATGGCTTGAGGCTGGGAGGGGATAGCGGAATTCTCGGTGTAGCGGTGAAATGCGTAGATATCGAGAGGAACACCTGTGGCGAAGGCGGCTATCTGGACCAGTTCTGACGCTGAGGCGCGAAAGCGTGGGGAGCAAACAGGATTAGATACCCTGGTAGTCCACGCTGTAAACGATGGGTACTCGGTGATGCGGGTGTCGACTCCTGCATTGCCTTAGCAAACGCGTTAAGTACCCCGCCTGGGGAGTACGGTCGCAAGGCTG
148154	Gemmatimonadetes	Gemm-2				0	0	0	0	0	0	0	0	0	0	0	0	2	0	2	2	2	0	0	0	GGCGGGCAGGTCGTCCGTTAAGTCGGTTGTGAAAATCCGGGGCTCAACCCCGTGAAATGCAAACGATACTGGCGGACTAGAGATTGGTAGAGGCTAGCGGAATTCCAGGTGTAGCGGTGGAATGCGTAGATATCTGGAAGAACACCAGTGGCGAAGGCGGCTAGCTGGGCCAAGTCTGACACTCATCCGCGAAAGCGTGGGGAGCAAACAGGATTAGATACCCTGGTAGTCCACGCCGTAAACGATGGGCACTAGGTGCCGGGCCTCTAGACGGGTTCGGTGCCGAAGCTAACGCATTAAGTGCCCCGCCTGGGGAGTACGGTCGCAAGGCTG
148761	Proteobacteria	Deltaproteobacteria	[Entotheonellales]	[Entotheonellaceae]	Candidatus	0	0	0	0	0	0	0	0	0	0	7	0	0	0	0	0	0	40	0	0	CGTGCAGGCGGTTTCGTATGTCTACTGTGAAAGCACACGGCTCAACCGTGTTAAGCCGTAGAAACTGCGAGACTTGAGGCTGGGAGGGGTTGGTGGAATTCCCTGTGTAGCGGTGAAATGCGTAGAGATGGGGGAGAACACTCGTGGCGAAGGCGGCCAACTGGACCAGTTCTGACGCTGAGACGCGAAAGCGTGGGGAGCAAACAGGATTAGATACCCTGGTAGTCCACGCCGTAAACGATGGGCACTAGGTGTCGGCGGTATTAATCCCGTCGGTGCCGGCGCTAACGCAGTAAGTGCCCCGCCTGGGGAGTACGGTCGCAAGGCTG
149001	Proteobacteria	Deltaproteobacteria	Myxococcales			0	78	0	17	31	33	16	13	0	2	13	12	22	0	0	0	0	0	0	0	CGTGTAGGCGGACTCGCAAGTCGGTTGTGAAATCCCTGGGCTTAACCTAGGAACTGCATCCGAAACTGCTTGTCTTGAGTAATGGAGAGGGTGGCGGAATTCCCGGTGTAGAGGTGAAATTCGTAGATATCGGGAGGAACATCAGTGGCGAAGGCGGCCACCTGGACATTTACTGACGCTGAGACGCGAAAGCGTGGGGAGCAAACAGGATTAGATACCCTGGTAGTCCACGCCGTAAACGATGAGAACTAGGTGCAGCGGATATTGACCTCTGCTGTGCCGTAGCTAACGCGTTAAGTTCTCCGCCTGGGGAGTACGGCCGCAAGGCTA
150404	Proteobacteria	Deltaproteobacteria	Desulfobacterales	Desulfobacteraceae		0	6	0	0	0	9	1	0	0	0	0	0	0	0	0	0	0	0	0	0	GGCGCGTAGGCGGTCTCTAAAGTCAGATGTGAAAGCCCGGGGCTTAACCCTGGAAGTGCATTTGAAACTCAGGGACTTGAGTATGGGAGAGGGAAGTGGAATTCCTGGTGTAGCGGTGAAATGCGTAGATATCAGGAGGAACACCAGTGGCGAAGGCGACTTCCTGGACCAATACTGACGCTAAGGCGCGAAGGCGTGGGGAGCAAACAGGATTAGATACCCTGGTAGTCCACGCAGTAAACGGTGAGCACTAGGTGTAGCGGGTATTGACCCCTGCTGTGCCGCAGCTAACGCATTAAGTGTTCCGCCTGGGGAGTACGATCGCAAGATTAAAACTTAAAAAATTGACGG
150441	Proteobacteria	Alphaproteobacteria	Rickettsiales			0	0	0	4	0	0	0	0	0	0	0	0	0	0	0	0	0	0	0	0	TGCGTAGGCGGCTTTATAAGTTGGAAGTGAAAGCCTTTGGCTCAACCAAAGAATTGCTTACAAAACTGTAAAGCTAGAGTATTAGAGAGGATAGAAGAATTTCTGATGTAGGGGTGAAATCCGTAGATATCAGAAAGAATATCGAAGGCGAAAGCATCTGTCTGGCTAAATACTGACGCTGTTGCACGAAAGCGTGGGGAGCAAACAGGATTAGATACCCTGGTAGTCCACGCAGTAAACGATGAGTGCTAGATGTTAGAACTATGTTTTAGCGTCGAAGCTAACGCATTAAGCACTCCGCCTGGGAACTACGATCGCAAGGTTA
150611	Planctomycetes	Planctomycetia	Pirellulales	Pirellulaceae		2	0	0	3	0	0	0	0	0	0	0	0	24	0	0	0	0	0	0	0	TGCGCAGGCGGCTTGGCAAGTTGGGTGTGAAATCCCTCGGCTCAACCGAGGAACTGCGCTCAAAACTGCCAGGCTAGAGGGAGATAGAGGTGAGCGGAACTTAGGGTGGAGCGGTGAAATGCGTTGATATCCTAAGGAACACCTGTGGCGAAAGCGGCTCACTGGATCTCTTCTGACGCTCAGGCACGAAAGCTAGGGTAGCGAACGGGATTAGATACCCCGGTAGTCCTAGCTGTAAACGATGAGCACTGGGTTGGAGGTCCCTCCATAGGCTTCCGGCCGTAGCGAAAGTGTTAAGTGCTCCACCTGGGGAGTATGGTCGCAAGGCTG
151084	Bacteroidetes	Flavobacteriia	Flavobacteriales	Flavobacteriaceae		0	0	0	0	0	0	0	0	0	0	0	0	0	0	1	0	0	0	0	0	TCCGTAGGTGGATAATTAAGTCAGGGGTGAAAGTTTGCGGCTCAACCGTAAAATTGCCTTTGATACTGGTTATCTTGAATTATTGTGAAGTAGTTAGAATATGTAGTGTAGCGGTGAAATGCATAGATATTACATAGAATACCAATTGCGAAGGCAGGCTACTAACAATATATTGACACTGATGGACGAAAGCGTGGGGAGCGAACAGGATTAGATACCCTGGTAGTCCACGCCGTAAACGATGGTCACTAGCTGTTCGAACTTCGGTTTGAGTGGCTAAGAGAAATTGATAAGTGACCCACCTGGGGAGTACGTTCGCAAGAATG
151172	Proteobacteria	Alphaproteobacteria	Rhodobacterales	Rhodobacteraceae	Rubellimicrobium	0	21	0	0	0	1	0	0	1	0	0	0	0	0	0	0	0	0	0	0	CGCGTAGGCGGATCGGAAAGTTGGGGGTGAAATCCCGGGGCTCAACCTCGGAATGGCCTTCAAGACTCCCGGTCTTGAGTTCGAGAGAGGTGAGTGGAATTCCGAGTGTAGAGGTGAAATTCGTAGATATTCGGAGGAACACCAGTGGCGAAGGCGGCTCACTGGCTCGACACTGACGCTGAGGTGCGAAAGCGTGGGGAGCAAACAGGATTAGATACCCTGGTAGTCCACGCCGTAAACGATGAATGCCAGACGTCGGGGGGCTTGCCCTTCGGTGTCACACCTAACGGATTAAGCATTCCGCCTGGGGAGTACGGTCGCAAGATTA
151538	Unassigned					40	0	29	7	0	4	53	20	77	0	14	0	5	0	0	0	0	0	0	0	GGCGTCTAGGTGGTCATGTAAGTTGAATGTGAAAGCCCTCGGCTCAACCGAGGAATTGCATTCAAAACTGCGTGACTTGAGTGTGAGAGGGGAAGGCGGAATTCCAAGTGTAGCGGTGAAATGCGTAGATATTTGGAGGAACACCAGCGGCGAAGGCGGCCTTCTGGCTCAACACTGACACTAAAGCGCGAAGGCTAGGGGAGCGAACGGGATTAGATACCCCGGTAGTCCTAGCAGTAAACGATGTGCACTAGGTGTAGGCCATATCGACATGGTCTGTGCCGTAGCTAACGCATTAAGTGCACCGCCTGGGGAGTACGACCGCAAGGTTG
151544	Planctomycetes	Phycisphaerae	Phycisphaerales			3	0	1	3	2	3	0	6	5	0	0	0	1	0	0	0	0	0	0	0	TGTGTAGGCGGACATGAAGGCGTTTTGTGAAATCCCTCGGCTCAACCGAGGAACTGCAGGGCGAACCATATGTCTTGAGACAGGTAGGGGTGGTCGGAACGGTAGGTGGAGTGGTGATATGCGTTGATATCTACCGGAACGCCGAAGGAGAAGTCAGGCCACTGGGCCTGTTCTGACGCTGAGACACGAAAGCGTGGGGAGCGAACGGGATTAGATACCCCGGTAGTCCACGCCGTAAACGATGTGCACTAGGTCGGGGAAGCTCTGACGCTCATCCCGGCCGAAGCAAAAGTGTTAAGTGCACCGCCTGGGGAGTACGGTCGCAAGGCTA
152632	Bacteroidetes	Cytophagia	Cytophagales	Flammeovirgaceae		0	0	0	0	0	0	3	0	0	0	0	0	0	0	0	0	0	0	0	0	TGCGTAGGCGGATTATTAAGTCAGTGGTGAAAGTTTGCGGCTCAACCGTAAAAGTGCCATTGATACTGGTAGTCTTGAGTACAGTAGAGGTAGGCGGAATTTATGGTGTAGCGGTGAAATGCATAGATACCATAAAGAACACCGATAGCGAAGGCAGCTTACTATACTGAGACTGACGCTGAGGCACGAAAGCGTGGGGAGCGAACAGGATTAGATACCCTGGTAGTCCACGCTGTAAACGATGAAGACTCGCTGTTGGCGATACACAGCCAGTGGCCAAGCGAAAGCGTTAAGTCTTCCACCTGGGGAGTACGATCGCAAGATTG
152774	Chlorobi	SJA-28				0	0	9	0	0	0	0	0	0	0	0	0	0	0	0	0	0	0	0	0	GGTGCTCAGGCGGGTTATTAAGTCAGAGGTGAAATCCCGGAGCTCAACTCCGGACCTGCCTTTGATACTATTAGCCTTGAGTTTGGGAGAGGGCAATGGAATATCTGGTGTAGCAGTGAAATGCGTAGATATCAGATAGAACACCAATTGCGAAGGCAGTTGCCTGGCCCATAACTGACGCTAAAGCACGAAAGCGTGGGGAGCGAACAGGATTAGATACCCTGGTAGTCCACGCCCTAAACGATGAGTACTAGATGTTGGTCTTTTTAAAGGTCAGTATCTTAGCTAACGCATTAAGTACTCCACCTGGGAAGTACGATCGCAAGGTTG
153546	Planctomycetes	Planctomycetia	Pirellulales	Pirellulaceae		0	21	0	5	0	0	8	0	0	0	1	4	0	0	0	0	0	0	0	0	GGTGCGTAGGCGGCTTGGCAAGTTGGGTGTGAAAGCCCTCGGCTCAACCGAGGAATTGCGCCCAAAACTGCCTTGATAGAGTGAGATAGAGGTGAGCGGAACTTATGGTGGAGCGGTGAAATGCGTTGATATCATAAGGAACGCCAGTGGCGAAAGCGGCTCACTGGATCTCTACTGACGCTGAGGCACGAAAGCTAGGGTAGCGAACAGGATTAGATACCCTGGTAGTCCTAGCTGTAAACGATGAGCACTTGGTTGGAGGCTCCTCCATAGGCTTCCGGCCGAAGCGAAAGTGTTAAGTGCTCCGCCTGGGGAGTATGGTCGCAAGGCTG
153965	Firmicutes	Clostridia	Clostridiales	Lachnospiraceae	Clostridium	0	6	0	0	0	0	0	0	0	0	0	0	0	0	0	0	0	0	0	0	GGTGAGTAGGCGGTTATGCAAGTCATATGTGAAATTCTGGGGCTCAACCTCAGAGCTGCATAAGAAACTGTGTAACTAGAGTACAGGAGAGGTAAGCGGAATTCCTAGTGTAGCGGTGAAATGCGTAGATATTAGGAAGAACACCGGTGGCGAAGGCGGCTTACTGGACTGAAACTGACGCTGAGTCACGAAAGCGTGGGGAGCGAACAGGATTAGATACCCTGGTAGTCCACGCCGTAAACGATGAGTGCTAGGTGTTGGGAAGAGATTCTCGGTGCCGCAGCAAACGCAATAAGCACTCCACCTGGGGAGTACGACCGCAAGGTTG
154412	Proteobacteria	Deltaproteobacteria				0	0	0	12	0	0	0	0	0	0	0	0	0	1	0	0	0	0	0	0	CGTGTAGGCGGTTAGGCAAGTCAGGTGTGAAATCCCTTGGCTCAACCAAGGAAGTGCGCTTGAAACTGCTTAACTAGAGTACAGGAGGGGAAAGTGGAATTCCCAGTGTAGAGGTGAAATTCATAGATATTGGGAGGAACACCGGTAGCGAAGGCGGCTTTCTGGCCTGATACTGACGCTGAGACGCGAAAGCGTGGGGAGCAAACAGGATTAGATACCCTGGTAGTCCACGCCGTAAACGATGTGCACTAGGTGTAGGAAGTGTTGACCCTTTCTGTGCCGAAGCTAACGCATTAAGTGCACCGCCTGGGGAGTACGGTCGCAAGGCTAAAACTCAAAAAATTGACGG
155022	Planctomycetes	Planctomycetia	Pirellulales	Pirellulaceae		0	0	0	2	0	0	0	0	0	0	12	0	0	0	0	0	0	0	0	0	TGCGTAGGCGGCCCGGAAAGTTGGGTGTGAAATCCCTCGGCTCAACCGAGGAATTGCGCCCAAAACTTCCGGACTCGAGTGAGGCAGAGGTGAGCGGAACTTGCGGTGGAGCGGTGAAATGCGTTGATATCGCAAGGAACACCAGTAGCGAAGGCGGCTCACTGGGCCTTTTCTGACGCTGAGGCACGAAAGCTAGGGTAGCGAACGGGATTAGATACCCCGGTAGTCCTAGCTGTAAACGATGAGCACTTGGTTGGAGGAGCTTCGGTTCTTCCAGCCGTAGCGAAAGTGTTAAGTGCTCCGCCTGGGGAGTATGGTCGCAAGGCTG
156342	Proteobacteria	Alphaproteobacteria	Kiloniellales			16113	1187	19295	10	0	3344	1941	150	493	549	0	79	106	79	0	0	0	0	349	0	GGCGTGTAGGCGGATTAATAAGTTAGGGGTGAAATCCCGGGGCTCAACCTCGGAACGGCCTTTAATACTATTAATCTAGAGTCTGTGAGGGGATAGTGGAATATCTAGTGTAGAGGTGAAATTCGTAGATATTAGATGGAACACCAGTGGCGAAGGCGACTATCTGGCACAGTACTGACGCTGAGGCGCGAAAGCGTGGGGAGCAAACAGGATTAGATACCCTGGTAGTCCACGCCGTAAACGATGTGTGCTAGTTGTCGGACTTTAAGTTCGGTGACGCAGCTAACGCATTAAGCACACCGCCTGGGGAGTACGGTCGCAAGATTA
156443	Acidobacteria	Sva0725	Sva0725			0	29	11	1	0	13	15	0	0	0	0	0	1	0	0	0	0	0	0	0	GGCACGTAGGCGGCTTGGCAAGTCAAAGGTGAAATCCCTCGGCTCAACCGAGGAACTGCCTTTGAAACTGCCTCGCTAGAGGCTGGGAGGGGGTAGCGGAATTCCCGGTGTAGCGGTGAAATGCGTAGATATCGGGAGGAACACCAGTGGCGAAGGCGGCTACCTGGACCAGTTCTGACGCTGATGTGCGAAAGCGTGGGGAGCAAACAGGATTAGATACCCTGGTAGTCCACGCTGTAAACGATGGGCACTCGGTGCTGCGGGTGTTGACCCCTGCGGTGCCTTAGCTAACGCGTTAAGTGCCCCGCCTGGGGAGTACGGTCGCAAGGCTG
156520	Bacteroidetes	Cytophagia	Cytophagales	Flammeovirgaceae		0	0	0	0	0	1	1	0	0	0	0	0	0	0	0	0	0	0	0	0	TGCGTAGGCGGCCTATTAAGTCAGTGGTGAAAGGTATCAGCTTAACTGATGACGTGCCATTGAAACTGACAGGCTTGAGTACAGACGAGGTAGGCGGAATTTATGGTGTAGCGGTGAAATGCATAGATACCATAAAGAACACCGATAGCGAAGGCAGCTTACTAGGCTGAGACTGACGCTGAGGCACGAAAGCGTGGGGANCGAACAGGATTAGATACCCTGGTAGTCCACGCTGTAAACGATGATTACTGGATGTGTGCGATAGACCGTACGCGTCTGAGCGAAAGCGTTAAGTAATCCACCTGGGGAGTACGATCGCAAGATTG
157660	Bacteroidetes	Flavobacteriia	Flavobacteriales	Flavobacteriaceae		0	14	0	0	0	0	6	0	0	0	0	0	0	0	0	0	0	0	0	0	TCCGTAGGCGGGCAATTAAGTCAGAGGTGAAAGTTTGCGGCTCAACCGTAAAATTGCCTTTGATACTGGTTGTCTTGAATCATTGTGAAGTGGTTAGAATATGTAGTGTAGCGGTGAAATGCATAGAGATTACATAGAATACCAATTGCGAAGGCAGATCACTAACAATGTATTGACGCTGAGGGACGAAAGCGTGGGGAGCGAACAGGATTAGATACCCTGGTAGTCCACGCCGTAAACGATGGATACTAGCTGTACGGACTTCGGTCTGTGTGGCTAAGCGAAAGTGATAAGTATCCCACCTGGGGAGTACGTTCGCAAGAATG
157791	Firmicutes	Clostridia	Clostridiales	Ruminococcaceae	Oscillospira	0	0	0	0	0	0	0	0	0	0	0	0	0	0	2	0	0	0	0	0	CGTGCAGCCGGGTCTGCAAGTCAGATGTGAAATCCGTGGGCTCAACCCGCGAACTGCATTTGAAACTGTGGATCTTGAGTACCGGAGAGGTTATCGGAATTCCTTGTGTAGCGGTGAAATGCGTAGATATAAGGAAGAACACCAGTGGCGAAGGCGGATAACTGGACGGCAACTGACGGTGAGGCGCGAAAGCGTGGGGAGCAAACAGGATTAGATACCCTGGTAGTCCACGCTGTAAACGATCAATACTAGGTGTGCGGGGACTGACCCCCTGCGTGCCGGAGTTAACACAATAAGTATTGCACCTGGGGAGTACGATCGCAAGGTTG
158535	TM6	SJA-4				0	0	0	0	0	0	0	0	0	0	0	0	0	0	0	0	0	3	0	0	TGCGTAGGCGGCGTATTAAGTCAATTGTTAAATTCTTCGGCCTAACCGAAGGTCAGCAGTAGATACTGGTATGCTAGAGGATGGAAGAGAGAAGTGGAATTCTTGGAGTAGCGGTAAAATGCGTAGATCTCAAGAGGAACACCGATGGCGAAGGCAGCTTCTTGGTCCATATCTGACGCTCAAGCACGAAAGCGTGGGGAGCAAACAGGATTAGATACCCTGGTAGTCCACGCTGTAAACGATGATCACTAGATGTTGGTCTTGCTTTGCAAGATTGGTGTCGTAGCTAACGCGATAAGTGATCCGCCTGGGGAGTACGGTCGCAAGATTA
158971	Firmicutes	Clostridia	Clostridiales			0	0	0	0	0	0	0	0	0	0	0	0	0	0	0	7	0	0	0	0	AGCGTAGGTGGTAAGGCAAGCCAGAAGTGAAAGCCCGGGGCTCAACCCCGAGGATTGCTTTTGGAACTGTCGAACTAGAGTGCAGGAGGGGCAAGCGGAATTCCTAGTGTAGCGGTGAAATGCGTAGATATTAGGAGGAACACCAGTGGCGAAGGCGGCTTGCTGGACTGTAACTGACACTGAGGCTCGAAAGCGTGGGGAGCAAACAGGATTAGATACCCTGGTAGTCCACGCCGTAAACGATGAATACTAGGTGTCGGTGAGCAAAGCTGATCGGTGCCGTCGCAAACGCAATAAGTATTCCACCTGGGGAGTACGTTCGCAAGAATG
159626	Planctomycetes	Planctomycetia	Pirellulales	Pirellulaceae		0	13	0	0	0	11	0	0	0	0	12	0	16	0	0	0	0	0	0	0	TGCGTAGGCGGGTTTAAAGGTCTGATGTGAAAGCCCACGGCTCAACCGTGGAATTGCGTTGGAAACCATGAACCTTGAGGAGATCAGAGGTGAGCGGAACTGATGGTGGAGCGGTGAAATGCGTTGATATCATCAGGAACACCGGTGGCGAAAGCGGCTCGCTGGGATCTTTCTGACGCTGAGGCACGAAAGCTAGGGGAGCGAACGGGATTAGATACCCCGGTAGTCCTAGCTGTAAACGATCAGCACTAGTCCGTGGGGACTCTCACATCCTCTCGGACGTAGCGAAAGTGTTAAGTGCTGCGCCTGGGGAGTATGGTCGCAAGGCTG
160569	Planctomycetes	Phycisphaerae	Phycisphaerales			0	0	2	0	0	17	0	0	1	0	0	0	0	2	0	0	0	0	0	0	TACGTAGGCGGACTGGAAGGTGCTTTGTGAAATCCCTCGGCTCAACCGAGGAACTGCAGGGCAAACCATCAGTCTAGAGACAGGTAGGGGTCGTCGGAACGCTAGGTGGAGTGGTGATATGCGTTGATATCTAGCGGAACGCCGAAGGAGAAGTCAGGCGACTGGGCCTGTTCTGACGCTGAGGTACGAAAGCGTGGGGAGCGAACGGGATTAGATACCCCGGTAGTCCACGCCGTAAACGATGCGCACTAGGTTGGAGAGGTTCTGACACCATTTCCGGCCGAAGCAAAAGTGTTAAGTGCGCCGCCTGGGGAGTACGGTCGCAAGGCTA
160693	Planctomycetes	Planctomycetia	Planctomycetales	Planctomycetaceae	Planctomyces	17	102	0	0	73	20	3	0	6	2	14	10	85	5	0	12	18	0	0	0	GGTACGTAGGCGGTTTATCAAGTCAGGTGTGAAATGCCTGAGCTCAACTGAGGCACTGCGCTTGAAACTGATAAACTAGAGTATTCCAGGGGTGTGCGGAACTGCCAGTGGAGCGGTGAAATGCGTTGATATTGGCAGGAACACCGGAGGCGAAGGCGGCACACTGGGGGATAACTGACGCTGAGGTACGAAAGCCAGGGTAGCGAACGGGATTAGATACCCCGGTAGTCCTGGCTGTAAACGATGAGCACTGGGCGAGAGGAAGTTCGCTTCTTTTTGCCGTAGCGAAAGCATTAAGTGCTCCGCCTGGGGAGTATGGTCGCAAGGCTG
161382	Bacteroidetes	[Saprospirae]	[Saprospirales]	Saprospiraceae		0	0	0	0	0	0	0	0	0	0	0	0	2	0	0	0	0	0	0	0	GGTGCGTAGGCGGCGACATCAGTCAGAAGTGAAAGTTGGCAGCTTAACTGCAAAATTGCTTTTGATACTGTGTTGCTTGAATCAAGTTGAGGTTGGCGGAATGTGACATGTAGCGGTGAAATGCTTAGATATGTCATAGAACACCAATTGCGAAGGCAGCTGACTAGACTTGTATTGACGCTGAGGCACGAAAGCGTGGGGAGCGAACAGGATTAGATACCCTGGTAGTCCACGCCCTAAACGATGTTCACTCGATGTGTGGCGCTAGACGTTGCGCATCCAAGGGAAACCGTTAAGTGAACCACCTGGGGAGTACGATCGCAAGATTG
161545	Verrucomicrobia	Verrucomicrobiae	Verrucomicrobiales	Verrucomicrobiaceae	Rubritalea	1	46	0	198	23	112	0	0	6	0	14	0	0	0	0	0	10	0	0	0	GGAGCGTAGGCGGCGCGGTAAGTCAGATGTGAAAGCCCAAGGCTCAACCTTGGAACTGCATTCGATACTGCCGTGCTAGAGTAATGGAGAGGTAAATGGAATTTTGGGTGTAGCAGTGAAATGCGTAGATATCCAAAGGAAGACCAATGGCGAAGGCAATTTACTGGACATTTACTGACGCTGAGGCTCGAAGGCTAGGGTAGCGAAAGGGATTAGATACCCCTGTAGTCCTAGCAGTAAACGATGTGCGCTTGGTGTGGGGAGGTTCGACCCTCTCTGTGCCGGAGCTAACGCGTTAAGCGCACCGCCTGGGGAGTACGGCCGCAAGGCTA
162924	Firmicutes	Clostridia	Clostridiales	[Tissierellaceae]	Helcococcus	0	0	0	0	0	0	0	0	10	0	0	0	0	0	0	0	0	0	0	0	GGTACGTAGGCGGTTATTTAAGTCCTAATTAAAAGGCAATGGCTCAACCATTGTAAGGTTAGGAAACTAGATAACTTGAGTAGATGAGGGGAAAGTGGAATTCCATGTGTAGCGGTGAAATGCGTAGATATATGGAGGAACACCTGTGGCGAAGGCGACTTTCTGGAATCAAACTGACGCTGAGGTACGAAGGCGTGGGGAGCAAACAGGATTAGATACCCTGGTAGTCCACGCAGTAAACGATGAGTGCTAGTTGTCGGGAGTCAAATCTCGGTGACGCAGCTAACGCATTAAGCACTCCGCCTGGGGAGTACGTGCGCAAGCATG
164076	Proteobacteria	Gammaproteobacteria	Oceanospirillales	Endozoicimonaceae		0	0	0	0	0	0	0	0	0	0	0	1	0	0	0	0	0	1	0	0	TGCGTAGGCGGCTTGCTAAGTTGGATGTGAAAGCCCCGGGCTCAACCTGGGAACTGCATTCAAAACTGGTGAGCTAGAGTGCGGAAGAGGAGTGTGGAATTTCCTGTGTAGCGGTGAAATGCGTAGATATAGGAAGGAACACCAGTGGCGAAGGCGACACTCTGGTCTGACACTGACGCTGAGGTACGAAAGCGTGGGGAGCAAACAGGATTAGATACCCTGGTAGTCCACGCCGTAAACGATGTCTACTAGTTGTCGGGAGTCTTGTATTCTTGGTAACGAAGCTAACGCGATAAGTAGACCGCCTGGGGAGTACGGCCGCAAGGTTA
169921	Proteobacteria	Epsilonproteobacteria	Campylobacterales	Helicobacteraceae	Sulfuricurvum	0	0	0	0	0	0	0	0	0	0	0	0	0	0	0	0	0	27	0	0	GGTGCGTAGGCTGGCTTTTAAGTCAGATGTGAAATCCAATGGCTCAACCATTGAACTGCATTTGAAACTGAGAGCCTAGAGTTCAGAAGGGGCAGATGGAATTAGTGGTGTAGGGGTAAAATCCGTAGATATCACTAGGAATATCAAAAGCGAAGGCGATCTGCTGGGATGATACTGACGCTGAGGCACGAAAGCGTGGGGAGCAAACAGGATTAGATACCCTGGTAGTCCACGCCCTAAACGATGAATGCTAGTCGTCGGGAAGCTCGTCTTTTCGGTGACGCACTTAACAGATTAAGCATTCCGCCTGGGGAGTACGGTCGCAAGATTA
172207	Proteobacteria	Betaproteobacteria	Burkholderiales	Burkholderiaceae	Burkholderia	0	1	0	0	0	0	0	0	0	2	0	0	0	0	0	0	0	0	3	0	TGCGCAGGCGGTTTGTTAAGACAGATGTGAAATCCCCGGGCTTAACCTGGGAACTGCATTTGTGACTGGCAAGCTAGAGTGTGGCAGAGGGGGGTGGAATTCCGCGTGTAGCAGTGAAATGCGTAGATATGCGGAGGAACACCGATGGCGAAGGCAGCCCCCTGGGCCAACACTGACGCTCATGCACGAAAGCGTGGGGAGCAAACAGGATTAGATACCCTGGTAGTCCACGCCCTAAACGATGTCAACTAGTTGTTGGGGATTCATTTCCTTAGTAACGTAGCTAACGCGTGAAGTTGACCGCCTGGGGAGTACGGTCGCAAGATTA
185100	Proteobacteria	Deltaproteobacteria	Bdellovibrionales	Bacteriovoracaceae		0	1	0	2	0	2	0	0	0	0	0	0	0	0	0	0	0	0	7	0	GGCGCGCAGGCGGATCAGTAAGTCAGGTGTGAAATCTCGAAGCTCAACTTCGAAACTGCGCCTGAAACTACTAGTCTAGAATGTCGGAGGGGGCAGGGGAATTTCACGTGTAGGGGTAAAATCCGTAGAGATGTGAAGGAACACCGGAGGCGAAGGCGCCTGCCTGGACGACTATTGACGCTGAGGCGCGAAAGCGTGGGGAGCAAACAGGATTAGATACCCTGGTAGTCCACGCCGTAAACGATGAGCACTAGTTATTGGAGGTATTGACTCCTTCAGTGACGCAGCTAACGCATTAAGTGCTCCGCCTGGGGAGTACGGTCGCAAGACTA
193982	Chloroflexi	Anaerolineae	DRC31			0	5	0	0	2	0	7	0	0	0	0	3	0	10	0	0	0	0	0	0	CATGTAGGCGGTTGCTTAAGTCGGACGTGAAAGCTCCTGGCTCAACTAGGAGAGGCCGTTCGAAACTGAGCAACTCGAGGATGGTAGAGGAGAGTGGAATTCCCGGTGTAGTGGTGAAATGCGTAGATATCGGGAGGAACACCAGTGGCGAAGGCGGCTCTCTGGGCCATTCCTGACGCTGAGATGCGAAAGCTAGGGGAGAGAACGGGATTAGAAACCCCGGTATTCCTAGCCGTAAACGATGTCAACTAGGTGTAGGAGGTATTGACCCCTTCTGTGCTGCAGCAAACGCGTTAAGTTGACCGCCTGGGGACTACGGCCGCAAGGCTAAAACTCAAAAAATTGACGG
194558	Proteobacteria	Alphaproteobacteria	Rhodospirillales	Acetobacteraceae		0	29	0	0	0	0	0	0	0	0	0	0	0	0	0	5	0	0	0	0	GGCGCGTAGGCGGCGGACATAGTCAGGCGTGAAATTCCTGGGCTTAACCTGGGGGCTGCGCTTGATACGTGTTTGCTAGAGGATGGAAGAGGCTCGTGGAATTCCCAGTGTAGAGGTGAAATTCGTAGATATTGGGAAGAACACCGGTGGCGAAGGCGGCGAGCTGGTCCATTTCTGACGCTGAGGCGCGACAGCGTGGGGAGCAAACAGGATTAGATACCCTGGTAGTCCACGCCGTAAACGATGTGCGCTGGATGTTGGGGCCCCTAGGGCTTCAGTGTCGTAGCTAACGCGGTAAGCGCACCGCCTGGGGAGTACGGCCGCAAGGTTG
198252	Firmicutes	Clostridia	Clostridiales	Lachnospiraceae	Coprococcus	0	0	4	0	0	0	0	0	0	0	10	3	0	12	0	0	0	0	0	0	AGCGTAGGCGGCCATGCAAGTCAGAAGTGAAAGCCCGGGGCTCAACCCCGGGACTGCTTTTGAAACTGTAAGGCTAGATTGCCGGAGAGGTAAGCGGAATTCCTAGTGTAGCGGTGAAATGCGTAGATATTAGGAGGAACACCAGTGGCGAAGGCGGCTTACTGGACGGTGAATGACGCTGAGGCTCGAAAGCGTGGGGAGCAAACAGGATTAGATACCCTGGTAGTCCACGCCGTAAACGATGAATACTAGGTGTCGGGGTCCGGAAGGACTTCGGTGCCGCAGCAAACGCAATAAGTATTCCACCTGGGGAGTACGTTCGCAAGAATG
200911	Planctomycetes	Planctomycetia	Pirellulales	Pirellulaceae		0	23	0	0	0	0	7	0	0	0	1	0	2	0	0	0	0	0	0	0	TACGTAGGCGGCTTTGTAGGTTGGGTGTGAAATCCCACGGCTCAACCGTGGAACTGCGCTCAAAACCACAGGGCTTGAGGGAAGCAGAGGTAAGCGGAACTGATGGCGGAGCGGTGAAATGCGTTGATATCATCAGGAACACCAGTGGCGAAGGCGGCTTACTGGGCTTCTTCTGACGCTGAGGTACGAAAGCTAGGGTAGCGAACGGGATTAGATACCCCGGTAGTCCTAGCTGTAAACGATGAGCACTTGGTTGAGGGGACTTCCACATCCTCTCAGCCGGAGCGAAAGCGTTAAGTGCTCCGCCTGGGGAGTATGGTCGCAAGGCTG
207723	Proteobacteria	Alphaproteobacteria	Rickettsiales			0	0	0	0	2	0	0	0	0	0	0	0	0	0	0	0	0	0	0	1	TGCGTAGGCGGTTCTTTAAGTAAGGCGTGAAAGCCCTGGGCTTAACCCAGGAAGTGCGTTTTAAACTGGAGGGCTAGAGTGTGAGAGAGGAAAGCGGAATTCCTAGTGTAGAGGTGAAATTCGCAGATATTAGGAAGAACACCAGAGGCGAAGGCGGCTTTCTGGCTCACAACTGACGCTGAGGCACGAAAGCGTGGGGAGCAAACAGGATTAGATACCCTGGTAGTCCACGCCGTAAACGATGAGTGCTAGACGTTGGAGGGTCTTCCTTCAGTGTCGCAGCTAACGCATGAAGCACTCCGCCTGAGTAGTACGGTCGCAAGATTA
210420	Proteobacteria	Gammaproteobacteria	HTCC2188	HTCC2089		0	0	0	1	3	3	0	0	0	0	0	0	0	0	0	1	0	0	0	0	GGCGCGTAGGCGGTTTGATAAGTGGGATGTGAAAGCCCAGGGCTTAACCTTGGAACTGCATTCCAAACTGTCAGGCTAGAGTATGGTAGAGGGAGGTAGAATTTCCTGTGTAGCGGTGAAATGCGTAGATATAGGAAGGAATACCGATGGCGAAGGCAGCCTCCTGGACCAATACTGACGCTGAGGTGCGAAAGCGTGGGGAGCAAACAGGATTAGATACCCTGGTAGTCCACGCCGTAAACGATGAGAACTAGCCGTTGGGACCCTTGAGGTCTTGGTGGCGCAGCTAACGCGATAAGTTCTCCGCCTGGGGAGTACGGCCGCAAGGTTA
217851	Chlamydiae	Chlamydiia	Chlamydiales	Simkaniaceae		0	0	0	0	0	0	0	0	0	0	0	0	0	0	0	0	0	0	0	0	GGCATGTAGGCGGATAAGTAAGTCAGATGTGAAATTTCGGAGCTCAACTTCGAAGCTGCATTTGAAACTATTTGTCTTGAGGGTAGACGGAGAAAACGGAATTCCAAGTGTAGCGGTGAAATGCGTAGATATTTGGAGGAACACCGGTGGCGAAAGCGGTTTTCTAGTTTATTCCTGACGCTGAGATGCGAGAGCAAGGGTAGCAAACAGGATTAGATACCCTGGTAGTCCTTGCCGTAAACGATGCATACTTGGTGTAGTTGGACTCAACCCCGACTGTGCCGTAGCTAACGCGTTAAGTATGCCACCTGGGGAGTACGCCCGCAAGGGTG
218628	Acidobacteria	Acidobacteria-5				0	0	6	0	0	0	0	0	0	0	0	0	0	0	0	0	0	0	0	0	GGCGCGTAGGCGGTTCGCTAAGTCGGATGTGAAAACTCTGGGCTCAACCCAGAGCCTGCATCCGAAACTGGCGGGCTAGAGTTCTGGAGGGGGTAGCGGAATTCCTGGTGTAGCGGTGAAATGCGTAGATATCAGGAGGAACACCGGTGGCGAAGGCGGCTACCTGGACAGAAACTGACGCTGAGGCGCGAAAGCTAGGGGAGCAAACAGGATTAGATACCCTGGTAGTCCTAGCCCTAAACGATGGATACTTGGTGTGACGGGGATTGAATCCCGTCGTGCCGAAGCTAACGCATTAAGTATCCCGCCTGGGGAGTACGGTCGCAAGGCTG
218639	Proteobacteria	Alphaproteobacteria				0	2	0	0	7	5	0	0	0	0	3	1	2	0	0	0	0	0	0	0	CGCGTAGGCGGATTGGTCAGTTGGGGGTGAAATCCCGAGGCTTAACCTCGGAACTGCCCTCAATACTGCCAATCTAGAGTTCGGAAGAGGTAAGTGGAATTCCTAGTGTAGAGGTGAAATTCGTAGATATTAGGAAGAACACCAGTGGCGAAGGCGGCTTACTGGTCCGATACTGACGCTGAGGTGCGAAAGCGTGGGGAGCAAACAGGATTAGATACCCTGGTAGTCCACGCCGTAAACGATGAATGCCAGTTGTCGGGCAGTATACTGTTCGGTGACGCAGCTAACGCATTAAGCATTCCGCCTGGGGAGTACGGTCGCAAGATTAAAACTCAAAAAATTGACGG
219331	Proteobacteria	Alphaproteobacteria	Rhizobiales	Phyllobacteriaceae		0	0	0	0	6	4	0	0	0	0	0	4	0	0	0	0	0	1	0	0	GGCACGTAGGCGGATCGTTAAGTGAGGGGTGAAATCCCAGGGCTCAACCCTGGAACTGCCTCTCATACTGGCGATCTCGAGTTCGAGAGAGGTGAGTGGAATTCCGAGTGTAGAGGTGAAATTCGTAGATATTCGGAGGAACACCAGTGGCGAAGGCGGCTCACTGGCTCGATACTGACGCTGAGGTGCGAAAGCGTGGGGAGCAAACAGGATTAGATACCCTGGTAGTCCACGCCGTAAACGATGAATGTTAGCCGTCGGGCAGTATACTGTTCGGTGGCGCAGCTAACGCATTAAACATTCCGCCTGGGGAGTACGGTCGCAAGATTA
226129	Gemmatimonadetes	Gemm-4				0	1	0	1	0	6	0	0	0	0	6	0	1	0	0	0	0	0	0	0	GGCGCGTAGGCGGTCGCGTAAGTCGGATGTGAAATTCCGGGGCTCAACCCCGTGAACTGCACCCGATACTGCGTGACTAGAGAGAGGTAGGGGCAAGTGGAATTCCCGGTGTAGCGGTGGAATGCGTAGATATCGGGAAGAACACCCGTGGCGAAGGCGGCTTGCTGGACCTTTTCTGACGCTGAAGCGCGAAAGCGTGGGGAGCAAACAGGATTAGATACCCTGGTAGTCCACGCCGTAAACGCTGGGTACTAGGTGTTGGGAGGATTGACCCTTTCAGTGCCGACGCTAACGCATTAAGTACCCCGCCTGGGGAGAACGGTCGCAAGGCTG
226495	Planctomycetes	Planctomycetia	Pirellulales	Pirellulaceae		8	42	25	23	26	35	2	0	16	1	0	1	19	0	0	5	5	0	0	0	TGCGTAGGCGGGCTTAAAGGTCCGATGTGAAAGCCCACGGCTCAACCGTGGAATTGCGTTGGAAACCATAAGTCTTGAGGGAGTCAGAGGTGAGCGGAACTGATGGTGGAGCGGTGAAATGCGTTGATATCATCAGGAACACCGGTGGCGAAAGCGGCTCACTGGGACTCTTCTGACGCTGAGGCACGAAAGCTAGGGGAGCGAACGGGATTAGATACCCCGGTAGTCCTAGCTGTAAACGATCAGTACTAGTCTGTGGGGACTTCCACATCCTCTCGGACGTAGCGAAAGTGTTAAGTACTGCGCCTGGGGAGTATGGTCGCAAGGCTG
229359	Proteobacteria	Alphaproteobacteria	Rhodospirillales	Acetobacteraceae	Gluconobacter	0	0	0	0	0	0	0	0	0	6	0	0	0	0	0	0	0	0	0	0	CGCGTAGGCGGTTGATGCAGTCAGATGTGAAATCCCCGGGCTTAACCTGGGAACTGCATTTGAGACGCATTGACTAGAGTTCGAGAGAGGGTTGTGGAATTCCCAGTGTAGAGGTGAAATTCGTAGATATTGGGAAGAACACCGGTGGCGAAGGCGGCAACCTGGCTCGATACTGACGCTGAGGCGCGAAAGCGTGGGGAGCAAACAGGATTAGATACCCTGGTAGTCCACGCTGTAAACGATGTGTGCTGGATGTTGGGTAACTTAGTTACTCAGTGTCGAAGCTAACGCGCTAAGCACACCGCCTGGGGAGTACGGCCGCAAGGTTG
230612	Verrucomicrobia	Opitutae	Puniceicoccales	Puniceicoccaceae	MB11C04	2	0	0	0	0	0	0	0	0	0	0	0	0	0	0	0	0	0	0	0	TGAGTAGGCGGCCATGTATGTCGGGTGTGAAATCCCGGGGCTTAACCCCGGAACTGCGCCCGAAACTACTTGGCTAGAGTCTCGGAGAGGATAGTGGAATTCCAGGTGTAGCGGTGAAATGCGTAGATATCTGGAGGAACACCAGTGGCGAAGGCGACTGTCTGGACGAGAACTGACGCTCAATCACGAAAGCGTGGGTAGCGAAAGGGATTAGATACCCCTGTAGTCCACGCCGTAAACGTTGTACACTAAGTTTCGGAGGATTCGACCCCTTCGGAGCTCAAGCTAACGCGTTAAGTGTACCGCCTGAGGACTACGGCCGCAAGGCTAAAACTCAAAAAATTGACGGA
232748	Proteobacteria	Deltaproteobacteria	PB19			0	0	0	0	0	0	2	0	0	0	0	0	0	0	0	0	0	0	0	0	CGCGTAGGCGGGTTTTTAAGTCTGATGTGAAATCCCTCGGCTCAACCGAGGACGTGCATTGGATACTGGAAATCTTGAGTCCTGGAGAGGAAAGCGGAATTCCCAGTGTAGAGGTGAAATTCGTAGATATTGGGAGGAACACCGGCGGCGAAGGCGGCTTTCTGGACAGTGACTGACGCTGAGGCGCGAAAGCGTGGGTAGCAAACAGGATTAGATACCCTGGTAGTCCACGCCGTAAACGATGGGTACTAGTTGGTGCGGGTATTGACCCCTGCGCTGACGCAGCTGACGCATTAAGTACCCCGCCTGGGGAGTACGGCCGCAAGGCTAAAACTTAAAAAATTGACGG
234773	Planctomycetes	Phycisphaerae	Phycisphaerales			1	2	0	5	0	4	0	0	2	0	0	0	0	1	0	0	0	0	0	0	GGTGCGTAGGCGGACATGAAGGCGCCTTGTGAAATCCCTCGGCTCAACCGAGGAACTGCAGGGCGAACCATGTGTCTTGAGACAGGTAGGGGTCGTCGGAACGGTAGGTGGAGTGGTGAAATGCGTTGATATCTACCGGAACGCCGAAGGAGAAGTCAGGCGACTGGGCCTGTTCTGACGCTGAGGCACGAAAGCGTGGGGAGCGAACGGGATTAGATACCCCGGTAGTCCACGCCGTAAACGATGTGCACTAGGTTGGGGAGGTTTTGACGCCGTTCCCGGCCGAAGCAAAAGTGTTAAGTGCACCGCCTGGGGAGTACGGTCGCAAGGCTA
235984	Bacteroidetes	[Rhodothermi]	[Rhodothermales]	Rhodothermaceae		0	0	0	0	0	24	0	0	0	0	0	0	0	1	0	0	0	0	0	0	TGTGTAGGCGGGATTGTAAGTCAGAGGTGAAATCCTACAGCTCAACTGTAGAACTGCCTTTGATACTGCAATTCTTGAGTTTCGGAGAGGTCATTAGAATTCGTGGTGTAGCGGTGAAATGCGTAGATATCACGAGGAATACCAGAGGCGTAGGCGGATGACTGGACGAATACTGACGCTGAGGCACGAAAGCGTGGGGAGCAAACAGGATTAGATACCCTGGTAGTCCACGCCGTAAACGATGAATGCTCGGTGTTGCCCCGATTGGGGGGCAGTGCCTAAGCTAACGCGTTAAGCATTCCACCTGGGGAGTACGATCGCAAGATTG
237417	Bacteroidetes	Flavobacteriia	Flavobacteriales	Flavobacteriaceae		0	0	0	0	0	24	2	0	0	0	0	0	1	0	0	0	0	0	0	0	TCCGTAGGCGGCTTATTAAGTCAGAGGTGAAATCCCACAGCTTAACTGTGGAACTGCCTTTGATACTGGTAGGCTTGAGTTATAAGGAAGTAGATAGAATATGTAGTGTAGCGGTGAAATGCATAGATATTACATAGAATACCGATTGCGAAGGCAGTCTACTACTTATATACTGACGCTAATGGACGAAAGCGTGGGGAGCGAACAGGATTAGATACCCTGGTAGTCCACGCCGTAAACGATGGACACTAGTTGTTGGATTATTTCAGTGACTAAGCGAAAGTGATAAGTGTCCCACCTGGGGAGTACGATCGCAAGATTG
237785	Planctomycetes	C6	d113			0	6	0	0	1	0	0	0	0	0	0	0	0	0	0	0	0	0	0	0	CGCGTAGGCGGCTTGGTAAGCGGTCTGTGAAATCCCGGGGCTCAACCCCGGAACTGCAGACCGAACTGCCGAGCTAGAGAACGAGAGGGGACTGTGGAACTCTAGGTGGAGCGGTGAAATGCGTAGATATCTAGAGGAACACCGGTGGCGAAGGCGACAGTCTGGCTCGTTTCTGACGCTGAGGCGCGAAAGCGTGGGTAGCAAACAGGATTAGATACCCTGGTAGTCCACGCCGTAAACGATGAGCACTAGGTAGCCGAGGGATCCGACCCTTGGCTGCTGTAGATAATTCACTAAGTGCTCCGCCTGGGGAGTATGGTCGCAAGGCTG
242050	Proteobacteria	Alphaproteobacteria				0	0	0	0	0	0	0	0	0	0	0	0	0	0	0	0	2	0	0	0	CACGTAGGCGGCAATGCGGGTCAGGTGTGAAAGCCCCGGGCTTAACCTGGGAACTGCACTTGAAACTGCATTGCTAGAGGACGGAAGAGGAGAATGGAATTCCCAGTGTAGAGGTGAAATTCGTAGATATTGGGAAGAACACCAGTGGCGAAGGCGATTCTCTGGTCCGTATCTGACGCTGAGGTGCGAAAGCGTGGGGAGCAAACAGGATTAGATACCCTGGTAGTCCACGCCGTAAACGATGTGTGCTAGACGTTGGTGGTTCAGCCATCGGTGTCGCAGCTAACGCGTTAAGCACACCGCCTGGGGAGTACGGTCGCAAGATTA
242908	Proteobacteria	Deltaproteobacteria	DTB120			0	0	0	0	0	6	0	0	0	0	0	0	0	0	0	0	0	0	0	0	CTCGTAGGTGGTCCTGTAAGTCATAGGTGAAAGCCCTCGGCTTAACCGAGGAATTGCCTATGATACTGTAGGACTTGAGTACTGGAGAGGGAAGCGGAATTCCTGGTGTAGCGGTGAAATGCGTAGATATCAGGAGGAACACCGGTGGCGAAGGCGGCTTCCTGGACAGATACTGACACTGAGGAGCGAAAGCGTGGGTAGCAAACAGGATTAGATACCCTGGTAGTCCACGCCCTAAACGATGGGTACTAGGTGTGAGGACGATTTAAAGTCTTCGTGCCGCAGCTAACGCAATAAGTACCCCACCTGGGAAGTACGGCCGCAAGGTTG
245163	Planctomycetes	Planctomycetia	Pirellulales	Pirellulaceae		16	293	198	134	202	245	56	8	107	20	20	12	90	6	0	4	9	0	0	0	TGCGTAGGCGGGCTTAAAGGTCTGATGTGAAAGCCCACGGCTCAACCGTGGAATTGCGTTAGAAACCATAAGTCTTGAGGGAGTCAGAGGTAAGCGGAACTGATGGTGGAGCGGTGAAATGCGTTGATATCATCAGGAACACCGGTGGCGAAAGCGGCTTACTGGGACTCTTCTGACGCTGAGGCACGAAAGCTAGGGGAGCGAACGGGATTAGATACCCCGGTAGTCCTAGCTGTAAACGATCAGTACTAGTCTGTGGGGACTTCCACATCCTCTCGGACGTAGCGAAAGTGTTAAGTACTGCGCCTGGGGAGTATGGTCGCAAGGCTG
245814	Proteobacteria	Alphaproteobacteria	Rhizobiales	Hyphomicrobiaceae	Devosia	0	15	0	0	0	0	0	0	0	0	0	0	0	0	0	1	0	0	0	0	CACGTAGGCGGTTTGTTAAGTCAGAGGTGAAATCCCGGAGCTCAACTCCGGAACTGCCTTTGATACTGGCAAGCTAGAGTCCGGAAGAGGTGAGTGGAACTCCTAGTGTAGAGGTGGAATTCGTAGATATTAGGAAGAACACCAGTGGCGAAGGCGGCTCACTGGTCCGGTACTGACGCTGAGGTGCGAAAGCGTGGGGAGCAAACAGGATTAGATACCCTGGTAGTCCACGCCGTAAACTATGAGAGCTAGCCGTTGGATGGTTTACCATTCAGTGGCGCAGCTAACGCATTAAGCTCTCCGCCTGGGGAGTACGGTCGCAAGATTA
246635	Proteobacteria	Deltaproteobacteria	Myxococcales	OM27		0	0	0	2	0	0	0	0	0	0	0	0	0	0	0	0	0	0	0	0	TGCGCAGGCGGTTTATTTAGTCAGATGTGAAAGCCCGGGGCTCAACTCCGGAACTGCATCTGAAACTGGTAGACTTGAGGCAGAGAGAGGGAAGTGGAATTCCTGGTGTAGAGGTGAAATTCGTTGATATCAGGAGGAACACCAGCGGCGAAGGCGGCTTCCTGGCTCTGTTCTGACGCTGAGGCACGAAAGCGTGGGTAGCAAACAGGATTAGATACCCTGGTAGTCCACGCCGTAAACGATGAATGCTAGGTATGTGGCTCATTTGCCAGCTGCGTGCCGAAGTTAACGCATTAAGCATTCCGCCTGGGGAGTACGGTCGCAAGATTA
246979	Planctomycetes	Planctomycetia	Pirellulales	Pirellulaceae		1	20	0	0	10	10	7	2	0	0	0	0	0	0	0	0	0	0	0	0	TGCGTAGGCGGCTAAGTAGGTCAGATGTGAAAGCCCACGGCTCAACCGTGGAATTGCGTTTGAAACCCCTTAGCTTGAGTAAGATAGAGGTAAGCGGAACTGATGGTGGAGCGGTGAAATGCGTTGATATCATCAGGAACACCGGTGGCGAAGGCGGCTTACTGGGTCTTTACTGACGCTGAGGCACGAAAGCTAGGGGAGCGAACGGGATTAGATACCCCGGTAGTCCTAGCTGTAAACGATGAGCACTAGCTCGTGTCCCCTCCCACAAGGGCTCGGGCGTAGCGAAAGTGTTAAGTGCTCCGCCTGGGGAGTATGGTCGCAAGGCTG
248442	Proteobacteria	Gammaproteobacteria	Alteromonadales	OM60		1	7	0	6	1	8	1	0	0	0	0	0	0	0	0	0	0	0	0	0	GGCGCGTAGGCGGTTTGTTAAGTCGGATGTGAAAGCCCCGGGCTCAACCTGGGAATTGCATTCGATACTGGCCGACTAGAGTACGAGAGAGGGAGGTAGAATTCCACGTGTAGCGGTGAAATGCGTAGATATGTGGAGGAATACCGGTGGCGAAGGCGGCCTCCTGGCTCGATACTGACGCTGAGGTGCGAAAGCGTGGGGAGCAAACAGGATTAGATACCCTGGTAGTCCACGCCGTAAACGATGTCTACTAGCCGTTGGGGAACTTGATTCTTTAGTGGCGCAGCTAACGCAATAAGTAGACCGCCTGGGGAGTACGGCCGCAAGGTTAAAACTCAAAAAATTGACGG
250376	Proteobacteria	Alphaproteobacteria	Rhodospirillales	Rhodospirillaceae		0	0	0	0	20	4	6	0	0	0	3	0	0	12	0	0	0	0	0	0	CGTGTAGGCGGCTTTGCTAGTCAGGCGTGAAAGCCCCGGGCTTAACCTGGGAATTGCGTTTGATACTGCGAGGCTAGAGTTCGGGAGAGGAGAGTGGAATTCCCAGTGTAGAGGTGAAATTCGTAGATATTGGGAAGAACACCAGTGGCGAAGGCGGCTCTCTGGACCGATACTGACGCTAAGGCGCGAAAGCGTGGGGAGCAAACAGGATTAGATACCCTGGTAGTCCACGCCGTAAACGATGTGTGCTAGACGTTGGGGGTTAGGCCCTCGGTGTCGCAGCTAACGCATTAAGCACACCGCCTGGGGAGTACGGCCGCAAGGTTA
250701	Acidobacteria	Acidobacteria-6	iii1-15	RB40		0	0	0	0	0	0	3	0	0	0	0	0	0	0	0	0	0	0	0	0	TTCGTAGGTGGCCTATCAAGTCAGACGTGAAATCCCTCGGCTCAACCGAGGAACTGCGTCTGAAACTGGTGGGCTTGAGTGCAGGAGAGGAACGCGGAATTCCAGGTGTAGCGGTGAAATGCGTAGATATCTGGAGGAACACCGGTGGCGAAGGCGGCGTTCTGGACTGTTACTGACACTGAGGAACGAAAGCTAGGGGAGCGAACGGGATTAGATACCCCGGTAGTCCTAGCCCTAAACGATGAATGCTTGGTGTGGCGGGTATCGATCCCTGCCGTGCCGGAGCTAACGCGTTAAGCATTCCGCCTGGGGAGTACGGTCGCAAGGCTG
252185	Acidobacteria	AT-s2-57				0	0	0	0	0	20	0	0	0	1	0	0	0	0	0	0	0	0	0	0	TCCGTAGGCGGCCGCATAAGTCCCGGGTGAAAGCCCTGGGCTCAACTCAGGAATTGCCCTGGAAACTGTGCGGCTAGAGTTCGGTAGAGGGAGACGGAATTCCCGGTGTAGCGGTGAAATGCGTAGATATCGGGAGGAACATCTGTGGCGAAGGCGGTCTCCTGGGCCGATACTGACGCTGAGGGACGAAAGCGTGGGGAGCAAACAGGATTAGATACCCTGGTAGTCCACGCCCTAAACGATGGGCACTTGGTGTGGCATTCCATTGCGTTTGCCGTGCCGTAGCTAACGTGTTAAGTGCCCCGCCTGGGGAGTACGGCCGCAAGGCTG
253636	Proteobacteria	Alphaproteobacteria	Rhodobacterales	Rhodobacteraceae		0	0	1	0	6	4	0	0	0	0	3	0	0	0	0	1	0	0	0	0	GGCGCGTAGGCGGATTGTTAAGTCGGGGGTGAAATCCCGGGGCTCAACCCCGGAACTGCCTCCGATACTGGCAGTCTAGAGGTCGAGAGAGGTGAGTGGAATTCCGAGTGTAGAGGTGAAATTCGTAGATATTCGGAGGAACACCAGTGGCGAAGGCGGCTCACTGGCTCGATTCTGACGCTGAGGTGCGAAAGCGTGGGGAGCAAACAGGATTAGATACCCTGGTAGTCCACGCCGTAAACTATGAGTGCTAGTCGTCAGCGGGCATGCCCGTTGGTGACGCAGCTAACGCATTAAGCACTCCGCCTGGGGAGTACGGCCGCAAGGTTAAAACTCAAAAAATTGACGG
257663	Actinobacteria	Acidimicrobiia	Acidimicrobiales	C111		0	0	0	0	0	0	0	0	0	0	0	0	0	0	0	0	0	0	2	0	CTCGTAGGCGGTTGGGTAAGTCGGGTGTGAAAACTCCGGGCTCAACTCGGAGACGCCACCCGATACTGCTCTGACTTGAGTCCGGTAGGGGAGTGGGGAATTCCTGGTGTAGCGGTGAAATGCGCAGATATCAGGAGGAACACCGGTGGCGAAGGCGCCACTCTGGGCCGGAACTGACGCTGAGGAGCGAAAGCGTGGGTAGCAAACAGGATTAGATACCCTGGTAGTCCACGCCGTAAACGTTGGGCACTAGGTGTGGGCCCTAACCAACGGGGTCCGTGCCGTAGCTAACGCATTAAGTGCCCCGCCTGGGGAGTACGGCCGCAAGGTTA
257980	Bacteroidetes	Flavobacteriia	Flavobacteriales	Cryomorphaceae	Crocinitomix	0	0	0	0	0	3	0	0	0	0	0	0	0	0	0	0	0	0	0	0	GGTTCGCAGGCGGTTTATTAAGTCAGTGGTGAAATCTTGGGCTCAACTCCGAAACTGCCATTGATACTGATAAACTTGAATATAGTTGGAGTAGGCGGAATGTGTAGTGTAGCGGTGAAATGCTTAGATATTACACAGAACACCGATAGCGAAGGCAGCTTACTAAACTATTATTGACGCTCATGAACGAAAGCGTGGGGAGCGAACAGGATTAGATACCCTGGTAGTCCACGCCGTAAACGATGGTTACTCGATATTGGCGATACACAGTCAGTGTCTAAGCGAAAGTGATAAGTAACCCACCTGGGGAGTACGGTCGCAAGATTG
258872	Planctomycetes	Planctomycetia	Pirellulales	Pirellulaceae		0	14	0	0	4	0	0	0	0	0	0	0	2	0	0	0	0	0	0	0	TGCGTAGGCGGCTTGGTAGGTTGGGTGTGAAATCCCACAGCTCAACTGTGGAACTGCGCTCAAAACCACCAGGCTTGAGGAAGGCAGAGGTGAGCGGAACTGATGGTGGAGCGGTGAAATGCGTTGATATCATCAGGAACACCGGTGGCGAAGGCGGCTCACTGGGCCTTTTCTGACGCTGAGGCACGAAAGCTAGGGTCGCGAACAGGATTAGATACCCTGGTAGTCCTAGCTGTAAACGATGAGCACTTGATCGAGGGGACCTCCACATCCTCTCGGTCGTAGCGAAAGTGTTAAGTGCTCCGCCTGGGGAGTATGGTCGCAAGGCTG
259604	Firmicutes	Clostridia	Clostridiales	[Tissierellaceae]	WAL	0	0	0	2	0	0	0	0	0	0	0	0	0	0	0	0	0	0	0	0	GGTGCGTAGGCGGCAAATTAAGTCAGATGTGAAAACTAAGGGCTCAACCCATAGATTGCATCTGAAACTGATATGCTTGAGTCAAGGAGAGGAAAGTGGAATTCCTAGTGTAGCGGTGGAATGCGTAGATATTAGGAGGAATACCGGTGGCGAAGGCGACTTTCTGGACTTGAACTGACGCTGAGGCACGAAAGCGTGGGGAGCAAACAGGATTAGATACCCTGGTAGTCCACGCCGTAAACGATGAGTGCTAGGTGTCTGCTCATACGAGTAGGTGCCGTACGTTAACACATTAAGCACTCCGCCTGGGGAGTACGTACGCAAGTATGAAACTTAAAAAATTGAACGG
260261	Actinobacteria	Acidimicrobiia	Acidimicrobiales	C111		0	2	0	0	0	0	0	0	0	0	0	0	0	0	0	0	0	0	0	0	CTCGTAGGCGGTTCAGTCAGTCGGGTGTGAAAACTTGAGGCTTAACCTCAAGAGGTCACTCGATACTACTGTGACTAGAGTGCGGTAGGGGAGCGGGGAATTCCTGGTGTAGCGGTGAAATGCGCAGATATCAGGAGGAACACCAGCGGCGAAGGCGCCGCTCTGGGCCGTAACTGACGCTGAGGAGTGAAAGCATGGGTAGCAAACAGGATTAGATACCCTGGTAGTCCATGCCGTAAACGTTGGGCACTAGGTGTGGGTCTCAACCAACGAGATCCGCGCCGTCGCTAACGCATTAAGTGCCCCGCCTGGGGAGTACGGTCGCAAGACTA
261362	GN04	GN15				0	0	0	0	0	20	0	0	0	0	4	0	0	0	0	0	0	0	0	0	CGTGTAGGCGGGCTTATAAGTCGGATGTGAAAACTGGCGGCTCAACTGTCAGCCTGCATCCGATACTGTAGGTCTTGAGTACGGGAGAGGAGAGCGGAATTCCAGGTGTAGCGGTGAAATGCGTAGATATCTGGAAGAACACCCGTAGCGAAGGCGGCTCTCTGGCCCGATACTGACGCTAAGGCGCGAAGGCTTGGGTAGCAAACAGGATTAGATACCCTGGTAGTCCAAGCGGTAAACGATGGGCACTAGGTGTCGGGGGTATCGATCCCCTCGGTGCCGCAGCTAACGCATTAAGTGCCCCGCCTGGGGAGTACGGTCGCAAGATTG
261907	Bacteroidetes	Flavobacteriia	Flavobacteriales	Flavobacteriaceae		0	0	0	0	0	38	0	0	0	0	0	0	0	0	0	0	0	5	0	2	GTCCGTAGGCGGGCAATTAAGTCAGAGGTGAAATCCCACAGCTCAACTGTGGAACTGCCTTTGATACTGGTTGTCTTGAGTTATATTGAAGTGAGTAGAATATGTAGTGTAGCGGTGAAATGCTTAGATATTACATAGAATACCGATTGCGAAGGCAGCTCACTAAGTATATACTGACGCTGATGGACGAAAGCGTGGGGAGCGAACAGGATTAGATACCCTGGTAGTCCACGCCGTAAACGATGGTTACTAGTTGTTGGGATTTATCTCAGTGACTAAGCGAAAGTGATAAGTAACCCACCTGGGGAGTACGTTCGCAAGAATG
263387	NKB19					0	2	0	0	0	0	0	0	0	0	0	0	0	0	0	0	0	0	0	0	GGAGCGCAGGCGGCTTGGTCAGTCTAAAGTGAAATCCCGGGGCTCAACCCCGGAAGTGCTTTGGATACTGCCAAGCTTGAGTACGTGAGAGGTGAGCGGAATTCCAGGTGTAGCGGTGAAATGCGTAGATATCTGGAGGAACATCGGTGGCGAAAGCGGCTCACTGGCACGAAACTGACGCTGAGGCTCGAAAGCGTGGGGAGCGAACGGGATTAGATACCCCGGTAGTCCACGCCGTAAACGTTGTGCACTAGGTGTGAGAGGTATCGACCCTCTCGTGCCGCAGCTAACGCATTAAGTGCACCGCCTGGGGAGTACGATCGCAAGATTG
263634	Planctomycetes	Planctomycetia	Planctomycetales	Planctomycetaceae	Planctomyces	0	0	0	0	0	19	0	0	13	0	1	0	0	0	0	0	0	0	0	0	TGCGCAGGCGGCCTGATAAGTAGGATGTGAAATCTCCCGGCCCAACCGGGGAACTGCGTTCTAAACTGTCAGGCTTGAGTGAGATAGGGGTGTGCGGAACTTCTAGTGGAGCGGTGAAATGTGTTGATATTAGAAGGAACACCGGTAGCGAAGGCGGCACACTGGGTCTCTACTGACGCTCATGCACGAAAGCCAGGGTAGCGAACGGGATTAGATACCCCGGTAGTCCTGGCTGTAAACGATGAGTACTAGACGGGAGGGGCTTCGGCCCATCCGGTTGCAGCGAAAGCATTAAGTACTCCGCCTGGGGAGTATGGTCGCAAGGCTG
263866	Planctomycetes	Planctomycetia	Pirellulales	Pirellulaceae		5	22	9	14	4	1	12	0	0	0	25	23	23	0	0	0	0	0	0	0	GGTGCGTAGGCGGCGCGGTCAGTCGGATGTGAAATCGTACAGCTCAACTGTACAACTGCGTCCGAAACTACCGTGCTTGAGGAAGGCAGAGGTGAGCGGAACTCAGGGTGGAGCGGTGAAATGCGTTGATATCCTGGGGAACACCGGTGGCGAAGGCGGCTCACTGGGCCTTTTCTGACGCTGAGGCACGAAAGCTAGGGTAGCGAACAGGATTAGATACCCTGGTAGTCCTAGCTGTAAACGATGAGCACTAGGTTGAGGAGACTCCCATATCTTCTCGACCGTAGCGAAAGTGTTAAGTGCTCCGCCTGGGGAGTATGGTCGCAAGGCTG
264509	Verrucomicrobia	Verrucomicrobiae	Verrucomicrobiales	Verrucomicrobiaceae	Verrucomicrobium	0	6	1	4	4	1	9	0	1	0	2	0	1	0	0	0	0	0	0	0	TCTGTAGGCGGCGCGGTAAGTCAGATGTGAAATCCCGGGGCTCAACCCCGGAACTGCATCCGATACTGCCGTGCTTGAGTATTGGAGGGGAGTCTGGAATTCTCGGTGTAGCAGTGAAATGCGTAGATATCGAGAGGAACACTAGTGGCGAAGGCGAGACTCTGGACAATAACTGACGCTGAGAGACGAAGGCCAGGGTAGCGAAAAGGATTAGATACCCTTGTAGTCCTGGCAGTAAACGGTGCACGCTTGGTGTGGGAGGACTCGACCCCTTCCGTGCCGGAGCTAACGCGTTAAGCGTGCCGCCTGGGGAGTACGGCCGCAAGGCTAAAACTCAAAAAATTGACGG
264692	WS3	PRR-12	Sediment-1	CV106		0	0	0	0	0	9	0	0	0	0	0	0	0	0	0	0	0	0	0	0	CGTGTAGGCGGCTTTGTAAGTCAGGGGTGAAATGTCTCGGCTCAACCGAGGACCTGCCTTTGAAACTACAGAGCTTGAGGCCGTGAGAGGAGACTGGAATTCCTAGTGTAGCGGTGAAATGCATAGATATTAGGAAGAACACCAGTGGCGAAGGCGAGTCTCTGGCACGGTTCTGACGCTGAGGCGCGAAAGCCAGGGGAGCGAACGGGATTAGATACCCCGGTAGTCCTGGCCGTAAACGATGGGTACTAAATGTCGGCCGATCGACCCGGTCGGTGTTGGAGCTAACGCGTTAAGTACCCCGCCTGGGGAGTACGATCGCAAGGTTG
267092	WS3	PRR-12	Sediment-1	CV106		0	0	0	7	7	0	0	0	0	0	0	0	0	0	0	0	0	0	0	0	CGTGTAGGCGGTTTGGCAAGTCAGGGGTGAAATGTCTCGGCTCAACCGAGGACCTGCCTCTGAAACTGCCAGACTTGAGGCCGTGAGAGGAGACTGGAATTCCTAGTGTAGCGGTGAAATGCATAGATATTAGGAAGAACATCAGTGGCGAAGGCGAGTCTCTGGCACGGTTCTGACGCTGAGGCGCGAAAGCTAGGGGAGCGAACGGGATTAGATACCCCGGTAGTCCTAGCCGTAAACGATGGGTACTAAATGTTGGCCGATCGACCCGGTCAGTGTTGCAGCTAACGCGTTAAGTACCCCGCCTGGGGAGTACGACCGCAAGGTTG
267491	SBR1093	VHS-B5-50				0	25	0	7	0	1	0	0	0	0	0	0	9	0	0	0	0	0	0	0	GGTCCGCAGGTGGCCTCGTAAGTTAGATGTGAAATCTCAGGGCTTAACCCTGAAACCGCATCTAAAACTGCGTAGCTTGAGTACAGGAGAGGTTGGCGGAATTCCCGGTGTAGCGGTGAAATGCGTAGATATCGGGAGGAACACCAGTGGCGAAGGCGGCCAACTGGCCTGTTACTGACACTCAGGGACGAAAGCGTGGGGAGCGAACCGGATTAGATACCCGGGTAGTCCACGCCCTAAACGATGGATGCTAGGTGTGGGGATGAAAATCTCTGTGCCGTAGTTAACGCATTAAGCATCCCGCCTGGGGAGTACGATCGCAAGATTG
267629	Bacteroidetes	Flavobacteriia	Flavobacteriales	Flavobacteriaceae		0	8	0	4	0	4	2	0	0	0	0	0	0	0	0	0	0	0	0	0	GGTCCGTAGGTGGATAAATAAGTCAGAGGTGAAATCCTGCAGCTCAACTGTAGAACTGCCTTTGAAACTGTTTATCTTGAGTCATTATGAAGTGGTTAGAATGTGTAGTGTAGCGGTGAAATGCATAGATATTACACAGAATACCGATTGCGAAGGCAGATCACTAATAATGTACTGACACTAAGGGACGAAAGCGTGGGGAGCGAACAGGATTAGATACCCTGGTAGTCCACGCCGTAAACGATGGTCACTAGCTGTGTGGATTTCGGTCTGCGTGGCTAAGCGAAAGTGATAAGTGACCCACCTGGGGAGTACGTTCGCAAGAATG
268134	Acidobacteria	Solibacteres	Solibacterales	PAUC26f		0	2	0	0	0	0	0	0	1	0	0	0	0	0	0	0	0	0	0	0	AGTGTAGGCGGCCTGCCAAGTCGATTGTGAAATCTCCCGGCTCAACTGGGAGGGTGCGGTCGAAACTGGCAGGCTAGAGTTCGGGAGAGGAGAGTGGAATTCCTGGTGTAGCGGTGAAATGCGTAGATATCAGGAGGAACACCGGAGGTGAAGACGGCTCTCTGGACCGATACTGACGCTGAGACTCGAAAGCGTGGGGAGCAAACAGGATTAGATACCCTGGTAGTCCACGCCCTAAACGATGCGTACTTGGTGTAGGCACTTCACTGTGTCTGTGCCGTAGTTAACACGATAAGTACGCCGCCTGGGGAGTACGGTCGCAAGGCTG
268764	Proteobacteria	Deltaproteobacteria	Syntrophobacterales	Syntrophaceae	Desulfobacca	0	0	0	0	0	0	0	0	0	0	0	0	0	0	0	0	0	7	0	0	CGTGTAGGCGGCCGGTCAAGCCAGATGTGAAAGCCCAGGGCTTAACCCTGGAAGGGCATTTGGAACTGGTTGGCTTGAGTTCGGGAGAGGGAAGTGGAATTCCGGGTGTAGAGGTGAAATTCGTAGATATCCGGAGGAACACCGGTGGCGAAGGCGACTTCCTGGACCGAAACTGACGCTGAGACGCGAAAGCGTGGGGAGCAAACAGGATTAGATACCCTGGTAGTCCACGCTGTAAACGATGGGCGCTAGGTGTGGGGGGTTTTTAATCCCTCCGTGCCGCAGCTAACGCATTAAGCGCCCCGCCTGGGGAGTACGGCCGCAAGGTTA
269534	Proteobacteria	Gammaproteobacteria	Legionellales	Coxiellaceae		0	0	0	5	0	0	0	0	0	0	0	0	0	0	0	0	0	0	0	1	GGTGCGTAGGTGGATTATCAAGTTGACTGTGAAATTTCTGGGCTTAACCTGGACAGGTCAGCCAATACTGGTAGTCTAGAGTGCAGTAGAGGGTAGTGGAATTTCCGGTGTAGCGGTGAAATGCGTAGATATCGGAAGGAACACCAGTGGCGAAGGCGACTACCTGGACTGACACTGACACTGAGGCACGAAAGCGTGGGGAGCAAACAGGATTAGATACCCTGGTAGTCCACGCCGTAAACGATGACAACTAACTGTTAGGAGCATTTGAGCTTTTAGTAGTGTAGCTAACGCGCTAAGTTGTCCGCCTGGGGAGTACGGCCGCAAGGCTA
270104	Proteobacteria	Gammaproteobacteria	Chromatiales			0	0	3	0	0	0	0	0	0	0	0	0	0	0	0	0	0	0	0	0	CGCGTAGGCGGTTTGATAAGTCAGATGTGAAAGCCCCGGGCTTAACCCGGGAACTGCATTTGAAACTGTCTTACTAGAGTGTGGTAGAGGGAGGTGGAATTCCGCGTGTAGCGGTGAAATGCGTAGAGATGCGGAGGAACACCGGTGGCGAAGGCGGCCTCCTGGACCAACACTGACGCTGAGGTGCGAAAGCGTGGGGAGCAAACAGGATTAGATACCCTGGTAGTCCACGCTGTAAACGATGGGTACTAGCCGTTGGGAGGGTTACCTCTTAGTGGCGTAGCTAACGCGTTAAGTACCCCGCCTGGGGAGTACGGTCGCAAGCTTA
270376	Proteobacteria	Gammaproteobacteria	Thiotrichales	Thiotrichaceae	Cocleimonas	0	0	0	0	0	0	3	0	0	0	0	0	0	0	0	2	2	0	0	31	GGCGCGTAGGCGGTTAGATAAGTAAGATGTGAAATCCCCGGGCTCAACCTGGGAACTGCATCTTAAACTGTTTAACTAGAGTTTAGGAGAGGGAAGTAGAATTTCAGGTGTAGCGGTGAAATGCATAGAGATCTGAAGGAATACCAGTGGCGAAGGCGACTTCCTGGCCTAGAACTGACGCTGAGGTGCGAAAGCGTGGGTAGCAAACGGGATTAGATACCCCGGTAGTCCACGCCGTAAACGATGTCAACTAGTCGTTGGACCCCTTGAGGGTTTAGTGACGCAGCTAACGCATTAAGTTGACCGCCTGGGGAGTACGGTCGCAAGACTA
271404	Planctomycetes	Planctomycetia	Pirellulales	Pirellulaceae		0	13	0	0	0	0	0	0	0	0	3	1	0	0	0	0	0	0	0	0	TGCGTAGGCGGCTATGAAGGTCAGATGTGAAATCCCACGGCTCAACCGTGGAACTGCGTTTGAAACCGTGTAGCTTGAGGAAGTCAGAGGTAAGCGGAACTGATGGTGGAGCGGTGAAATGCGTTGATATCATCAGGAACACCGGTGGCGAAAGCGGCTTACTGGGACTTTTCTGACGCTGAGGCACGAAAGCCAGGGGAGCGAACGGGATTAGATACCCCGGTAGTCCTGGCTGTAAACGATCTGTACTAGTCTGTGGGGACTTCCACATCCTCTCGGACGTAGCGAAAGTGTTAAGTACAGCGCCTGGGGAGTATGGTCGCAAGGCTG
271770	Proteobacteria	Gammaproteobacteria	Legionellales			3	0	0	0	0	0	0	0	0	0	0	0	0	0	0	0	0	0	0	0	GGCCTGTAGGTGGATGCATAAGTCAGATGTGAAAGTCCAGGGCTCAACCTTGGAAGTGCATTTGAAACTGTGAATCTAGAGTATGGTAGAGGGTAGAGGAATTTCCGGTGTAGCGGTGAAATGCGTAGAGATCGGAAGGAACATCAGTGGCGAAGGCGTCTACCTGGATTAATACTGACACTGAGAAGCGAAAGCGTGGGTAGCAAACAGGATTAGATACCCTGGTAGTCCACGCCGTAAACGATGAATACTAGCTGTTGGTACTGTTATGGTATTAGTGGCGAAGCAAACGCGCTAAGTATTCCGCCTGGGGAGTACGGCCGCAAGGCTAAAACTCAAAAAATTGACGG
271790	Proteobacteria	Deltaproteobacteria	Syntrophobacterales	Syntrophobacteraceae		0	0	0	0	0	7	0	0	0	0	0	0	0	0	0	0	0	0	0	0	CGTGTAGGCGGTTCGGTAAGTTAAGCGTGAAAGCCCTCGGCTCAACCGAGGAAGTGCGTTTGATACTGCCGAACTGGAGTTCGGAAGAGGGGGGTGGAATTCCAGGTGTAGCGGTGAAATGCGTAGATATCTGGAGGAACACCAGTGGCGAAGGCGGCCCCCTGGTCCGAGACTGACGCTGAGACGCGAAAGCGTGGGTAGCAAACAGGATTAGATACCCTGGTAGTCCACGCCGTAAACGATGGGTACTAGGTGTCTGGGGTATTGACCCCCTGGGTGCCGTAGCTAACGCGTTAAGTACCCCGCCTGGGGAGTACGGCCGCAAGGTTA
272211	Planctomycetes	Planctomycetia	Planctomycetales	Planctomycetaceae	Planctomyces	0	1	0	3	0	0	0	0	9	0	3	0	0	0	0	0	0	0	0	0	GGTGCGTAGGCGGTCGACTAAGTAGGGTGTGAAATACCTCGACTCAACCGAGGAACTGCGCTCTAAACTGGTCGGCTTGAGTGAGATAGGGGTGTGCGGAACTTCCAGTGGAGCGGTGAAATGTGTTGATATTGGAAGGAACGCCGGTGGCGAAAGCGGCACACTGGGTCTCAACTGACGCTGAGGCACGAAAGCCAGGGTAGCGAACGGGATTAGATACCCCGGTAGTCCTGGCTGTAAACGATGAGCACTAGACGGGAGGGATTTCGGTCCATCCGGTCGCAGCGAAAGCATTAAGTGCTCCGCCTGGGGAGTATGGTCGCAAGGCTG
272353	Planctomycetes	Planctomycetia	Pirellulales	Pirellulaceae		0	11	0	0	0	0	0	0	0	0	0	0	0	0	0	0	0	0	0	0	GGTGCGTAGGCGGTGCGACAAGTTGGGTGTGAAATCCCTCGGCTCAACCGAGGAACTGCGCCCAAAACTGTCGTGCTAGAGGGAGATAGGGGTGAGCGGAACTTAGGGTGGAGCGGTGAAATGCGTTGATATCCTAAGGAACACCGGTGGCGAAGGCGGCTCACTGGATCTCTTCTGACGCTGAGGCACGAAAGCTAGGGGAGCGAACGGGATTAGATACCCCGGTAGTCCTAGCTGTAAACGATGAGCACTTGGTTGGAGGGTCCTCCATAGCCTTCCGGCCGTAGCGAAAGTGTTAAGTGCTCCGCCTGGGGAGTATGTCCGCAAGGATG
272956	Proteobacteria	Gammaproteobacteria	Legionellales	Coxiellaceae		0	0	6	3	0	0	0	0	2	0	0	0	3	0	0	0	0	0	0	0	CGCGTAGGTGGTTTATTAAGTTGGATGTGAAAGCCCTGGGCTCAACCTGGGAATGGCATTCAAAACTAATAGACTAGAGTATAGTAGAGGAAAGTGGAATTTCCGGTGTAGCGGTGAAATGCGTAGATATCGGAAGGAACACCAGTGGCGAAGGCGACTTTCTGGACTAATACTGACACTGAGGTGCGAAAGCGTGGGGAGCAAACAGGATTAGATACCCTGGTAGTCCACGCCGTAAACGATGAGAACTAGCTGTTGGGCAATTTATTTGTTTAGTAGCGAAGCTAACGCGTTAAGTTCTCCGCCTGGGGAGTACGGCCGCAAGGCTA
273072	Actinobacteria	Acidimicrobiia	Acidimicrobiales	koll13		0	20	0	0	0	0	0	0	0	0	0	0	0	0	0	0	0	0	0	0	GGCTCGTAGGCGGTTCAACAAGTCGATCGTGAAAACCCGGGGCTCAACCCCGGGACGCCGGTCGAAACTGTTGTGACTAGGGTCCGGTAGAGGTGAGTGGAATTCTCGGTGTAGCGGTGGAATGCGCAGATATCGAGAGGAACACCAGTTGCGAAGGCGGCTCACTGGGCCGGTACCGACGCTAAGGAGCGAAAGCATGGGGAGCAAACAGGATTAGATACCCTGGTAGTCCATGCCGTAAACTGTGAACACTAGGTGTGGCGGATCTATTGATGTCTGCCGTACCGTAGCTAACGCGTTAAGTGTTCCGCCTGGGGAGTACGGCCGCAAGGCTA
273094	Planctomycetes	Planctomycetia	Planctomycetales	Planctomycetaceae	Planctomyces	0	0	0	1	0	0	0	0	0	0	0	0	0	1	0	0	0	0	0	0	TGCGTAGGCGGCTAGACAAGTAGGATGTGAAATCTTTCGGCTTAACCGGAAAACTGCGTTCTAAACTGTTTAGCTTGAGTGAGATAGGGGTGTGCGGAACTTCCGGTGGAGCGGTGAAATGTGTTGAGATCGGAAGGAACGCCGGTGGCGAAAGCGGCACACTGGGTCTTTACTGACGCTGAGGCACGAAAGCCAGGGGAGCGAACGGGATTAGATACCCCGGTAGTCCTGGCTGTAAACGATGAGTACTAGTTGGGAGGGATTTCGGTCTTTCCCGACGTAGCGAAAGCACTAAGTACTCCGCCTGGGGAGTATGGTCGCAAGGCTG
277421	Bacteroidetes	Cytophagia	Cytophagales	Flammeovirgaceae		0	0	0	0	0	0	0	0	0	0	5	0	0	0	0	0	0	0	0	0	TGCGTAGGTGGTTTTTTAAGTCAGTGGTGAAATCCTACAGCTTAACTGTAGATGTGCCATTGAAACTGGGAAACTTGAGTATGGACGAGGTAGGCGGAATTTGTGGTGTAGCGGTGAAATGCATAGATACCACAAAGAACACCGATAGCGAAGGCAGCTTACTAGGCCATAACTGACACTGAGGCACGAAAGCGTGGGGAGCGAACAGGATTAGATACCCTGGTAGTCCACGCTGTAAACGATGCTCACTCGATGTATGCGATATACAGTATGCGTCCAAGCGAAAGCGTTAAGTGAGCCACCTGGGGAGTACGCTGGCAACAGTG
278270	Proteobacteria	Alphaproteobacteria				0	0	0	8	14	2	5	0	0	0	0	0	0	0	0	0	0	0	0	0	CGCGTAGGCGGAAGATCAAGTCAGGGGTGAAAGGCCTGGGCTCAACCCGGGAACTGCCTTTGAAACTGGTTTTCTAGAGTACGGGAGAGGATGGCGGAATTCCCAGTGTAGAGGTGAAATTCGTAGATATTGGGAAGAACACCGGTGGCGAAGGCGGCCATCTGGCCCGGTACTGACGCTAAGGCGCGAAAGCGTGGGGAGCAAACAGGATTAGATACCCTGGTAGTCCACGCCGTAAACGATGTGTGCTAGCCGTTGGGGCTTCAGGTCTCGGTGGCGCAGCTAACGCGTTAAGCACACCGCCTGGGGAGTACGGCCGCAAGGTTA
278770	Proteobacteria	Gammaproteobacteria	[Marinicellales]	[Marinicellaceae]		0	6	0	1	0	1	0	0	0	0	0	0	0	0	0	0	0	0	0	0	GGAGTGTAGGCGGCAGCGTATGTCGGATGTGAAAGCCCCGGGCTCAACCTGGGAATTGCATTCGAAACTGCGCAGCTAGAGTCTGACAGAGGGATGTGGAATTCCGGGTGTAGCGGTGAAATGCGTAGATATCCGGAGGAACACCAGTGGCGAAGGCGGCATCCTGGGTCAAGACTGACGCTGAGGCTCGAAAGCGTGGGGAGCAAACAGGATTAGATACCCTGGTAGTCCACGCCCTAAACGATGTCAACTAGACGTTGGGTTCATTAAGGAACTTAGTGTCGAAGCTAACGCGTTAAGTTGACCGCCTGGGGAGTACGGCCGCAAGGTTG
279007	Gemmatimonadetes	Gemm-4				0	3	0	0	0	0	0	0	0	0	0	0	0	0	0	0	0	0	0	0	GGCGCGTAGGCGGCCGAGTAAGTCGTGTGTGAAAGACCGGGGCTCAACTCCGTGTACTGCATGCGATACTGCCCGGCTAGAGAAAGGTAGAGGCGAGTGGAATTCCCGGTGTAGCGGTGGAATGCGTAGATATCGGGAAGAACACCTGTGGCGAAGGCGGCTCGCTGGGCCTTTTCTGACGCTGAAGTGCGAAAGCGTGGGGAGCAAACAGGATTAGATACCCTGGTAGTCCACGCCGTAAACGATGGGCACTAGGCGTTGGGAGGATTGACCCTCTCAGTGCCGTAGCTAACGCGTTAAGTGCCCCGCCTGGGGAGTACGGCCGCAAGGCTG
282549	Firmicutes	Clostridia	Clostridiales	Clostridiaceae	Clostridium	0	17	0	0	0	0	0	0	0	0	0	0	0	0	0	0	0	0	0	0	GGAGCGTAGGCGGATATTTAAGTGGGATGTGAAATACATGAGCTCAACTCATGTGCTGCATTCCAAACTGGATATCTAGAGTGCAGGAGAGGAGAGTGGAATTCCTAGTGTAGCGGTGAAATGCGTAGAGATTAGGAAGAACACCAGTGGCGAAGGCGACTCTCTGGACTGTAACTGACGCTGAGGCTCGAAAGCGTGGGGAGCGAACAGGATTAGATACCCTGGTAGTCCACGCCGTAAACGATGAATACTAGGTGTGGGGGTTTCGATACCTCCGTGCCGCCGCTAACGCATTAAGTATTCCGCCTGGGGAGTACGGTCGCAAGATTA
287179	Proteobacteria	Betaproteobacteria	Burkholderiales	Comamonadaceae		2	16	34	20	7	30	95	95	9	1	2	3	2	0	7	64	25	17	76	19	TGCGCAGGCGGCTTTGCAAGACAGATGTGAAATCCCCGGGCTCAACCTGGGAACTGCATTTGTGACTGCAAGGCTAGAGTGCGGCAGAGGGAGATGGAATTCCGCGTGTAGCAGTGAAATGCGTAGATATGCGGAGGAACACCGATGGCGAAGGCAATCTCCTGGGCCTGCACTGACGCTCATGCACGAAAGCGTGGGGAGCAAACAGGATTAGATACCCTGGTAGTCCACGCCCTAAACGATGTCAACTGGTTGTTGGACGGCTTGCTGTTCAGTAACGAAGCTAACGCGTGAAGTTGACCGCCTGGGGAGTACGGCCGCAAGGTTG
288095	Planctomycetes	Planctomycetia	Planctomycetales	Planctomycetaceae	Planctomyces	0	10	0	0	0	0	0	0	0	0	11	0	0	0	0	0	0	0	0	0	GGTGCGTAGGCGGTCAATTAAGTAGGGTGTGAAAGCTCTCGGCTCAACCGAGGAACTGCGCTCTAAACTGGTTGACTTGAGTGAGATAGGGGTGTGCGGAACTTCCGGTGGAGCGGTGAAATGCGTTGATATCGGAAGGAACACCAGTAGCGAAAGCGGCACACTGGGTCTCAACTGACGCTGAGGCACGAAAGCTAGGGTAGCGAACGGGATTAGATACCCCGGTAGTCCTAGCCGTAAACGATGAGTACTAGTTGGGAGGGATTTCGGTCCATCCTGACGCCGCGAAAGCATTAAGTACTCCGCCTGGGGAGTATGGTCGCAAGGCTG
289990	Proteobacteria	Gammaproteobacteria	Pasteurellales	Pasteurellaceae		0	2	0	3	0	0	0	0	0	0	0	0	0	0	0	0	0	0	0	0	CACGCAGGCGGGTTGTTAAGTGAGATGTGAAAGCCCCGGGCTTAACCTGGGAATTGCATTTCAGACTGGCAATCTAGAGTATTTTAGGGAGGGGTAGAATTCCACGTGTAGCGGTGAAATGCGTAGAGATGTGGAGGAATACCGAAGGCGAAGGCAGCCCCTTGGGAATATACTGACGCTCATGTGCGAAAGCGTGGGGAGCAAACAGGATTAGATACCCTGGTAGTCCACGCTGTAAACGATGTCGATTTGGGGATTGGGGTTTAACTCTGGTGCCCGAAGCTAACGTGATAAATCGACCGCCTGGGGAGTACGGCCGCAAGGTTA
294530	Bacteroidetes	[Saprospirae]	[Saprospirales]	Saprospiraceae		0	0	0	0	0	5	5	0	0	0	0	0	2	0	0	0	0	0	0	0	TGCGTAGGCGGGTAAATAAGTCAGAGGTGAAAGCTCACAGCTTAACTGTGGAATTGCCTTTGATACTGTTTATCTTGAATTGTGTTGAGGTTAGCGGAATGTGACATGTAGCGGTGAAATGCATAGATATGTCATAGAACACCAATTGCGAAGGCAGCTAGCTAGGCATTGATTGACGCTGAGGCACGAAAGCGTGGGGAGCGAACAGGATTAGATACCCTGGTAGTCCACGCCCTAAACGATGCTTACTCGATGTTTGTGTTTACATGAGCATCCAAGGGAAACCGTTAAGTAAGCCACCTGGGGAGTACGTTCGCAAGAATG
294793	Bacteroidetes	Flavobacteriia	Flavobacteriales			0	0	0	0	0	0	0	0	0	0	0	0	3	0	0	0	0	0	0	0	TGCGTAGGCGGCTTGATAAGTCAGTAGTGAAAGACTGTGGCTCAACCATAGAATTGCTATTGAAACTGTCAAGCTTGAATCTAGTTGAAGTGGGCGGAATACATCATGTAGCGGTGAAATGCATAGATATGATGTGGAACGCCGATTGCGAAGGCAGCTCACTAAGTTAGTATTGACGCTGAGGCACGAAAGCGTGGGTAGCGAACAGGATTAGATACCCTGGTAGTCCACGCCGTAAACGATGGTCACTCGCTGTTGGCGATATAATGTCAGTGGCTGAGCGAAAGCATTAAGTGACCCACCTGGGGAGTACGTTCGCAAGAATG
296133	Proteobacteria	Alphaproteobacteria	Rhodospirillales			0	0	0	0	0	0	0	0	0	0	0	0	0	0	0	0	0	12	0	0	GGCGCGTAGGCGGCATGGCCAGTCAGATGTGAAAGCCCAGGGCTCAACCCTGGAACTGCATTTGATACTGCCAAGCTAGAGTTCGAGAGAGGGAAGTGGAATACCCAGTGTAGAGGTGAAATTCGTAGATATTGGGTGGAACACCAGTGGCGAAAGCGGCTTCCTGGCTCGATACTGACGCTGAGGCGCGAAAGCGTGGGGAGCAAACAGGATTAGATACCCTGGTAGTCCACGCCCTAAACGATGTGTGCTAGGCGTCGGGGGGCTTGCCCTTCGGTGCCGGAGCTAACGTGTTAAGCACACCGCCTGGGGAGTACGGTCGCAAGATTA
296858	Firmicutes	Clostridia	Clostridiales	Peptococcaceae	Peptococcus	0	0	0	0	0	0	0	0	0	0	0	0	0	0	22	0	0	0	0	0	GGCGCGTAGGTGGTCTTTTAAGTCGGATGTGAAATGTAAGGGCTCAACCCTTAACGTGCATCCGATACTGGGAGACTTGAGTGCGGAAGAGGCAAGTGGAATTCCTAGTGTAGCGGTGAAATGCGTAGATATTAGGAGGAACACCAGTGGCGAAGGCGACTTGCTGGGCCGTAACTGACGCTGAGGCGCGAAAGCGTGGGGAGCAAACAGGATTAGATACCCTGGTAGTCCACGCCGTAAACGATGAGTGCTAGGTGTCGGGGGTTTCGATACCTTCGGTGCCGCAGTAAACACAATAAGCACTCCGCCTGGGGAGTACGATCGCAAGATTG
300169	Proteobacteria	Gammaproteobacteria	Legionellales	Legionellaceae		0	0	9	0	0	0	6	0	0	0	0	1	0	0	0	0	0	0	41	0	TTCGTAGGTTGTTTATTAAGTTATGTGGGAAATACCTAGGCTTAACCTAGGAATGTCGGATAATACTGGTAAACTTGAGTATAGTAGAGGGTAGTGGAATTTCCGGTGTAGCGGTGAAATGCGTAGAGATCGGAAGGAACACCAGTGGCGAAGGCGGCTACCTGGACTAATACTGACACTGAGGAACGAAAGCGTGGGGAGCAAACAGGATTAGATACCCTGGTAGTCCACGCTGTAAACGATGTCAACTAGCTGTTGGGTAAATAAATTTACTTAGTGGCGCAGCTAACGCGATAAGTTGACCGCCTGGGGAGTACGGTCGCAAGATTA
301845	Bacteroidetes	Cytophagia	Cytophagales	Flammeovirgaceae		0	0	0	0	0	0	2	0	0	0	0	0	0	0	0	0	0	0	0	0	TGCGTAGGCGGCCTATTAAGTCAGTGGTGAAAGGTATCAGCTTAACTGATGACGTGCCATTGAAACTAACAGGCTTGAGTACAGACGAGGTAGGCGGAATTTATGGTGTAGCGGTGAAATGCATAGATACCATAAAGAACACCAATTGCGAAGGCAGCTTACTAGACTGAGACTGACGCTGAGGCACGAAAGCGTGGGGAGCGAACAGGATTAGATACCCTGGTAGTCCACGCTGTAAACGATGATTACTGGATGTGTGCGATAGACAGTGCGCGTCTGAGCGAAAGCGGTAAGTAATCCACCTGGGGAGTACGATCGCAAGATTG
301966	Proteobacteria	Gammaproteobacteria	[Marinicellales]	[Marinicellaceae]		0	0	0	1	2	1	13	0	0	0	0	0	0	0	0	0	0	0	0	0	GGAGTGCAGGCGGCTATCTAAGTCGGATGTGAAATCCCCGGGCTCAACCTGGGAATTGCATTCGAAACTGGATAGCTAGAGTTTGGTAGAGGGAAGTGGAATTCCAGGTGTAGCGGTGAAATGCGTAGAGATCTGGAGGAACATCAGTGGCGAAGGCGGCTTCCTGGATCAAAACTGACGCTGAGGCTCGAAAGCGTGGGGAGCAAACAGGATTAGATACCCTGGTAGTCCACGCCCTAAACGATGTCAACTAGACGTTGGGTTCTTTAATGAACTTAGTGTCGAAGCTAACGCGTTAAGTTGACCGCCTGGGGAGTACGGCCGCAAGGTTG
304240	Proteobacteria	Deltaproteobacteria	Desulfobacterales	Nitrospinaceae	Nitrospina	0	0	0	0	0	2	0	0	0	0	0	0	0	0	0	0	0	0	0	0	TATGTAGGCGGTTAAACAAGTCAGGTGTGTAAGCCCAGGGCTCAACCTTGGAATTGCATTTGAAACTGCTTGACTTGAGGTCAGGAGAGGAAAGCGGAATTCCCAGTGTAGCGGTGAAATGCATTGATATTGGGAAGAACATCGGTGGCGAAGGCGGCTTTCTGGTCTGATTCTGACGCTGAGATACGAAAGCCAGGGGAGCGAACGGGATTAGATACCCCGGTAGTCCTGGCTGTAAACGATGGGTACTAGGTGTAGGGGGTATCGATCCCTCTGTGTCGCAGCTAACGCATTAAGTACCCGCCTGGGGAGTACGGTCGCAAGGCTG
307098	Proteobacteria	Deltaproteobacteria				0	0	0	0	0	5	0	0	0	0	0	0	0	0	0	0	0	0	0	0	GGCGTGTAGGCGGCTAGGCAAGTCAGGTGTGAAATCCCTTGGCTCAACCAAGGAAGTGCATTTGAAACTGCTTAGCTAGAGTACAGGAGGGGAAAGTGGAATTCCCAGTGTAGAGGTGAAATTCATAGATATTGGGAGGAACACCAGTAGCGAAGGCGGCTTTCTGGCCTGATACTGACGCTGAGACGCGAAAGCGTGGGGAGCAAACAGGATTAGATACCCTGGTAGTCCACGCCGTAAACGATGTGCACTAGGTGTAGGAAGTGTTGACCCTTTCTGTGCCGAAGCTAACGCATTAAGTGCACCGCCTGGGGAGTACGGTCGCAAGGCTA
307835	Proteobacteria	Alphaproteobacteria	Rhodospirillales	Rhodospirillaceae		0	0	0	0	0	0	0	0	0	0	0	0	0	1	1	10	0	0	0	1	CGCGTAGGCGGCCAAGTCAGTCAGGCGTGAAAGCCCAGGGCTCAACCCTGGAATTGCGTTTGATACTGCTTGGCTAGAGACCGGAAGAGGGTAGTGGAATTCCCAGTGTAGAGGTGAAATTCGTAGATATTGGGAAGAACACCAGTGGCGAAGGCGGCTACCTGGTCCGGATCTGACGCTGAGGCGCGAAAGCGTGGGGAGCAAACAGGATTAGATACCCTGGTAGTCCACGCCGTAAACGATGAATGCTAGACGTCGGGAAACCTGTTTCTCGGTGTCGTCGCTAACGCATTAAGCATTCCGCCTGGGGAGTACGGCCGCAAGGTTA
311201	Planctomycetes	Planctomycetia	Planctomycetales	Planctomycetaceae	Planctomyces	0	3	0	0	0	0	0	0	0	0	1	0	0	0	0	0	0	0	0	0	GGTGCGTAGGCGGCTTAACAAGTCAGGTGTGAAATCCCACGGCTCAACCGTGGAACTGCGCTTGAAACTGTTAGGCTTGAGTATCTCAGGGGTGAGCGGAACTGCCAGTGGAGCGGTGAAATGTGTTGATATTGGCAGGAACACCGGTAGCGAAAGCGGCTCACTGGGGGATTTCTGACGCTGAGGCACGAAAGCCAGGGGAGCGAACAGGATTAGATACCCTGGTAGTCCTGGCTGTAAACGATGAGCACTAGATGGGAGGGGGTTCGCCCCATCCGGTCGCAGCGAAAGCATTAAGTGCTCCGCCTGGGGAGTATGGTCGCAAGGCTG
311833	Acidobacteria	RB25				0	0	0	5	0	0	0	0	0	0	0	0	0	0	0	0	0	0	0	0	CGCGTAGGCGGCCTGGTAAGTCGGGCGTGAAATCCCGCGGCTCAACCGCGGAACTGCGTTCGAAACTGCCGGGCTTGAGTCCCGGAGAGGGTGGCGGAATTCCCAGTGTAGCGGTGAAATGCGTAGATATTGGGAGGAACACCAGTGGCGAAGGCGGTCACCTGGACGGGTACTGACGCTGAGGCGCGAAAGCGTGGGGAGCAAACAGGATTAGATACCCTGGTAGTCCACGCTGTAAACGATGGGCACTTGGTGTTGCGGGTATCGACCCCTGCAGTGCCGAAGCTAACGCATTAAGTGCCCCGCCTGGGGAGTACGGTCGCAAGGCTG
314251	Planctomycetes	Planctomycetia	Planctomycetales	Planctomycetaceae	Planctomyces	5	3	0	0	0	0	0	0	0	4	10	0	0	0	7	8	25	0	0	0	GGTGCGTAGGCGGTTTATCAAGTCAGATGTGAAATGCCTGAGCTCAACTGAGGCACTGCGTTTGAAACTGATAGACTTGAGTATTCCAGGGGTATGCGGAACTGCCAGTGGAGCGGTGAAATGCGTTGATATTGGCAGGAACACCAGTGGCGAAGGCGGCATACTGGGGGATTACTGACGCTGAGGCACGAAAGCCAGGGTAGCGAACGGGATTAGATACCCCGGTAGTCCTGGCTGTAAACGATGAGTACTGGGTGGGAGAAAGCTTGCTTTTTCCTGCCGTAGCGAAAGCATTAAGTACTCCGCCTGGGGAGTATGGTCGCAAGGCTG
314846	Proteobacteria	Gammaproteobacteria	[Marinicellales]	[Marinicellaceae]	Marinicella	0	0	0	0	0	6	0	0	0	0	0	0	0	0	0	0	0	0	0	0	TACGTAGGCGGCTTAATAAGTCAGATGTGAAATCCCCGGGCTTAACCTGGGAACTGCATTTGAAACTGTTTAGCTAGAGTGAGTGAGAGGTTAGTGGAATTCAAGGCGTAGCGGTGAAATGCGTAGAGGTCTTGAGGAACATCAGTGGCGAAGGCGACTAACTGGCACTACACTGACGCTGAGGTACGAAAGCGTGGGGAGCGAACAGGATTAGATACCCTGGTAGTCCACGCCCTAAACGATGAGGACTGGCTGTTGGCGCTATAGACGCGTCGGTAGCGAAGCTAACGCGTTAAGTTCTCCGCCTGGGGAGTACGACCGCAAGGTTG
320198	Proteobacteria	Betaproteobacteria	Methylophilales	Methylophilaceae		0	0	0	0	0	0	0	0	0	0	0	0	0	0	0	4	2	4	14	0	GGTGCGCAGGCAGTTTTATAAGTCAGATGTGAAATCCCCGAGCTCAACTTGGGAACTGCGTTTGAAACTGTAAGACTAGAGTGTGTCAGAGGGGGGTAGAATTCCAAGTGTAGCAGTGAAATGCGTAGAGATTTGGAGGAATACCAATGGCGAAGGCAGCCCCCTGGGATAACACTGACGCTCATGCACGAAAGCGTGGGGAGCAAACAGGATTAGATACCCTGGTAGTCCACGCCCTAAACGATGTCTACTAGTTGTTGGTGGAGTAAAATCCATGAGTAACGCAGCTAACGCGTGAAGTAGACCGCCTGGGGAGTACGGTCGCAAGATTA
320758	Proteobacteria	Gammaproteobacteria	[Marinicellales]	[Marinicellaceae]		0	17	0	2	0	5	2	0	0	0	1	0	10	1	0	0	0	0	0	0	GGAGTGTAGGCGGCTTCGTAAGTCGGATGTGAAAGCCCCGGGCTTAACCTGGGAATTGCATTCGATACTGCGCGGCTAGAGTCTGATAGAGGGAAGTGGAATTCCAGGTGTAGCGGTGAAATGCGTAGATATCTGGAGGAACACCAGTGGCGAAGGCGGCTTCCTGGATCAAGACTGACGCTGAGGCTCGAAAGCGTGGGGAGCAAACAGGATTAGATACCCTGGTAGTCCACGCCCTAAACGATGTCAACTAGACGTTGGGTTCTTTAAGGAACTTAGTGTCGAAGCTAACGCGTTAAGTTGACCGCCTGGGGAGTACGGCCGCAAGGTTG
325735	Proteobacteria	Alphaproteobacteria	Rickettsiales	Rickettsiaceae		0	0	0	0	0	0	25	0	0	0	0	0	0	0	0	0	0	0	0	0	CGCGTAGGCGGACTAGTAAGTTGGGAGTGAAAGCCCGGGGCTCAACCTCGGAACTGCTTTCAAAACTGCTAGTCTTGAGTGAAGTAGGGGGTGATGGAATTCCTAGTGTAGAGGTGAAATTCTTAGATATTAGGAGGAACACCGGTGGCGAAGGCGGTCACCTGGACTTCAACTGACGCTGAGGCGCGAAAGCGTGGGGAGCAAACAGGATTAGATACCCTGGTAGTCCACGCCGTAAACGATGAGTGCTAGATATCGGGAAATTTATTTTTCGGTTTCGCAGCTAACGCATTAAGCACTCCGCCTGGGGACTACGATCGCAAGATTA
326466	Bacteroidetes	Sphingobacteriia	Sphingobacteriales			0	1	0	1	0	0	0	0	0	1	0	0	2	2	0	0	0	0	0	0	TGCGTAGGCGGATTAATAAGTCAGTGGTGAAAGCCTCTCGCTCAACGGGAGAACTGCCATTGATACTGTTAGTCTTGAGTATGGTTGAGGTGGGCGGAATGTGTCATGTAGCGGTGAAATGCTTAGATATGACACAGAACACCAATTGCGAAGGCAGCTCGCTAAGCCATAACTGACGCTGAGGCACGAAAGCGTGGGGAGCAAACAGGATTAGATACCCTGGTAGTCCACGCCCTAAACGATGATAACTCGTTGTTGGCAATACACCGTCAGCGACTAAGCGAAAGCATTAAGTTATCCACCTGGGGAGTACGACCGCAAGGTTG
332206	Verrucomicrobia	Opitutae	Puniceicoccales	Puniceicoccaceae	Coraliomargarita	0	0	0	22	0	22	0	0	0	0	0	5	17	1	9	61	277	0	0	0	TGCGTAGGCGGATAGATGTGTCAGGTGTGAAATCTCGGGGCTCAACCTCGAAACTGCGCCTGAAACTGTCTATCTAGAGTATTGGAGGGGTAAGTGGAATTTCTGGTGTAGCGGTGAAATGCGTAGATATCAGAAGGAACACCAATGGCGAAGGCAGCTTACTGGACAAATACTGACGCTGAGGCACGAAAGCATGGGTAGCGAAAGGGATTAGATACCCCTGTAGTCCATGCCGTAAACGTTGTACACTAGGTCTTGGGGGTTTCGACCCTTTCAGGACCCCAGCTAACGCGATAAGTGTACCGCCTGAGGACTACGGCCGCAAGGCTA
332934	Acidobacteria	Solibacteres	Solibacterales	Solibacteraceae		0	0	0	0	0	0	0	0	0	0	0	0	0	0	0	0	0	0	3	0	TGTGTAGGCGGTGCTCTAAGTTTGGTGTGAAATCTCCCGGCTTAACTGGGAGGGTGCGCCGAAAACTGGAATGCTCGAACATGGGAGAGGAAAGCGGAATTCCTGGTGTAGCGGTGAAATGCGTAGATATCAGGAGGAACACCTGCGGTGTAGACGGCTTTCTGGACCATTGTTGACGCTGAGACACGAAAGCGTGGGTAGCAAACAGGATTAGATACCCTGGTAGTCCACGCCCTAAACGATGCATACTTGGTGTCGGCCATTCAGTTGGTCGGTGCCGGAGCTAACGCGTTAAGTATGCCGCCTGGGGAGTACGTTCGCAAGGATG
344447	Proteobacteria	Alphaproteobacteria	Rhizobiales	Hyphomicrobiaceae		0	5	0	0	0	0	0	0	0	0	0	0	0	0	0	0	0	0	0	0	CACGTAGGCGGATCGTTTAGTCGAGGGTGAAATCCCGGGGCTCAACCCCGGAACTGCCTTCGATACTGGCGATCTTGAGTCCGAGAGAGGTGAGTGGAACTCCGAGTGTAGAGGTGAAATTCGTAGATATTCGGAAGAACACCAGTGGCGAAGGCGGCTCACTGGCTCGGTACTGACGCTGAGGTGCGAAAGCGTGGGGAGCAAACAGGATTAGATACCCTGGTAGTCCACGCCGTAAACGATGAATGCTAGCTGTCGGGCAGCATGCTGTTCGGTGGCGCAGCTAACGCATTAAGCATTCCGCCTGGGGAGTACGATCGCAAGATTA
344456	Proteobacteria	Deltaproteobacteria	NB1-j			0	0	0	0	0	1	3	0	0	0	2	0	1	0	0	0	0	0	0	0	CGTGTAGGCGGCTTGGCAAGTCGAGTGTGAAATCCCGGGGCTCAACCCCGGAACTGCACCCGAAACTGCCAGGCTAGAGTCCCGGAGGGGGTGGCGGAATTTCCGGTGTAGAGGTGAAATTCGTAGATATCGGAAGGAACACCAGTGGCGAAGGCGGCCACCTGGACGGTGACTGACGCTGAGATGCGAAAGCGTGGGGAGCAAACAGGATTAGATACCCTGGTAGTCCACGCCGTAAACGTTGGGTGCTAGGCGTCGCGGGTATTGACCCCTGCGGTGCCGAAGCTAACGCATTAAGCACCCCGCCTGGGGAGTACGGTCGCAAGACTA
348818	Chloroflexi	Anaerolineae	GCA004			0	6	0	0	0	0	2	0	0	0	0	0	0	0	0	0	0	0	0	0	CGTGTAGGCGGTTCGGTAAGTTGGATGTGAAAGCTCCCGGCTCAACTGGGAGAGGACGTTCAAAACTGTTGGACTAGAGGGCGGAAGAGGGAGGTGGAATTCCCGGTGTAGTGGTGAAATGCGTAGATATCGGGAGGAACACCAGTGGCGAAGGCGGCCTCCTGGGCCGCACCTGACGCTCAGACGCGAAAGCTAGGGTAGCAAACGGGATTAGAAACCCCGGTAGTCCTAGCTGTAAACGATGTAGACTTGGTGTTGGTGGGGTAAAAGCCATCAGTGCCGGAGCAAACGCGATAAGTCTACCGCCTGGGGACTACGACCGCAAGGTTA
350305	TM6	SJA-4				0	0	0	0	35	0	0	0	0	0	0	0	0	0	0	0	0	0	0	0	TGTGTAGACGGAACATTAAGTTCGTTGTTAAATCTTTCGGCTTAACCGAAAGCTTGCGATGAAAACTAATGATCTTGAGGGTGAAAGAGAGAAGTGGAATTCTCGGTGTAGCGGTAAAATGCGTAGATATCGAGAGGAACACCGATGGCGAAGGCAGCTTCTTGGTTCACTCCTGACGTTGAGACACGAAAGCGTGGGTAGCAAACAGGATTAGATACCCTGGTAGTCCACGCCGTAAACGATGATCACTGGATGTCAGCTTTGCTTAGCAAGGTTGGTATCGAAGCTAACGCGTTAAGTGATCCGCCTGGGAATTACGGTCGCAAGATTA
353402	Planctomycetes	028H05-P-BN-P5				0	0	0	0	0	2	0	0	0	0	0	0	0	0	0	0	0	0	0	0	GGCACGTAGGCGGGTCACCAAGTCAGCCGTGAAAGCCCCCGGCCCAACCGGGGAACTGCGACCGAAACTGGTGGTCTTGAGTGCGAGGGGGGAGAGCGGAACTTCTGGTGGAGCGGTGAAATGCGTAGATATCAGAAGGAACATCGGTGGTGAAAACGGCTCTCTGGCTCGTTACTGACGCTGAGGTGCGAAAGCTAGGGTAGCGAACGGGATTAGATACCCCGGTAGTCCTAGCCGTAAACGATGTGCACTAGGCAGGGGGGCCCGATGCCCTCCTTGTTGTAGCTAATGTGTTAAGTGCACCGCCTGGGGAGTACAGTCGCAAGGCCG
353483	Planctomycetes	Planctomycetia	Pirellulales	Pirellulaceae		1	33	9	4	0	4	2	0	0	0	24	0	7	2	0	0	0	0	0	0	GGTGCGTAGGCGGCCAGGTAAGTTGGGTGTGAAATCCCTCGGCTCAACCGAGGAACTGCGCCCAAAACTACTTGGCTTGAGGGAGATAGAGGTGAGCGGAACTTAGGGTGGAGCGGTGAAATGCGTTGATATCCTAAGGAACACCGGTGGCGAAAGCGGCTCACTGGATCTCTTCTGACGCTGAGGCACGAAAGCTAGGGTAGCGAACGGGATTAGATACCCCGGTAGTCCTAGCTGTAAACGATGAGCACTGGGTTGGAGGCCCCCCATAGGCTTCCGGCCGAAGCGAAAGTGTTAAGTGCTCCGCCTGGGGAGTATGGTCGCAAGGCTG
357011	Proteobacteria	Alphaproteobacteria	Rhodospirillales	Rhodospirillaceae		0	0	0	0	0	0	0	0	0	0	0	0	0	0	0	0	0	0	20	0	CGTGTAGGCGGTTTGCCAAGTCGGGTGTGAAAGCCTTGGGCTTAACCCAAGAAATGCACTCGGTACTGGCAGACTAGAGGACCGGAGAGGATAGTGGAATTCCCAGTGTAGTGGTGAAATACGTAGAGATTGGGAAGAACACCAGTGGCGAAGGCGGCTATCTGGACGGTTTCTGACGCTAAGACGCGAAAGCGTGGGGAGCAAACAGGATTAGATACCCTGGTAGTCCACGCCGTAAACGATGGGTGCTAGACGTTGGCGAGCTTGCTCGTCAGTGTCGCAGCTAACGCGTTAAGCACCCCGCCTGGGGAGTACGGCCGCAAGGTTG
357085	Acidobacteria	[Chloracidobacteria]	PK29			0	0	0	0	0	0	0	0	0	0	0	0	0	0	0	0	0	0	0	2	GGCGCGTAGGCGGCTCTTCAAGTCAGCCGTGAAATCTCCAGGCTTAACCTGGAAGGGTCGGTTGATACTGTCGAGCTAGAGTGTAGAAGAGGCAACTGGAATTCCGTGTGTAGCGGTGAAATGCGTAGATATACGGAGGAACACCTGCGGCGAAGGCGGGTTGCTGGGCTAACACTGACGCTGAGGCGCGAAAGCTAGGGTAGCAAACGGGATTAGATACCCCGGTAGTCCTAGCCTTAAACGATGCTGACTTGGTGTCCCGGGTCTTAAGTCCCGGGGTGCTGGAGCTAACGCGTTAAGTCAGCCGCCTGGGGAGTACGGTCGCAAGGCTG
357743	Acidobacteria	Acidobacteria-6	CCU21			0	0	0	1	1	2	0	0	0	0	0	0	0	0	0	0	0	0	37	0	GGCGCGTAGGCGGCCTTGTAAGTCTCGTGTGAAAGCCCTCGGCTTAACTGAGGATCTGCACGGGATACTGCAAGGCTTGAGTTCGGGAGAGGAAAGCGGAATTCCGGGTGTAGCGGTGAAATGCGTAGATATCCGGAGGAACACCAGTGGCGAAGGCGGCTTTCTGGACCGACACTGACGCTGAGGCGCGAAAGCTAGGGGAGCAAACGGGATTAGATACCCCGGTAGTCCTAGCTGTAAACGATGATCGCTGGGTGTGGGGGGTTTTTACTCCCTCCGTGCCGAAGCTAACGCATTAAGCGATCCGCCTGGGGAGTACGGTCGCAAGGCTG
358332	Chloroflexi	S085				0	0	0	0	0	0	0	0	0	0	0	0	0	0	0	0	0	2	0	0	GGCGTGCAGGCGGTCTGTTAAGTCTAGGGTGAAAGCTCCCGGCTCAACTGGGAGAGGTCCTTGGATACTGGCGGACTTGAGGGAGGCAGAGGAAAGTGGAATTCCCGGTGTAGTGGTGATGTGCGTAGATATCGGGAGGAACACCAGTGGCGAAGGCGGCTTTCTGGGCCTTACCTGACGCTGAGACGCGAAAGCGTGGGGAGCGAACCGGATTAGGTACCCGGGTAGTCCACGCCGTAAACGATGGACACTAGGTGTGGGGGGTATCGACCCCTCTGTGCCGAAGCTAACGCAATAAGTGTCCCGCCTGGGGAGTACGGCCGCAAGGCTAAAACTTAAAAAATTGACGG
361359	Proteobacteria	Alphaproteobacteria	Rhodospirillales	Acetobacteraceae		0	0	0	14	0	0	0	0	0	0	0	0	0	0	0	0	0	0	0	0	GGCGCGTAGGCGGACATTTTAGTCAGGCGTGAAAGTCCTGGGCTCAACCTGGGGATTGCGCTTGATACGGGGTGTCTAGAGTTGGGAAGAGGGTCGTGGAATTCCCAGTGTAGAGGTGAAATTCGTAGATATTGGGAAGAACACCGGTGGCGAAGGCGGCGACCTGGTCCTTGACTGACGCTGAGGCGCGAAAGCGTGGGGAGCAAACAGGATTAGATACCCTGGTAGTCCACGCCGTAAACGATGTGCGCTGGATGTTGGGCGGCCTAGCCGTTCAGTGTCGTAGCCAACGCGGTAAGCGCACCGCCTGGGGAGTACGGCCGCAAGGTTG
365493	Proteobacteria	Alphaproteobacteria	Rhizobiales	Phyllobacteriaceae		0	7	0	6	0	0	0	0	0	0	0	0	0	0	0	0	0	0	0	0	CACGTAGGCGGATTGGAAAGTTAGGGGTGAAATCCCGGGGCTCAACCTCGGAACTGCCTCTAAAACTATCAATCTAGAGTTCGAGAGAGGTGAGTGGAATTCCGAGTGTAGAGGTGAAATTCGTAGATATTCGGAGGAACACCAGTGGCGAAGGCGGCTCACTGGCTCGATACTGACGCTGAGGTGCGAAAGTGTGGGGAGCAAACAGGATTAGATACCCTGGTAGTCCACACCGTAAACGATGGAAGCTAGCCGTCAGGATGTATACATCTTGGTGGCGCAGCTAACGCATTAAGCTTCCCGCCTGGGGAGTACGGTCGCAAGATTA
369958	Bacteroidetes	Cytophagia	Cytophagales	[Amoebophilaceae]		0	6	0	0	0	0	0	0	0	0	0	0	0	0	0	0	0	0	0	0	TACGTAGGCGGCAAGGTAAGTCAGTGGTGAAAGCCAGCAGCTCAACTGTTGAACTGCCATTGATACTGCTTTGCTTGAGTGCAGTCGAGGTAGGTGGAATTCCACATGTAGCGGTGAAATGTATAGATATGTGGAGGAACGCCGATAACGAAGGTAACTTACTAGGCTGTTACTGACGCTGAGGTACGAAAGCGTGGGGAGCGAACGGGATTAGAGACCCCGGTAGTCCACGCCGTAAACGATGGTCACTCGATGTATATCCTTCGGGGTATGTGTCTAAGCGAAAGCGTTAAGTGACCCACCTGGGGAGTACGCTCGCAAGAGTG
409759	Chloroflexi	Dehalococcoidetes				0	0	0	0	2	0	0	0	0	0	0	0	0	0	0	0	0	0	0	0	GGCGAGTAGGCGGCCCGTTAAGTCTATGGTGAAATCTCCCGGCTCAACTGGGAGGGGGTCATAGAAACTGGTGGGCTTGAGGGCAGCAGAGGGAGGTGGAATTCCCGGTGTAGTGGTGAAATGCGTAGATACCGGGAGGAACACCAGTGGCGAAGGCGGCCTCCTGGGCTGTACCTGACGCTGAGGCGCGAAAGCGTGGGGAGCAAACAGGATTAGATACCCTGGTAGTCCACGCCGCAAACGATGGACACTAGGTATGGGGGTATCGACCCCTCCGTGCCGAAGCTAACGCTTTAAGTGTCCCGCCTGGGGATTACGGCCGCAAGGCTA
426919	Proteobacteria	Gammaproteobacteria	Aeromonadales	Aeromonadaceae		0	14	1	0	0	3	3	0	3	4	0	4	0	0	0	0	2	0	0	0	CACGCAGGCGGTTGGATAAGTCAGATGTGAAAGCCCCGGGCTCAACCTGGGAACTGCATTTGAAACTGTTCGACTAGAGTCTTGTAGAGGGGGGTAGAATTCCAGGTGTAGCGGTGAAATGCGTAGAGATCTGGAGGAATACCGGTGGCGAAGGCGGCCCCCTGGACAAAGACTGACGCTCAGGTGCGAAAGCGTGGGGAGCAAACAGGATTAGATACCCTGGTAGTCCACGCCGTAAACGATGTCAACTTGAAGTCTGTGCCATAGAGCGTGGGCTTCGAAGCTAACGCGATAAGTTGACCGCCTGGGGAGTACGGCCGCAAGGTTA
465948	Bacteroidetes	Sphingobacteriia	Sphingobacteriales	Sphingobacteriaceae	Pedobacter	0	16	0	0	0	0	0	0	0	0	0	0	0	0	0	0	0	0	0	0	GGTGCGTAGGCGGCTTATTAAGTCAGGGGTGAAAGACGGTGGCTCAACCATCGCAGTGCCTTTGATACTGATGAGCTTGAATACACTAGAGGTAGGCGGAATGTGACAAGTAGCGGTGAAATGCATAGATATGTCACAGAACACCGATTGCGAAGGCAGCTTACTATGGTGTCATTGACGCTGAGGCACGAAAGCGTGGGGATCAAACAGGATTAGATACCCTGGTAGTCCACGCCCTAAACGATGAATACTCGCTGTTAGCGATATACAGTTAGCGGCTAAGCGAAAGCGTTAAGTATTCCACCTGGGGAGTACGCTCGCAAGAGTG
469663	Actinobacteria	Coriobacteriia	Coriobacteriales	Coriobacteriaceae		3	0	0	0	0	0	0	0	0	0	0	0	11	0	0	0	0	0	1	0	CGCGTAGGCGGTCTGTTAGGTCAGGAGTTAAATCTGGGGGCTCAACCCCTATCCGCTCCTGATACCGGCAGGCTTGAGTCTGGTAGGGGAAGATGGAATTCCAAGTGTAGCGGTGAAATGCGCAGATATTTGGAAGAACACCGGTGGCGAAGGCGGTCTTCTGGGCCATGACTGACGCTGAGGCGCGAAAGCTAGGGGAGCGAACAGGATTAGATACCCTGGTAGTCCTAGCTGTAAACGATGGACACTAGGTGTGGGGAGATTATACTTTCCGTGCCGCAGCTAACGCATTAAGTGTCCCGCCTGGGGAGTACGGTCGCAAGACTA
511192	Proteobacteria	Alphaproteobacteria	Rhizobiales	Bradyrhizobiaceae		0	0	0	0	0	12	0	0	0	0	0	0	0	0	0	0	0	0	0	0	GGCGCGTAGGCGGCCGATCAAGTCGAGGGTGAAAGCCTGTGGCTCAACCACAGAATTGCCTTCGATACTGTTTGGCTCGAGACCGGAAGAGGTAAGTGGAACTGCGAGTGTAGAGGTGAAATTCGTAGATATTCGCAAGAACACCAGTGGCGAAGGCGGCTTACTGGTCCGGTTCTGACGCTGAGGCGCGAAAGCGTGGGGAGCAAACAGGATTAGATACCCTGGTAGTCCACGCCGTAAACGATGGATGCTAGCCGTTGGTCAGCTTGCTGATCAGTGGCGCAGCTAACGCTTTAAGCATCCCGCCTGGGGAGTACGGTCGCAAGATTA
513658	Verrucomicrobia	[Pedosphaerae]				4	6	0	0	0	0	0	0	0	0	0	0	0	0	0	29	2	6	0	0	GGTGCGTAGGTGGCCAGGAAAGTTTGATGTGAAAGCTCCGAGCTCAACTCGGAAAATGCATTGAATACTACTTGGCTTGAGGATCGGAGGGGAGACTGGAATTCTCGGTGTAGCAGTGAAATGCGTAGATATCGAGAGGAACACCAGTGGCGAAGGCGAGTCTCTGGACGATTCCTGACACTGAGGCACGAAAGCTAGGGGAGCAAACAGGATTAGATACCCTGGTAGTCCTAGCCGTAAACGGTGCACACTTGCTGTAGGAGGATTCGACCCCTTCTGTGGCGGAGCAAACGCGTTAAGTGTGCCGCCTGGGGAGTACGGTCGCAAGATTA
514985	Actinobacteria	Actinobacteria	WCHB1-81	At425		0	5	0	1	0	2	3	0	0	1	0	0	0	0	0	0	0	0	0	0	GGCGCGTAGGCTGTTTTTCAAGTCATATGTGAAAACCTCAGGCTTAACTTGAGGACTGCATATGAAACTGGAAAACTTGAGTGCAGTAGGGGAAAGTGGAATTCCTGGTGTAGCGGTGAAATGCGCAGATATCAGGAAGAACACCGGTAGCGAAGGCGGCTTTCTGGGCTGCTACTGACGCTGAGGCGCGAAAGCTAGGGGAGCAAACAGGATTAGATACCCTGGTAGTCCTAGCTGTAAACGATGGACACTAGGTGTGGGGAGTTATCGACGCTTTCCGTGCCGGAGCTAACGCATTAAGTGTCCCGCCTGGGGAGTACGGTCGCAAGACTA
518167	Planctomycetes	Planctomycetia	Planctomycetales	Planctomycetaceae	Planctomyces	0	0	0	6	0	12	0	0	0	0	6	0	0	1	0	0	0	0	0	0	TGCGTAGGCGGGTACACAGGTCAGGTGTGAAATCCCACGGCTCAACCGTGGAACTGCACTTGAAACCGTGTGTCTTGAGCAAACTAGGGGTATGCGGAACTTCCAGTGGAGCGGTGAAATGTGTTGATATTGGAAGGAACACCGGTGGCGAAAGCGGCATACTGGGGTTTGTCTGACGCTGAGGCACGAAAGCTAGGGGAGCGAACAGGATTAGATACCCTGGTAGTCCTAGCTGTAAACGTTGAGCACTAGATGGGAGATGGTTCGCCGTTTCCGATCGTAGCAAAAGTGTTAAGTGCTCCGCCTGGGGAGTATGGTCGCAAGGCTG
518971	Planctomycetes	Planctomycetia	Pirellulales	Pirellulaceae		0	19	0	3	0	0	0	0	0	1	7	13	7	6	0	0	0	0	0	0	TGCGTAGGCGGCGCGGTAAGTGAGATGTGAAATCCCTCGGCTCAACCGAGGAACTGCGTTTCATACTGCCGTGCTTGAGGGAGACAGGGGTAAGCGGAACTGATGGTGGAGCGGTGAAATGCGTTGATATCATCAGGAACACCGGTGGCGAAGGCGGCTTACTGGGTCTCTTCTGACGCTGAGGCACGAAAGCTAGGGTAGCGAACGGGATTAGATACCCCGGTAGTCCTAGCTGTAAACGATGAGCACTTGGTCGGGGATCCCCTCATAGGTTCCCGACCGTAGCGAAAGTGTTAAGTGCTCCGCCTGGGGAGTATGGTCGCAAGGCTG
519270	Caldithrix	Caldithrixae	Caldithrixales			0	0	0	0	0	0	0	0	0	0	0	3	0	0	0	0	0	0	0	0	CGCGTAGGCGGATAGGTCAGTCAGATGTGAAAGGCCCCGGCTTAACCGGGGAGTTGCATTTGAAACTGTTTATCTTGAGTGTCGTAGGGGATGATGGAATTCCTGGTGTAGCGGTGAAATGCGTAGATATCAGGAAGAACACCGGTGGCGAAGGCGGTCATCTGGGCGAACACTGACGCTGAGGCGCGAAAGCGTGGGTAGCAAACAGGATTAGATACCCTGGTAGTCCACGCCGTAAACGGTGGGCACTAGACGTTGGTTCCGTACGGGATCAGTGTCGCAGCAAACGCATTAAGTGCCCCGCCTGGGGAGTACGATCGCAAGGTTG
520637	OP8	SAW1	o			7	0	0	0	0	0	0	0	0	0	0	0	0	0	0	0	0	0	0	0	CGCGTAGGCGGGGTCGTGGGTCGGCCGTGAAATCCACCGGCTCAACCGGTGAACTGCGGTCGAAACTACGACTCTTGAGCTCGGTAGAGGAAGGCGGAATTCCTGGTGTAGCGGTGGAATGCGTAGATATCAGGAGGAACACCGGTAGCGAAGGCGGCCTTCTGGGCCGTAGCTGACGCTGAGGCGCGAAAGCCGGGGGAGCGAACAGGATTAGATACCCTGGTAGTCCCGGCCGTAAACGATGGGTACTAGGTGTAGGGGGTACTGACCCCCTCTGTGCCGCAGTTAACGCATTAAGTACCCCGCCTGGGGAGTACGCACGCAAGTGTG
520693	Planctomycetes	Planctomycetia	Pirellulales	Pirellulaceae		9	1	0	0	0	2	0	0	0	0	0	0	2	0	0	0	0	0	0	0	TGCGTAGGCGGCCTTGAAGGTGGGGTGTGAAAGCCCACGGCTTAACCGTGGAACTGCGCTCCAAACCCCAAGGCTTGAGGGAGACAGAGGTGAGCGGAACTGATGGTGGAGCGGTGAAATGCGTTGATATCATCAGGAACACCCGTGGCGAAGGCGGCTCACTGGGTCTCTTCTGACGCTGAGGCACGAAAGCTAGGGTAGCGAACGGGATTAGATACCCCGGTAGTCCTAGCTGTAAACGATGAGCACTAGATCGTGGGGGCTTCCACACCCTCTCGGTCGTAGCGAAAGTGTTAAGTGCTCCGCCTGGGGAGTATGGTCGCAAGGCTG
524555	TM6	SJA-4				0	0	0	0	0	0	0	0	0	0	0	0	0	0	0	0	0	35	0	0	TGCGTAGGTGGTATGTTAAGTCTGTTGTTAAATTTTCCGGCCTAACCGGAAGCATGCAATGGAAACTGGCAAACTTGAGGATGGAAGAGGGAAGTGGAATTCTCGGAGTAGCGGTAAAATGCGTGGATCTCGAGAGGAACACCGATGGCGAAGGCAGCTTCCTGGTCCATATCTGACACTGAGGCACGAAAGCGTGGGGAGCAAACAGGATTAGATACCCTGGTAGTCCACGCTGTAAACGATGATCACTGGACGTTGGTCTGGCTCTGCCGGATCAGTGTCGAAGCTAACGCGTTAAGTGATTCGCCTGGGAACTACGATCGCAAGATTAAAACTCAAAAAATTGACGG
533504	Firmicutes	Clostridia	Clostridiales	Clostridiaceae	Clostridium	0	2	0	0	0	0	0	0	0	0	0	0	0	0	0	0	0	0	0	0	TGTGTAGGCGGATAATTAAGTCAGATGTGAAAGCCCAAGGCTCAACCTTGGAGGTGCATTTGATACTGGTTGTCTAGAGTGCAGGAGAGGAGAGTGGAATTCCTAGTGTAGCGGTGAAATGCGTAGAGATTAGGAAGAACACCAGTGGCGAAGGCGACTCTCTGGACTGTAACTGACGCTGAGACACGAAAGCGTGGGGAGCGAACAGGATTAGATACCCTGGTAGTCCACGCCGTAAACGATGAATACTAGGTGTCGGGGTCGAACCTCGGTGCCGCAGCTAACGCATTAAGTATTCCGCCTGGGGAGTACGGTCGCAAGACTA
535135	Proteobacteria	Gammaproteobacteria	Methylococcales			0	0	0	3	0	0	0	0	0	0	0	0	0	0	0	0	0	0	0	0	TACGTAGGCGGTTATTTAAGTCAGATGTGAAAGCCCCGGGCTCAACCTGGGAACTGCATTTGATACTGGATAACTAGAGTTTGATAGAGGAGAGTAGAATTTCTGGTGTAGCGGTGAAATGCGTAGAGATCAGAAGGAATACCAGTGGCGAAGGCGGCTCTCTGGATCAAAACTGACGCTGAGGTACGAAAGCGTGGGTAGCAAACAGGATTAGATACCCTGGTAGTCCACGCCGTAAACGATGTCAACTAGCCGTTGGGTCCAATTAAGGACTTAGTGGTGCAGCTAACGCATTAAGTTGACCGCCTGGGGAGTACGGCCGCAAGGCTAAAACTTAAAAAATTGAACGG
536001	Cyanobacteria	Synechococcophycideae	Synechococcales	Synechococcaceae	Synechococcus	3	0	0	0	0	0	0	0	0	0	0	0	0	0	0	0	0	0	0	0	TCCGCAGGCGGCCTGACAAGTCTGCTGTTAAAGCGTGGAGCTTAACTCCATTTCAGCAGTGGAAACTGTCAGGCTTGAGTGTGGTAGGGGCAGAGGGAATTCCCGGTGTAGCGGTGAAATGCGTAGATATCGGGAAGAACACCAGTGGCGAAAGCGCTCTGCTGGGCCATCACTGACGCTCATGGACGAAAGCCAGGGGAGCGAAAGGGATTAGATACCCCTGTAGTCCTGGCCGTAAACGATGAACACTAGGTGTCGGGGAATCGACCCCTCCGGTGTCGTAGCCAACGCGTTAAGTGTTCCGCCTGGGGAGTACGCACGCAAGTGTG
536363	Bacteroidetes	Flavobacteriia	Flavobacteriales	Flavobacteriaceae	Ulvibacter	0	9	0	0	0	0	0	0	0	0	0	0	4	0	0	0	0	0	0	0	GGTCCGTAGGCGGGCAGCTCAGTCAGTGGTGAAAGTTTGCAGCTCAACTGTAAAATTGCCATTGATACTGGTTGTCTTGAATTAATGTGAAGTGGTTAGAATATGTAGTGTAGCGGTGAAATGCATAGATATTACATAGAATACCAATTGCGAAGGCAGATCACTAACATTATATTGACGCTGATGGACGAAAGCGTGGGGAGCGAACAGGATTAGATACCCTGGTAGTCCACGCCGTAAACGATGGATACTAGCTGTTCGATCTTCGGATTGAGTGGCTAAGCGAAAGTGATAAGTATCCCACCTGGGGAGTACGTTCGCAAGAATG
537008	Proteobacteria	Deltaproteobacteria	NB1-j	JTB38		0	0	0	0	0	2	0	0	0	0	0	0	0	0	0	0	3	0	0	0	AGTGTAGGCGGCTTAGCAAGTCGGATGTGAAATCCCAGGGCCCAACCCTGGAACTGCATCCGATACTGTTAGGCTAGAATTCCGGAGAGGGTGGCGGAATTCCCGGTGTAGGGGTGAAATCCGTAGATATCGGGAGGAACACCAGTGGCGAAGGCGGCCACCTGGACGGTAATTGACGCTGAGACTCGAAAGCGTGGGTAGCAAACAGGATTAGATACCCTGGTAGTCCACGCCGTAAACGGTGAGTGCTCGTCGTAGTGGGTATTGACCCCTGCTGTGACCAAGCTAACGCATGAAGCACTCCGCCTGGGAAGTACGGTCGCAAGACTA
537262	Proteobacteria	Deltaproteobacteria	Syntrophobacterales	Syntrophobacteraceae		4	20	0	4	8	5	5	5	1	1	0	0	0	1	0	0	0	0	0	0	GGCGTGTAGGCGGTTCGGTAAGTCAGATGTGAAAGCCCTGGGCTCAACCCAGGAAGTGCATTTGAAACTACCAGACTTGAGTACGGGAGAGGAGGGGGGAATTCCCGGTGTAGAGGTGAAATTCGTAGATATCGGGAGGAATACCAGTGGCGAAGGCGCCCCTCTGGACCGATACTGACGCTGAGACGCGAAAGCGTGGGGAGCAAACAGGATTAGATACCCTGGTAGTCCACGCCGTAAACGATGAGCACTAGGTGTAGCGGGTATTGACCCCTGCTGTGCCGTAGCTAACGCATTAAGTGCTCCGCCTGGGGACTACGGTCGCAAGACTA
538443	SBR1093	A712011				0	0	0	0	0	0	0	0	0	0	0	0	0	0	3	0	0	4	0	0	GGTTCGTAGGCGGTTTTTAAGTTAGATGTGAAAGCTTGAAGCTTAACTTCAAAATTGCATCTAAAACTGAATTACTAGATTCTTGGAGAGGTAGATGGAATTACCGGTGTAGCGGTGAAATGCGTAGATATCGGTAGGAACACCAGTGGCGAAAGCGATCTACTGGACAAGTAATGACGCTGAGGGACGAAAGCGTGGGTAGCAAACAGGATTAGATACCCTGGTAGTCCACGCCCTAAACGATGAATACTAGATGTTGGATTTTTTCAGTATCGTAGCTAACGTATTAAGTATTCCGCCTGGGGAGTACGGTCGCAAGGCTG
539055	OP3	BD4-9				0	0	0	0	16	0	0	0	0	0	0	0	0	0	0	0	0	0	0	0	TATGTAGGTGTCCTGTTAAGTTCTTCTTGAAATACTTTGGCTCAACCAAAGACACGGGGGGAAAACTGACAGGATTGAGTATAGGAGAGGAAAGCGGAATTCCCGGTGTAAGGGTGAAATCTGTAGATATCGGGAGGAACACCAGTGGCGAAAGCGGCTTTCTGGCCTGATACTGACACTGAAATACGAAAGCAAGGGGAGCAAACAGGATTAGATACCCTGGTAGTCCTTGCCGTAAACGATGGGCACTAGGTGCATTCCGTTTTACGGAGTGTGCCGCAGTTAACACATTAAGTGCCCCACCTGGGGAGTACGACCGCAAGGTTG
539488	Proteobacteria	Gammaproteobacteria	[Marinicellales]	[Marinicellaceae]		0	15	0	9	5	8	2	0	0	2	0	1	1	3	0	0	0	0	0	0	GGAGTGTAGGCGGCTACTTAAGTCGGATGTGAAAGCCCCGGGCTCAACCTGGGAATTGCATTCGATACTGGGGTAGCTAGAGTTTGGTAGAGGTAAGTGGAATTCCGGGTGTAGCGGTGAAATGCGTAGATATCCGGAGGAACATCAGTGGCGAAGGCGGCTTACTGGACCAAAACTGACGCTGAGGCTCGAAAGCGTGGGGAGCAAACAGGATTAGATACCCTGGTAGTCCACGCCCTAAACGATGTCAACTAGACGTTGGGCTCATTAAGGAGCTTAGTGTCGCAGCTAACGCGTTAAGTTGACCGCCTGGGGAGTACGGCCGCAAGGTTG
541539	Acidobacteria	Acidobacteria-6	iii1-15			0	0	0	8	0	10	3	0	0	0	0	0	0	0	0	1	5	0	0	0	GGCTCGTAGGCGGCCAGCCAAGTCGAACGTGAAATCCCCAGGCTTAACCTGGGAACTGCGTCCGATACTGGTTGGCTTGAAGTCGGGAGAGGGATGCGGAATTCCAGGTGTAGCGGTGAAATGCGTAGATATCTGGAGGAACACCGGTGGCGAAGGCGGCATCCTGGACCGATCTTGACGCTGAGGAGCGAAAGCTAGGGGAGCAAACGGGATTAGATACCCCGGTAGTCCTAGCCCTAAACGATGAATGCTTGGTGTGGCGGGTATCGATCCCTGCCGTGCCGGAGCTAACGCATTAAGCATTCCGCCTGGGGAGTACGGTCGCAAGGCTG
542446	Cyanobacteria	4C0d-2	MLE1-12			1	0	0	0	0	0	0	0	0	0	1	0	0	0	0	1	0	0	8	0	GGTTCGTAGGTGGTTTGTTAAGTTTGATGTTAAAGATCGGGGCTCAACCTCGGGACAGCATTGAATACTGGCAGACTTGAGTATGGTAGAGGCTAGTGGAATTCCCAGTGTAGCGGTGAAATGCGTAGATATTGGGAAGAACACCGGTGGCGTAGGCGACTAGCTGGGCCATAACTGACGCTGAGGAACGAAAGCCAGGGGAGCGAAAGGGATTAGATACCCCTGTAGTCCTGGCCGTAAACGATGGATACTAGGCGTATCGGGTATCGACCCCTGATGTGCCGCAGCTAACGCGATAAGTATCCCGCCTGAGTAGTACGGCCGCAAGGTTG
543487	Bacteroidetes	Flavobacteriia	Flavobacteriales	Flavobacteriaceae	Ulvibacter	0	0	0	0	0	12	0	0	0	0	0	0	5	0	0	0	0	0	0	0	TCCGTAGGCGGGCAGCTAAGTCAGTGGTGAAAGTTTGCAGCTCAACTGTAAAATTGCCATTGATACTGGTTGTCTTGAATTATTATGTAGTGGTTAGAATAAGTAGTGTAGCGGTGAAATGCATAGATATTACTTAGAATACCAATTGCGAAGGCAGATCACTAATAATATATTGACGCTGAGGGACGAAAGCGTGGGGAGCGAACAGGATTAGATACCCTGGTAGTCCACGCCGTAAACGATGGATACTAGCTGTTCGGTAGCAATACTGAGTGGCTAAGCGAAAGTGATAAGTATCCCACCTGGGGAGTACGTTCGCAAGAATG
543572	Proteobacteria	Gammaproteobacteria	Oceanospirillales	Halomonadaceae	Halomonas	0	0	0	0	4	0	1	2	0	0	0	3	0	1	0	0	10	0	1	2	CGCGTAGGTGGCTTGATAAGCCGGTTGTGAAAGCCCCGGGCTCAACCTGGGAACGGCATCCGGAACTGTCAGGCTAGAGTGCAGGAGAGGAAGGTAGAATTCCCGGTGTAGCGGTGAAATGCGTAGAGATCGGGAGGAATACCAGTGGCGAAGGCGGCCTTCTGGACTGACACTGACACTGAGGTGCGAAAGCGTGGGTAGCAAACAGGATTAGATACCCTGGTAGTCCACGCCGTAAACGATGTCGACCAGCCGTTGGGTGCCTAGCGCACTTTGTGGCGAAGTTAACGCGATAAGTCGACCGCCTGGGGAGTACGGCCGCAAGGTTA
544574	Verrucomicrobia	Verrucomicrobiae	Verrucomicrobiales	Verrucomicrobiaceae		23	8	0	0	0	0	0	0	0	0	1	0	0	0	2	15	7	0	0	3	GGAGCGTAGGCGGTGAGGTAAGTCAGATGTGAAATTCCAGGGCTCAACCCTGGAACTGCATCCGATACTGCCTCACTTGAGTAGTGGAGGGGCATCTGGAATTCACGGTGTAGCAGTGAAATGCGTAGAGATCGTGAGGAACACTAGTGGCGAAGGCGAGATGCTGGACACTTACTGACGCTGAGGCTCGAAGGCCAGGGTAGCGAAAGGGATTAGATACCCCTGTAGTCCTGGCAGTAAACGGTGCACGTTTGGTGTGAGAAGGTTCGACCCTTTTCGTGCCGGAGTTAACGCGTTAAACGTGCCGCCTGGGGAGTACGGTCGCAAGACTA
545909	Proteobacteria	Gammaproteobacteria	Legionellales	Coxiellaceae		0	0	0	0	0	0	1	0	0	0	0	0	0	3	0	0	0	0	10	0	GGCACGTAGGTGGATGCTTAAGTCAGATGTGAAAGCCCCGGGCTTAACCTGGGAATTGCATTTGATACTGGGCGTCTAGAGTATAGTAGAGGGAAGTGGAATTTCCGGTGTAGCGGTGAAATGCGTAGATATCGGAAAGAACACCAGTGGCGAAAGCGGCTTCCTGGACTAATACTGACACTTAGGTGCGAAAGCGTGGGGAGCAAACAGGATTAGATACCCTGGTAGTCCACGCCGTCAACGATGATAACTAGATGTTGGGGAGCTTGCTCCTTAGTATCGAAGCTAACGCGTTAAGTTATCCGCCTGGGGAGTACGGCCGCAAGGCTA
545919	Planctomycetes	Planctomycetia	Planctomycetales	Planctomycetaceae	Planctomyces	0	0	0	0	0	13	0	0	0	0	0	0	0	0	0	0	0	0	0	0	GGTGCGTAGGCGGATTCGCAGGTCAGATGTGAAATCCCACGGCTCAACCGTGGAACTGCATTTGAAACCGTGAGTCTTGAGCGAACTAGGGGTATGCGGAACTTCCAGTGGAGCGGTGAAATGTGTTGATATTGGAAGGAACACCGGTGGCGAAAGCGGCATACTGGGGTTTGTCTGACGCTGAGGCACGAAAGCTAGGGTAGCGAACAGGATTAGATACCCTGGTAGTCCTAGCTGTAAACGATCTGTACTAGATGGGTGATGGCTTGCCGTTGCCGATCGTAGCAAAAGTGTTAAGTACAGCGCCTGGGGAGTATGGTCGCAAGGCTG
547997	Proteobacteria	Deltaproteobacteria	Desulfobacterales	Desulfobacteraceae	Desulfococcus	0	15	0	2	3	4	0	3	0	1	0	0	10	0	0	0	0	0	0	0	CGCGTAGGCGGTCTCTTAAGTCAGATGTGAAAGCCCGGGGCTCAACCCCGGAAGTGCATTTGAAACGAAGGGACTTGAGTATGGGAGAGGGAAGTGGAATTCCTGGTGTAGCGGTGAAATGCGTAGATATCAGGAGGAACACCGGTGGCGATGGCGACTTCCTGGACCAATACTGACGCTGAGGCGCGAAGGCGTGGGGAGCAAACAGGATTAGATACCCTGGTAGTCCACGCAGTAAACGTTGAACACTAGGTGTAGCGGGTATTGACCCCTGCTGTGCCGCAGCTAACGCATTAAGTGTTCCGCCTGGGGAGTACGGCCGCAAGGCTA
549372	Verrucomicrobia	Verrucomicrobiae	Verrucomicrobiales	Verrucomicrobiaceae		0	1	0	0	0	0	5	0	0	0	0	0	2	1	0	0	0	0	0	0	TGCGTAGGCGGCGAGGTAAGTCAGATGTGAAAGCTCGGGGCTCAACCCCGAAAATGCATCCGATACTGCCTTGCTAGAGTAATGGAGGGGAGTCTGGAATTCACGGTGTAGCAGTGAAATGCGTAGATATCGTGAGGAACACTAGTGGCGAAGGCGAGACTCTGGACATTTACTGACGCTGAGGCACGAAGGCTAGGGTAGCGAAGCGGATTAGATACCCGCGTAGTCCTAGCAGTAAACGGTGCACGTTTGGTGTGGGGGGATTCGACCCCTTCCGTGCCGGAGCTAACGCGTTAAACGTGCCGCCTGGGGAGTACGATCGCAAGATTA
551103	Gemmatimonadetes	Gemm-2				0	0	0	0	0	0	0	0	0	0	10	0	0	1	0	2	0	0	0	0	CGGGCAGGTGGTTTGTTAAGTCGTCTGTGAAAATCCGGGGCTCAACCCCGTGAAATGCAGGCGAAACTGGCAGACTGGAGACCAGTAGAGGCTAGCGGAATTCCTGGTGTAGCGGTGGAATGCGTAGATATCAGGAAGAACACCTGTGGCGAAGGCGGCTAGCTGGGCTGGATCTGACACTCATCCGCGAAAGCGTGGGGAGCAAACAGGATTAGATACCCTGGTAGTCCACGCCGTAAACGATGGGCACTAGGTGCCGGGTCTATAGACGGATTCGGTGCCGTAGCTAACGCATTAAGTGCCCCGCCTGGGGAGTACGGCCGCAAGGCTG
556451	SAR406	AB16	Arctic96B-7	A714017	SGSH944	0	0	0	0	0	0	0	0	0	0	0	0	0	0	6	0	0	0	0	0	GGTCCGTAGGCGTTTCAATAAGTCATATGTTAAAGACACCGGCTTAACCGGTGACATGCATTTGAAACTGTTGAAATAGAGTATAGGAGAGGAAAGTGGAATTCCTGGTGTAGCGGTGACATGCGTAGATATCAGGAGGAACATCAATGGCGAAGGCAGCTTTCTGGCCTATTACTGACGCTGAGGGACGAAAGCGTGGGGAGCGAACAGGATTAGATACCCTGGTAGTCCACGCCGTAAACGATGAGTACTTGGTGTCGGGGGAATCGACCCCTCGGTACCGGAGCTAACGCATTAAGTACTCCGCCTGGGAACTACGACCGCAAGGTTG
560172	Proteobacteria	Deltaproteobacteria	Syntrophobacterales	Syntrophobacteraceae		6	0	0	0	0	0	0	0	0	1	0	0	0	0	0	22	10	0	0	0	GGCGCGTAGGCGGTCTTGTATGTCGGGCGTGAAAGCCCCGGGCTCAACCCGGGATGTGCGTCCGAAACTGCAAGACTAGAGTCTCGGAGAGGGAGGTGGAATTCCAGGTGTAGCGGTGGAATGCGTAGATATCTGGAAGAACACCGGTGGCGAAGGCGACCTCCTGGACGATGACTGACGCTGAGGCGCGAAAGCGTGGGTAGCAAACAGGATTAGATACCCTGGTAGTCCACGCCTTAAACGATGGGCACTAGGTGTCGCGGGTATTGACCCCTGCGGTGCCGCAGCTAACGCATTAAGTGCCCCGCCTGGGGACTACGGCCGCAAGGTTA
561534	Bacteroidetes	Cytophagia	Cytophagales	Cytophagaceae	Larkinella	0	2	0	0	0	0	0	0	0	0	0	0	0	0	0	0	0	0	0	0	GGTGCGTAGGTGGCTTTTTAAGTCTGACCTGAAAGTGGGCCGCTTAACGGCACAGGGTGGTTGGATACTGAAGAGCTTGAAGAGGGTGGAGGCCGCCGGAACGGATCGTGTAGCGGTGAAATGCATAGAGATGATCCAGAACCCCGATTGCGTAGGCAGGCGGCTACGCCCCACTTGACACTGAGGCGCGAGAGCATGGGGAGCAAACAGGATTAGATACCCTGGTAGTCCATGCCGTAAACGATGATAACTCGCTGTTGGCCCTTTGGGGTCAGTGGCTTAGCGAAAGCGGTAAGTTATCCACCCGGGGAGTACGCCGGCAACGGTG
563451	Proteobacteria	Gammaproteobacteria				0	0	0	0	0	0	0	0	0	0	0	0	0	0	0	0	12	1	37	0	GGCGCGTAGGTGGTTAGATAAGTCGGATGTGAAATCCCCGGGCTCAACCTGGGAACTGCATTCGAAACTGTCTGGCTAGAGTTTGAGAGAGGGAAGTGGAATTCCACATGTAGCGGTGAAATGCGTAGATATGTGGAGGAACATCAGTGGCGAAGGCGGCTTCCTGGCTTAAAACTGACACTGAGGCGCGAAAGCGTGGGTAGCAAACAGGATTAGATACCCTGGTAGTCCACGCCGTAAACGATGAGAACTAGACGTTGGGAGGTTTAACCTTTTAGTGTCGCAGCTAACGCAATAAGTTCTCCGCCTGGGGAGTACGGCCGCAAGGCTA
565523	Gemmatimonadetes	Gemm-4				0	1	0	0	0	0	5	0	0	0	9	1	0	0	0	0	0	0	0	0	CGCGTAGGCGGCTTGGTCAGTCGCGTGTGAAAGGCCGGGGCTCAACCCCGAGCACTGCACGTGATACTGCCTGGCTCGAGAGAGGTAGGGGCGAGCGGAATTCCCGGTGTAGCGGTGGAATGCGTAGATATCGGGAGGAACACCTGTGGCGAAGGCGGCTCGCTGGACCTTTTCTGACGCTGAAGCGCGAAAGCGTGGGTAGCAAACAGGATTAGATACCCTGGTAGTCCACGCCGTAAACGATGGGTACTAGGTGTTGGGAGGATTGACCCTTTCAGTGCCGGCGCTAACGCATTAAGTACCCCGCCTGGGGAGTACGGTCGCAAGGCTG
566771	Planctomycetes	[Brocadiae]	Brocadiales	Brocadiaceae	Candidatus	0	0	0	2	0	0	0	0	0	0	0	0	0	0	0	0	0	0	0	0	CACGTAGGTGGGTTTGTAAGTCAGATGTGAAAGCCTCCTGTTCAACGGGAGAATTGCATCTGAAACTACAGATCTTGAGTGTAGGAGGGGAGAATGGAACTTCTGGTGGAGCGGTGAAATGCGTAGATATCAGAAGGAACGCCGGCGGCGAAAGCGATTCTCTGGCCTATTACTGACACTCAGTGTGCGAAAGCTAGGGGAGCAAACGGGATTAGATACCCCGGTAGTCCTAGCCGTAAACGATGGGCACTAAGTAGAGGAAATTACCGATATTTTCTCTGCCGTAGCTAACGCATTAAGTGCCCCGCCTGGGGAGTACGGCCGCAAGGCTA
568232	Proteobacteria	Deltaproteobacteria				0	0	0	0	15	2	1	0	0	0	0	0	0	0	0	0	0	0	0	0	GGCGTGTAGGCGGTTAGGCAAGTCAGATGTGAAAGCCCTTGGCTTAACCAAGGAAGTGCATTTGAAACTGCTTGACTAGAGTACAGGATGGGAAAGTGGAATTCCCAGTGTAGAGGTGAAATTCATAGATATTGGGAGGAACACCGGTGGCGAAGGCGGCTTTCTGGCCTGATACTGACGCTGAGACGCGAAAGCGTGGGGAGCAAACAGGATTAGATACCCTGGTAGTCCACGCCGTAAACGATGGGCACTAGGTGTAGGAAGTGTTGACCCTTTCTGTGCCGAAGCTAACGCATTAAGTGCCCCGCCTGGGGAGTACGGTCGCAAGGCTAAAACTCAAAAAATTGACGGA
570408	Verrucomicrobia	Verrucomicrobiae	Verrucomicrobiales	Verrucomicrobiaceae	Rubritalea	26	0	0	0	0	0	0	0	0	0	0	0	0	0	0	0	0	0	0	0	AGCGTAGGCTGCGCGGTAAGTCAGATGTGAAATCTCAGGGCTCAACCCTGAAACTGCATCCGATACTGCCGTGCTAGAGTAATGGAGAGGTAAGTGGAATTCTCAGTGTAGCAGTGAAATGCGTAGATATTGAGAGGAAGACCAACGGCGAAGGCAGCTTACTGGACATTTACTGACGCTGAGGCTCGAAGGCTAGGGTAGCGAAAGGGATTAGATACCCCTGTAGTCCTAGCAGTAAACGATGTGCGCTTGGTGTGGGCAGGTTCGACCCTGTCTGTGCCGGAGCTAACGCGTTAAGCGCACCGCCTGGGGAGTACGGTCGCAAGACTA
571198	Proteobacteria	Deltaproteobacteria	Myxococcales	OM27		0	0	0	0	0	3	0	0	0	0	0	0	0	0	0	0	0	0	0	0	GGTACGCAGGCGGCGTATCAAGTCGGGTGTGAAAGCCCAGGGCTCAACCCTGGAACTGCATTCGAAACTGGTACACTTGAGTATGGGAGAGGTAAGCGGAATTCCTGGTGTAGAGGTGAAATTCGTAGATATCAGGAGGAACACCAGCGGCGAAGGCGGCTTACTGGCCCAATACTGACGCTCATGTACGAAAGCGTGGGGAGCAAACAGGATTAGATACCCTGGTAGTCCACGCCGTAAACGTTGAATGCTAGCTAATGGGACCACTACCGTTTCATTGGCAAAGTTAACGCATTAAGCATTCCGCCTGGGAAGTACGGTCGCAAGACTA
571736	Bacteroidetes	[Rhodothermi]	[Rhodothermales]	Rhodothermaceae		0	2	0	0	0	0	0	0	0	0	0	0	0	1	0	0	0	0	0	0	GGTGTGTAGGCGGGCTTAGTAAGTCAGAGGTGAAATCCTACGGCTCAACCGTAGAACTGCCTTTGATACTGCAGGTCTTGAGTCCTGGAGAGGTTGTTAGAATTCGTGGTGTAGCGGTGAAATGCGTAGATATCACGAGGAATACCGGTTACGAAGGTTGACAGCTGGACAGGTACTGACGCTGAGGCACGAAAGCGTGGGGAGCAAACAGGATTAGATACCCTGGTAGCCCACGCCGTAAACGATGATCACTCGGTGTCGCGGAGTAATCTGCGGTGCCTAAGCTAACGCATTAAGTGATCCACCTGGGGAGTACGATCGCAAGGTTG
572189	Proteobacteria	Gammaproteobacteria				0	0	0	0	0	0	0	0	0	0	2	0	0	0	0	0	0	0	0	0	CACGTAGGCGGATTAGTCAGTCAGATGTGAAATCTTCAGGCTCAACCTGAAAACTGCATTTGATACTGCTAGCCTAGAGTATGGTAGAGGTAGGTGGAATTTCCGGTGTAGCGGTGAAATGCGTAGATATCGGAAGGAATATCAGTGGCGAAGGCGACCTACTGGGCCAATACTGACGCTGAGGTGCGAAAGCGTGGGGAGCAAACAGGATTAGATACCCTGGTAGTCCACGCCGTAAACGATGAGAACTAGGTGTCGGGACTTTAAGTTTCGGTATCGCAGCTAACGCAATAAGTTCTCCGCCTGGGGAGTACGGCCGCAAGGCTA
572267	Planctomycetes	Planctomycetia	Pirellulales	Pirellulaceae		0	0	0	0	0	0	5	0	0	0	5	0	0	0	0	0	0	0	0	0	TACGTAGGCGGCGAAGAAAGTTGGATGTGAAATCCCTCGGCTCAACCGAGGAACAGCGTCCAAAACTTCTTTGCTTGAGGGAGACAGAGGTGAGCGGAACTCAGGGTGGAGCGGTGAAATGCGTTGATATCCTGGGGAACACCGGTGGCGAAGGCGGCTCACTGGGTCTCTTCTGACGCTGAGGTACGAAAGCTAGGGTAGCGAACGGGATTAGATACCCCGGTAGTCCTAGCTGTAAACGATGAGCACTGGGTAGGAGATCCTTCCACAGGTTTCCTGCCGTAGCGAAAGTGTTAAGTGCTCCGCCTGGGGAGTATGGTCGCAAGGCTG
572538	Proteobacteria	Alphaproteobacteria				0	0	0	0	0	0	0	0	0	0	0	0	0	0	0	11	7	0	19	0	GGCGCGTAGGCGGATTGGTTAGTCAGATGTGAAATCCCCGAGCTTAACTTGGGAACTGCATTTGATACTGCTGATCTAGAGTCCGGGAGAGGATAGTGGAATTCCCAGTGTAGAGGTGAAATTCGTAGATATTGGGAAGAACACCAGTGGCGAAGGCGGCTATCTGGACCGGTACTGACGCTGAGGCGCGAAAGCGTGGGGAGCAAACAGGATTAGATACCCTGGTAGTCCACGCCGTAAACGATGTGTGCTAGACGTCGGGGGTTTCGCCTTCGGTGTCGCAGCTAACGCACTAAGCACACCGCCTGGGGAGTACGATCGCAAGATTA
573035	Firmicutes	Bacilli	Bacillales	Alicyclobacillaceae	Alicyclobacillus	0	29	0	0	28	15	0	4	0	0	0	1	0	0	10	34	9	18	0	0	GGCGCGCAGGCGGTGATGTAAGTCTGAGGTGAAAACCCGAAGCTCAACTTCGGGACTGCCTTGGATACTGCGTCACTTGAGGATAGGAGAGGCAAGGGGAATTCCACGTGTAGCGGTGAAATGCGTAGAGATGTGGAGGAACACCTGTGGCGAAGGCGCCTTGCTGGCCTATTTCTGACGCTGAGGCGCGAAAGCGTGGGGAGCAAACAGGATTAGATACCCTGGTAGTCCACGCTGTAAACGATGAGTGCTAGGTGTAGGTGGGCTCATACCCATCTGTGCCGAAGCTAACGCATTAAGCACTCCGCCTGGGGAGTACGGTCGCAAGACTG
573830	Actinobacteria	Acidimicrobiia	Acidimicrobiales	koll13		0	21	0	5	0	26	0	0	0	0	0	7	0	0	0	0	0	0	0	0	CTCGTAGGCGGTTCAAAAAGTCGGTCGTGAAAACCCGGGGCTCAACCCCGGGACGCCGGTCGAAACTGTTGTGACTAGGGTCCGGTAGAGGTGAGTGGAATTCTCGGTGTAGCGGTGGAATGCGCAGATATCGAGAGGAACACCAGTAGCGAAGGCGGCTCACTGGGCCGGTACCGACGCTGAGGAGCGAAAGCATGGGGAGCAAACAGGATTAGATACCCTGGTAGTCCATGCCGTAAACGATGAACACTAGGTGTGGCGGACTCATTGACGTCTGCCGTGCCGAAGCTAACGCATTAAGTGTTCCGCCTGGGGAGTACGGCCGCAAGGCTA
574531	Proteobacteria	Gammaproteobacteria	Chromatiales	Ectothiorhodospiraceae		0	0	0	6	1	1	0	0	0	0	0	2	0	0	0	0	1	0	0	0	GGCGCGTAGGCGGTTCGATAAGTCAGATGTGAAAGCCCAGGGCTTAACCTTGGAATTGCATTTGATACTGTCGAGCTTGAGTGTGGTAGAGGAAAGCGGAATTCCGGGTGTAGCGGTGAAATGCGTAGATATCCGGAGGAACATCAGTGGCGAAGGCGGCTTTCTGGACCAACACTGACGCTGAGGCGCGAAAGCGTGGGGAGCAAACAGGATTAGATACCCTGGTAGTCCACGCCCTAAACGATGATAACTAGCCGTTGGGGGTATTTGAAACCTTTAGTGGCGAAGCTAACGCGATAAGTTATCCGCCTGGGGAGTACGGCCGCAAGGTTA
574719	Bacteroidetes	[Saprospirae]	[Saprospirales]	Saprospiraceae	Saprospira	0	0	0	1	0	0	3	0	0	0	0	0	0	0	0	0	0	0	0	0	TACGTAGGCGGTAATATAAGTCAGACGTCAAAGGCTGTGGCTAAACCATAGTACGCGTTTGAAACTATATCACTTGAATATGTTCGAGGTGCACGGAATGCGTCATGTAGCGGTGAAATGCATAGATATGACGTAGAACACCAATTGCGAAGGCAGTGCACTAGGGCATTATTGACGCTGAGGTACGAAAGCGTGGGTAGCGAACAGGATTAGATACCCTGGTAGTCCACGCCCTAAACGATGCTAACTGGTCATTTATCACTTGAGATAAGTGACTGAGGGAAACCATTAAGTTAGCCACCTGGGGAGTACGTTCGCAAGAATG
575540	Proteobacteria	Alphaproteobacteria	Kiloniellales			0	9	0	0	0	0	0	0	0	0	0	0	0	0	0	0	0	0	0	0	GGCGTGTAGGCGGACGATCAAGCTAGGGGTGAAAGCCCAGGGCCCAACCCTGGAACTGCCCTTAGAACTGGTTGTCTAGAATCCGTAAGGGGAGTGTGGAATTCCTAGTGTAGAGGTGAAATTCGTAGATATTAGGAAGAACACCAGTGGCGAAGGCGGCACTCTGGTACGGTATTGACGCTGAGGCGCGAAAGCGTGGGGAGCAAACAGGATTAGATACCCTGGTAGTCCACGCCGTAAACGATGTCTGCTAGCCGTTTGGGCACTTAGTGTCTGGGTGGCGCCGCTAACGCATTAAGCAGACCGCCTGGGGAGTACGGTCGCAAGATTAAAACTCAAAAAATTGACGG
577436	Acidobacteria	OS-K				0	23	0	0	0	0	0	0	0	0	0	0	0	1	0	0	0	0	0	0	CACGTAGGCGGTCTGGTAAGTCTGGTGTGAAAGCCCTCGGCTCAACCGAGGAATTGCATCAGAAACTGCCGGACTAGAGTTCGGGAGAGGAGAGTGGAATTCCCAGTGTAGCGGTGAAATGCGTAGATATTGGGAGGAACACCTGTGGCGAAGGCGGCTCTCTGGACCGATACTGACGCTGAGGTGCGAAAGCGTGGGGAGCAAACAGGATTAGATACCCTGGTAGTCCACGCTGTAAACGTTGGGTACTTGGTGTAGCGGGTATCGACCCCTGCTGTGCCGAAGCTAACGCATTAAGTACCCCGCCTGGGGAGTACGGTCGCAAGGCTG
581316	Proteobacteria	Alphaproteobacteria				0	8	0	0	0	0	3	0	0	0	1	1	0	0	0	0	0	0	0	0	GGCGCGTAGGCGGATTGGTCAGTTGGGGGTGAAAGCCCAAGGCTCAACCTTGGAACTGCCCCCAATACTACCAGTCTTGAGTCCGGGAGAGGTGAGTGGAATTCCTAGTGTAGAGGTGAAATTCGTAGATATTAGGAAGAACACCAGTGGCGAAGGCGGCTCACTGGCCCGGTACTGACGCTGAGGCGCGAAAGCGTGGGGAGCAAACAGGATTAGATACCCTGGTAGTCCACGCCGTAAACGATGAATGCTAGCCGTCGGTCGGCATGCCGTTCGGTGGCGCAGCTAACGCATTAAGCATTCCGCCTGGGGAGTACGGTCGCAAGACTA
581914	Proteobacteria	Gammaproteobacteria	Thiotrichales	Piscirickettsiaceae		0	0	0	0	2	0	0	0	0	0	0	0	0	0	0	0	7	0	0	0	TACGTAGGCTGTTAGATAAGTCGGATGTGAAATCCCCGGGCTCAACCTGGGAACTGCATCCGAAACTATTTAACTAGAGTATGGGAGAGGTAAGTAGAATTTCCGGTGTAGCGGTGAAATGCGTAGATATCGGAAGGAATACCAGTGGCGAAGGCGGCTTACTGGACCAATACTGACGCTGAGGTACGAAAGCGTGGGGAGCAAACAGGATTAGATACCCTGGTAGTCCACGCCGTAAACGATGAGAACTAGATGTTGGGAGGATTGGCCTTTCAGTGTCGCAGCTAACGCATTAAGTTCTCCGCCTGGGGAGTACGACCGCAAGGTTG
583880	Proteobacteria	Gammaproteobacteria	Oceanospirillales	SUP05		0	0	0	0	0	1	0	0	0	0	0	0	0	0	0	0	0	3	9	0	GGTGCGTAGGTGGTTTGTTAAGTCAGATGTGAAAGCCCCGGGCTCAACCTGGGAACTGCATTTGAAACTGGCAAACTAGAGTATAGGAGAGGAAAGTGGAATTTCTGGTGTAGCGGTGAAATGCGTAGATATCAGAAGGAACATCAATGGCGAAGGCAGCTTTCTGGACTAATACTGACACTGAGGTACGAAAGCGTGGGTAGCAAACAGGATTAGATACCCTGGTAGTCCACGCCGTAAACGATGACAACTAGCCGTTGGGAGGATTTACCTCTTAGTGGCGAAGCTAACGCGTTAAGTTGTCCGCCTGGGGAGTACGGCCGCAAGGTTAAAACTCAAAAAATTGACGG
583912	Proteobacteria	Alphaproteobacteria				5	0	0	0	2	1	7	0	0	0	2	0	0	1	0	0	0	0	0	0	GGCGCGTAGGCGGTATGCCATGTCAGGGGTGAAAGGCCTGGGCTCAACCCAGGAACTGCCTTTGAAACTGGCAAACTAGAGTCCGATAGAGGATGGCGGAATTCCCAGTGTAGAGGTGAAATTCGTAGATATTGGGAAGAACACCAGTGGCGAAGGCGGCCATCTGGATCGGCACTGACGCTGAGGCGCGAAAGCGTGGGGAGCAAACAGGATTAGATACCCTGGTAGTCCACGCCGTAAACGATGTGTGCTAGACGTTGGGGGCCTTAGGCCCTGAGTGTCGCAGCTAACGCGTTAAGCACACCGCCTGGGGAGTACGGCCGCAAGGTTA
585719	Planctomycetes	Planctomycetia	Planctomycetales	Planctomycetaceae	Planctomyces	0	5	0	0	0	4	0	0	0	0	4	0	0	0	0	0	0	0	0	0	GGTGCGTAGGCGGTTACTTAAGTAGGATGTGAAATCTCCCGGCTCAACCGGGGAACTGCGTTCTAAACTGAGTGACTTGAGTAAGATAGAGGTGTGCGGAACTTCCGGTGGAGCGGTGAAATGTGTTGATATCGGAGGGAACACCGTTGGCGAAAGCGGCACACTGGGTCTTAACTGACGCTGAGGCACGAAAGCCAGGGGAGCAAACGGGATTAGATACCCCGGTAGTCCTGGCTGTAAACGTTGAATACTGGTTGGAAAGGGGCTTGCCCCGTTCTGACGTAGCGAAAGCGTTAAGTATTCCGCCTGGGGAGTATGGTCGCAAGGCTG
586530	Bacteroidetes	Flavobacteriia	Flavobacteriales	Flavobacteriaceae		0	0	0	0	0	0	0	0	0	1	5	1	15	0	0	0	0	0	0	0	TCCGTAGGCGGGCATATAAGTCAGTGGTGAAAGTCTGTGGCTCAACCATAGAACTGCCATTGATACTGTATGTCTTGAATCGTTGTGAAGTGGTTAGAATATGTAGTGTAGCGGTGAAATGCTTAGATATTACATAGAATACCGATTGCGAAGGCAGATCACTAACAACGTATTGACGCTGATGGACGAAAGCGTAGGTAGCGAACAGGATTAGATACCCTGGTAGTCTACGCCGTAAACGATGGATACTAGCTGTTTGGACTTCGGTCTGAGTGGCTAAGCGAAAGTGATAAGTATCCCACCTGGGGAGTACGTTCGCAAGAATG
587067	Proteobacteria	Gammaproteobacteria	Thiotrichales	Piscirickettsiaceae		0	0	0	0	0	7	0	0	0	0	0	0	0	0	0	0	0	0	0	0	CGCGTAGGCGGTCTGGTCAGTCGGATGTGAAATCCCCGGGCTCAACCTGGGAATTGCATTCGATACTGCCAAACTAGAATGTTAGAGAGGGAAGTGGAATTTCCGGTGTAGCGGTGAAATGCGTAGATATCGGAAGGAACACCAGTGGCGAAGGCGGCTTCCTGGCTAAACATTGACGCTGAGGTGCGAAAGCGTGGGGAGCGAACAGGATTAGATACCCTGGTAGTCCACGCCGTAAACGATGAGAACTAGATGTTGGGAGCAATTTGGCTCTCAGTGTCGCAGCTAACGCATTAAGTTCTCCGCCTGGGGAGTACGGCCGCAAGGCTAAAACTCAAAAAATTGACGG
589627	Bacteroidetes	Flavobacteriia	Flavobacteriales	Cryomorphaceae		0	0	0	0	0	9	0	0	0	0	0	0	0	0	0	0	1	0	0	0	TGCGCAGGCGGTCTATTAAGTCAGTGGTGAAAGCCTACAGCTCAACTGTAGAACTGCCATTGATACTGATAGACTTGAATGCGGTTGAAGTGGGTGGAATGTGTAGTGTAGCGGTGAAATGCATAGATATTACACAGAACTCCGATTGCGAAGGCAACTCACTAAACCGTTATTGACGCTCAGGCACGAAAGCGTGGGGAGCGAACAGGATTAGATACCCTGGTAGTCCACGCCGTAAACGATGATCACTCGATATTGGCGATATACTGTCAGTGTCCAAGCGAAAGTGTTAAGTGATCCACCTGGGGAGTACGCTCGCAAGAGTG
590902	Bacteroidetes	[Saprospirae]	[Saprospirales]	Saprospiraceae		0	0	0	0	0	15	0	0	0	0	0	0	1	6	0	0	0	0	0	0	TGCGTAGGCGGCGCTATTAGTCAGAGGTGAAATCTTGCGGCTTAACCGTAAAATTGCCTTTGAAACTGTAGCGCTTGAATCACGTTGAGGTCAGCGGAATGTGACATGTAGCGGTGAAATGCATAGATATGTCATAGAACACCAATTGCGTAGGCAGCTGGCTAGGCGTGTATTGACGCTGAGGCACGAAAGCGTGGGGAGCGAACAGGATTAGATACCCTGGTAGTCCACGCCCTAAACGATGCTAACTCGATATTTGGACTTCGCGTCTGAGTGTCTAAGGGAAACCAATAAGTTAGCCACCTGGGGAGTACGTTCGCAAGAATG
592779	Actinobacteria	Acidimicrobiia	Acidimicrobiales	ZA3409c		0	0	0	0	0	0	0	0	0	0	0	0	0	0	0	0	3	0	0	0	CTCGTAGGCTGTTCAGTAAGTCAGGTGTGAAAACTCGAGGCTCAACCTCGAGACGCCACTTGATACTGCTGTGACTAGAGTCCGGTAGAGGAGTGTGGAATTCCTGGTGTAGCGGTGAAATGCGCAGATATCGGGAGGAACACCAGCAGCGAAGGCGGCACTCTGGGCCGGTACTGACGCTGAGGAGCGAAAGCATGGGGAGCGAACAGGATTAGATACCCTGGTAGTCCATGCCGTAAACGTTGGGCACTAGATGTGGGATCTCGCTAACAGATTCCGTGTCGCAGCTAGCGCATTAAGTGCCCCGCCTGGGGAGTGCGGCCGCAAGGCTA
593922	Chloroflexi	TK17				0	0	0	0	0	0	0	0	0	0	0	0	0	0	3	0	0	0	0	0	CGCGCAGGCGGATTAAAAAGTCATCAATGAAAGTCCATGGCTTAACTATGGGATGTTGGTGAAACTGTTAATCTTGAGGTTTCTAGAGGAGAGTGGAATTATCGGTGTAGTGGTGGAATGCGTAGATATCGATAGGAACACCAGTGGCGAAAGCGGCTCTCTGGGGAACACCTGACGCTGAGGCGCGAAAGCATGGGTAGCAAACCGGATTAGATACCCGGGTAGTCCATGCCGTAAACGATGAGTACTAGTTGTCGGGGGTATCGACCCCTTCGGTAACAAAGCTAACGCGTTAAGTACTCCGCCTGGGGACTACGATCGCAAGATTAAAACTTAAAAAATTGACGG
605156	Spirochaetes	[Brachyspirae]	[Brachyspirales]	A0-023		0	0	0	0	0	0	8	0	0	0	0	0	0	0	0	0	0	0	0	0	CTTGTAGGTGGTGGATCAAGTCGGATGTGAAATCTCCGGGCTTAACCCGGAAATTGCATTCGAAACTGATCCGCTAGAGTACCGGAGAGGGAAACGGAATTCCTGGTGTAGGGGTGAAATCTGTAGATATCAGGAAGAACACCGGTGGCGAAGGCGGTTTCCTGGCCGGATACTGACACTGAGGAGCGAAAGCTAGGGGAGCAAACAGGATTAGATACCCTGGTAGTCCTAGCCGTAAACGTTGTGCACTAGGTGTAAGTAGGTTTATCTACTTGTGCCGCAGCTAACGCATTAAGTGCACCGCCTGGGGAGTATGCTCGCAAGGGTG
605837	Proteobacteria	Alphaproteobacteria	Rhodobacterales	Rhodobacteraceae		0	13	0	2	0	1	0	0	0	2	0	2	0	0	0	0	0	0	0	0	GGCGCGTAGGCGGATTAGTAAGTTAGGGGTGAAATCCCGGGGCTCAACCCCGGAACTGCCTCTAATACTGCTAGTCTTGAGTTCGAGAGAGGTGAGTGGAATTCCGAGTGTAGAGGTGAAATTCGTAGATATTCGGAGGAACACCAGTGGCGAAGGCGGCTCACTGGCTCGATACTGACGCTGAGGTGCGAAAGCGTGGGGAGCAAACAGGATTAGATACCCTGGTAGTCCACGCCGTAAACGATGAATGCCAGTCGTCGGGTAGCATGCTATTCGGTGACACACCTAACGGATTAAGCATTCCGCCTGGGGAGTACGGCCGCAAGGTTA
606648	Proteobacteria	Alphaproteobacteria				0	0	0	0	0	21	0	0	0	0	0	0	0	0	0	0	0	0	0	0	CGCGTAGGTGGTTTGGTTAGTTGGAGGTGAAAGCCCGGAGCTTAACTTCGGAATTGCCTTCAAAACTGCTTGACTAGAGGCAGGGAGAGGAGAGTGGAATACCCAGTGTAGAGGTGAAATTCGTAGATATTGGGTGGAACACCGGTGGCGAAGGCGGCTCTCTGGCCCTGACCTGACACTGAGGTGCGAAAGCGTGGGGAGCAAACAGGATTAGATACCCTGGTAGTCCACGCCGTAAACGATGAGTGCTAGATGTTGGCCAGCTTGCTGGTCGGTGTCGCAGCTAACGCGTTAAGCACTCCGCCTGGGGAGTACGACCGCAAGGTTA
606758	Bacteroidetes	[Saprospirae]	[Saprospirales]			0	0	0	0	0	0	0	0	0	0	0	0	2	0	0	0	0	0	0	0	TGCGCAGGCGGGAAATTAAGTCAGTGGTGAAAGCCCCGAGCTCAACTTGGGAACTGCCATTGATACTGATTTTCTTGAATATAGTTGAGGCTGGCGGAATACAACATGTAGCGGTGAAATGCATAGATATGTTGTAGAACACCAACTGCGAAGGCAGCTAGCTAAACTATTATTGACGCTGAGGCACGAAAGCGTGGGGAGCGAACAGGATTAGATACCCTGGTAGTCCACGCCCTAAACGATGTTAACTCGATATTGGCGATACACAGTCAGTGTCTAAGCGAAAGCGTTAAGTTAACCACCTGGGGAGTACGTTCGCAAGAATG
607278	Planctomycetes	Planctomycetia	Pirellulales	Pirellulaceae		0	2	0	0	0	0	1	0	0	0	2	0	5	0	0	0	0	0	0	0	TACGTAGGCTGCCTTGAAGGTGAGGTGTGAAATCCCACGGCCTAACCGTGGAACTGCATCTCAAACCACAAGGCTTGAGGGAGACAGGGGTGAGCGGAACTGATGGTGGAGCGGTGAAATGCGTTGATATCATCAGGAACACCGGTGGCGAAGGCGGCTCACTGGGTCTCTTCTGACGCTGAGGTACGAAAGCTAGGGTAGCGAACGGGATTAGATACCCCGGTAGTCCTAGCTGTAAACGATGAGCACTAGTTCGAGGGGACTTCCACATCTTCTCGGACGTAGCGAAAGTGTTAAGTGCTCCGCCTGGGGAGTATGGTCGCAAGGCTG
612386	Verrucomicrobia	Verrucomicrobiae	Verrucomicrobiales	Verrucomicrobiaceae		1	13	0	1	0	2	1	0	0	0	1	0	0	0	0	0	0	0	0	0	GGTGCGTAGGCGGCTTGGTAAGTCAGATGTGAAATCCCGGGGCTCAACCTCGGAACTGCATCCGATACTGCCAAGCTAGAGTAGTGGAGGGGAGTCTGGAATTCACGGTGTAGCAGTGAAATGCGTAGATATCGTGAGGAACACTAGTGGCGAAGGCGAGACTCTGGACACTTACTGACGCTGAGGCACGAAGGCTAGGGTAGCGAAAGGGATTAGATACCCCTGTAGTCCTAGCAGTAAACGGTGCACGTTTGGTGTGGGAGGATTTGACCCCTTCCGTGCCGGAGCTAACGCGTTAAACGTGCCGCCTGGGGAGTACGGCCGCAAGGCTA
612647	Planctomycetes	Planctomycetia	Pirellulales	Pirellulaceae		0	12	0	0	0	0	0	0	0	0	0	0	0	0	0	0	0	0	0	0	TATGTAGGCGGCATGGCAAGTTGGGTGTGAAAGCCCTCGGCTTAACCGAGGAATTGCGCCCAAAACTGCCAAGCTCGAGGGAGACAGGGGTAAGCGGAACTGATGGTGGAGCGGTGAAATGCGTTGATATCATCAGGAACACCGGTGGCGAAAGCGGCTTACTGGGTCTCTTCTGACGCTGAGGTACGAAAGCTAGGGTAGCGAACGGGATTAGATACCCCGGTAGTCCTAGCTGTAAACGATGAGCACTTGGTCGAAGACTCCTCCATAGGTTTTCGGTCGTAGAGAAATTGTTAAGTGCTCCGCCTGGGGAGTATGGTCGCAAGGCTG
619852	Proteobacteria	Gammaproteobacteria	Thiotrichales	Piscirickettsiaceae		7	12	21	43	29	1	37	58	43	0	1	20	0	5	0	0	0	0	0	0	GGCGCGTAGGCGGATATTTAAGTCAGATGTGAAATCCCTGGGCTCAACCTAGGAACTGCATTTGATACTGGATATCTAGAGTATGGTAGAGGTGAGTGGAATTTCAGGTGTAGCGGTGAAATGCGTAGAGATCTGAAGGAACATCAGTGGCGAAGGCGACTCACTGGGCCATTACTGACGCTGAGGTGCGAAAGCGTGGGTAGCAAACAGGATTAGATACCCTGGTAGTCCACGCCCTAAACGATGTCAACTAGGTGTATGGGAGTTTAACTCCTGTGTATCGAAGCTAACGCGATAAGTTGACCGCCTGGGGAGTACGGTCGCAAGACTA
622987	Proteobacteria	Alphaproteobacteria	Rhizobiales	Bradyrhizobiaceae	Bosea	4	0	0	4	0	3	0	0	0	3	0	0	2	0	0	0	0	0	2	0	TGCGTAGGCGGGTTTCTAAGTCAGAGGTGAAAGCCTGGAGCTCAACTCCAGAACTGCCTTTGATACTGGAAGTCTTGAGTATGGCAGAGGTGAGTGGAACTGCGAGTGTAGAGGTGAAATTCGTAGATATTCGCAAGAACACCAGTGGCGAAGGCGGCTCACTGGGCCATTACTGACGCTGAGGCACGAAAGCGTGGGGAGCAAACAGGATTAGATACCCTGGTAGTCCACGCCGTAAACGATGAATGCCAGCCGTTAGTGGGTTTACTCACTAGTGGCGCAGCTAACGCTTTAAGCATTCCGCCTGGGGAGTACGGTCGCAAGATTAAAACTCAAAAAATTGACGG
625087	Proteobacteria	Gammaproteobacteria	Alteromonadales	OM60		3	8	0	3	8	4	1	0	0	1	0	0	0	0	0	0	1	0	0	0	GGCGCGTAGGCGGTTGCTTAAGTCGGATGTGAAAGCCCCGGGCTCAACCTGGGAACTGCATTCGATACTGGGCAACTAGAGTATGAGAGAGGGAGGTAGAATTCCATGTGTAGCGGTGAAATGCGTAGATATGTGGAGGAATACCAGTGGCGAAGGCGGCCTCCTGGCTCAATACTGACGCTGAGGTGCGAAAGCGTGGGGAGCAAACAGGATTAGATACCCTGGTAGTCCACGCCGTAAACGATGTCTACTAGCCGTTGGGAGACTTGATTTCTTAGTGGCGCAGCTAACGCACTAAGTAGACCGCCTGGGGAGTACGGCCGCAAGGTTA
629291	Proteobacteria	Alphaproteobacteria	Rhodobacterales	Rhodobacteraceae		0	14	0	0	0	0	0	0	1	0	1	0	0	0	0	0	0	1	0	0	CACGTAGGCGGATCGGAAAGTTAGGGGTGAAATCCCGGGGCTCAACCTCGGAACTGCCTCTAAAACTCCTGGTCTTGAGGTCGAGAGAGGTGAGTGGAATTCCGAGTGTAGAGGTGAAATTCGTAGATATTCGGAGGAACACCAGTGGCGAAGGCGGCTCACTGGCTCGATACTGACGCTGAGGTGCGAAAGCGTGGGGAGCAAACAGGATTAGATACCCTGGTAGTCCACGCCGTAAACGATGAATGCCAGTCGTCGGCAAGCATGCTTGTCGGTGACACACCTAACGGATTAAGCATTCCGCCTGGGGAGTACGGCCGCAAGGTTAAAACTCAAAAAATTGACGG
629636	Bacteroidetes	[Saprospirae]	[Saprospirales]	Saprospiraceae		0	1	0	0	0	0	1	0	0	0	0	0	7	0	0	0	0	0	0	0	TGCGTAGGCGGCGGCGTAAGTCAGAAGTGAAAGTTGGCAGCTTAACTGCAAAATTGCTTTTGATACTGTGTTGCTTGAATCAAGTTGAGGCTGGCGGAATGTGGCATGTAGCGGTGAAATGCTTAGATATGCCATAGAACACCAATTGCGAAGGCAGCTGGCTAGACTTGTATTGACGCTGAGGCACGAAAGCGTGGGGAGCGAACAGGATTAGATACCCTGGTAGTCCACGCCCTAAACGATGTTCACTCGATGTGTGGCCCTAGAGGCTGCGCATCCAAGGGAAACCGTTAAGTGAACCACCTGGGGAGTACGACCGCAAGGTTG
630728	Acidobacteria					0	0	0	4	0	0	0	0	0	0	0	0	0	0	0	0	0	0	0	0	GGCGCGCAGGCGGTCGCGCAAGTCGGTTGTGAAATCCCCTGGCTTACCCAGGGAACTGCATCCGATACTGCACGACTTGAGTCCGGGAGAGGAGAGTGGAATTCCCAGTGTAGCGGTGGAATGCGTAGATATTGGGAGGAACACCAGTGGCGAAGGCGGCTCTCTGGACCGGTTCTGACGCTGAGGCGCGAAAGCTAGGGGAGCAAACAGGATTAGATACCCTGGTAGTCCTAGCTGTAAACGATGGGCACTTGGTGTTGCGGGTGTTGACCCCTGCAGTGCCGGAGCTAACGCGATAAGTGCCCCGCCTGGGGAGTACGGTCGCAAGGCTG
633535	Proteobacteria	Gammaproteobacteria	Legionellales	Coxiellaceae	Aquicella	0	0	0	0	0	0	0	0	0	0	0	0	0	0	0	0	0	2	22	3	AGCGTAGGCGGTTGTATGAGTGTGATGTGAAAGCCCCGGGCTCAACCTGGGAAGCGCATCGCAAACGATACGACTAGAGTATATGAGAGGGTGGCGGAATTTCCGGTGTAGCGGTGAAATGCGTAGAGATCGGAAGGAACGTCAATGGCGAAGGCAGCCACCTGGCATAATACTGACGCTGAGGCTCGAAAGCGTGGGGAGCGAACAGGATTAGATACCCTGGTAGTCCACGCCGTAAACGATGAGAACTAAATGTTGGAGGGGGAACCCTTCAGTATTGAAGCTAACGCGATAAGTTCTCCGCCTGGGAAGTACAGTCGCAAGACTG
633624	Proteobacteria	Gammaproteobacteria	Pseudomonadales	Moraxellaceae	Acinetobacter	0	0	0	0	0	0	0	0	0	1	4	8	16	4	0	0	0	0	0	0	TGCGTAGGCGGCTAATTGAGTCGGAATGTGAAATCCCCGAGCTTAACTTGGGAATTGCATTCGATACTGGTTAGCTAGAGTGTGGGAGAGGATGGTAGAATTCCAGGTGTAGCGGTGAAATGCGTAGAGATCTGGAGGAATACCGATGGCGAAGGCAGCCATCTGGCCTAACACTGACGCTGAGGTACGAAAGCATGGGGAGCAAACAGGATTAGATACCCTGGTAGTCCATGCCGTAAACGATGTCTACTAGCCGTTGGTCTCTTTGAGGGATTAGTGGCGCAGCTAACGCGATAAAGTAGACCGCCTGGGGAGTACGGTCGCAAGACTA
634072	Planctomycetes	Planctomycetia	Pirellulales	Pirellulaceae		0	0	0	0	0	2	0	0	0	1	0	12	0	0	0	0	0	0	0	0	TACGTAGGCGGCTTGGCAAGTTGGGTGTGAAATCCCTCGGCTCAACCGAGGAACTGCGCTCAAAACTGCCAGGCTTGAGGGAGATAGAGGTGAGCGGAACAGATGGTGGAGCGGTGAAATGCGTTGATATCATCTGGAACACCTGTGGCGAAAGCGGCTCACTGGGTCTCTTCTGACGCTGAGGTACGAAAGCTAGGGTAGCGAACGGGATTAGATACCCCGGTAGTCCTAGCTGTAAACGATGAGCACTGGATCGAGGGGACCTCCACATCCTCTCGGCCGTAGCGAAAGTGTTAAGTGCTCCGCCTGGGGAGTATGGTCGCAAGGCTG
636764	Caldithrix	Caldithrixae	Caldithrixales	Caldithrixaceae	LCP-26	0	0	0	0	47	0	0	0	0	0	1	0	0	1	0	0	0	0	0	0	CGTGTAGGCGGTTTGATAAGTCAGATGTTAAAGCCCCCGGCTTAACCGGGGATAGTCATTTGAAACTGTCAGGCTTGAGTGCGAGAGAGGGTAGTGGAATTCCCAGTGTAGCGGTGAAATGCGTAGATATTGGGAAGAACACCAGTAGCGAAGGCGGCTACCTGGCTCGCAACTGACGCTAAGGCGCGAAAGCGTGGGGAGCAAACAGGATTAGATACCCTGGTAGTCCACGCTGTAAACGATGAACACTAGGTGTTGGTTTGCCGCAGGCTGATCAGTGCCGCAGTTAACGCATTAAGTGTTCCGCCTGGGGAGTACGATCGCAAGGTTG
639311	Proteobacteria	Alphaproteobacteria	Rhodospirillales	Acetobacteraceae		0	10	15	0	0	0	0	0	1	0	0	0	0	0	0	0	0	0	0	0	GGCGCGTAGGCGGCGTTCCAAGTCAGGCGTGAAAGCCCTGGGCTCAACCTGGGGACTGCGCTTGATACTGGAGTGCTTGAGGATGGAAGAGGGTTGTGGAATTCCCAGTGTAGAGGTGAAATTCGTAGATATTGGGAAGAACACCGGTGGCGAAGGCGGCAACCTGGTCCATTTCTGACGCTGAGGCGCGATAGCGTGGGGAGCAAACAGGATTAGATACCCTGGTAGTCCACGCCGTAAACGATGTGCGCTGGATGTTGGGTGACCTAGTCACTCAGTGTCGTAGCTAACGCGGTAAGCGCACCGCCTGGGGAGTACGGCCGCAAGGTTG
639731	Verrucomicrobia	Verrucomicrobiae	Verrucomicrobiales	Verrucomicrobiaceae	Rubritalea	0	0	0	0	0	0	0	0	0	0	0	0	0	0	0	0	0	0	9	2	GGAGCGTAGGCGGCGCGGTAAGTCAGATGTGAAATCTCAGAGCTCAACTCTGAAACTGCATTCGATACTGCCGTGCTAGAGTAATGGAGAGGTAACTGGAATTCTCGGTGTAGCAGTGAAATGCGTAGATATCGAGAGGAAGACCAATGGCGAAAGCAGGTTACTGGACATTTACTGACGCTGAGGCTCGAAGGCTAGGGTAGCGAAAGGGATTAGATACCCCTGTAGTCCTAGCAGTAAACGATGTGCGCTTGGTGTGGGAGGGTTCGACCCCTTCTGTGCCGGAGCTAACGCGTTAAGCGCACCGCCTGGGGAGTACGGTCGCAAGACTAAAACTCAAAAAATTGACGG
641818	Acidobacteria	Acidobacteriia	Acidobacteriales	Acidobacteriaceae		0	0	24	0	5	0	0	0	0	0	0	0	0	0	0	0	2	0	0	0	TGCGTAGGCGGTTTGATAAGTCTTGTGTGAAATCTATGGGCTCAACCCATAGTCTGCACAGGAAACTGTCGGGCTTGAGAGTGGGAGAGGTGAGTGGAATTTCCGGTGTAGCGGTGAAATGCGTAGATATCGGAAGGAACACCTGTGGCGAAAGCGGCTCACTGGACCATTTCTGACGCTGATGCACGAAAGCTAGGGGAGCAAACAGGATTAGATACCCTGGTAGTCCTAGCCCTAAACGATGATTGCTTGATGTGGAGGGTACCCAATCCTTCCGTGTCGAAGCTAACGCGATAAGCAATCCGCCTGGGGAGTACGGTCGCAAGGCTG
645175	Proteobacteria	Gammaproteobacteria	[Marinicellales]	[Marinicellaceae]		1	32	0	17	11	11	11	0	0	1	7	5	15	1	0	0	0	0	0	0	AGTGTAGGCGGCTTCGTAAGTCGGATGTGAAAGCCCTGGGCTTAACCTGGGAATGCCATTCGATACTGCGCGGCTAGAGTTTGATAGAGGAAAGTGGAATTCCAGGTGTAGCGGTGAAATGCGTAGATATCTGGAGGAACACCAGTGGCGAAGGCGGCTTTCTGGATCAAAACTGACGCTGAGGCTCGAAAGCGTGGGGAGCAAACAGGATTAGATACCCTGGTAGTCCACGCCCTAAACGATGTCAACTAGACGTTGGTCCCATTTAAGGGATTAGTGTCGAAGCTAACGCGTTAAGTTGACCGCCTGGGGAGTACGGCCGCAAGGTTG
652209	Planctomycetes	Planctomycetia	Planctomycetales	Planctomycetaceae	Planctomyces	5	0	0	0	0	7	0	0	0	0	0	0	8	0	59	166	117	0	0	0	TGCGTAGGCGGCCTGTTAAGTAGGGTGTGAAATTTGTCGGCTCAACCGGCAAACTGCATTCTAAACTGGCAGGCTTGAGTGAGTCAGGGGTGTGCGGAACTTCCGGTGGAGCGGTGAAATGCGTTGATATCGGAAGGAACGCCGGTGGCGAAAGCGGCACACTGGGGCTTTTCTGACGCTGAGGCACGAAAGCTAGGGGAGCGAACAGGATTAGATACCCTGGTAGTCCTAGCTGTAAACGATGAATACTGGGTTGGGGGAGCATGTCTCTCCCAGCCGTAGCGAAAGCGTTAAGTATTCCGCCTGGGGAGTATGGTCGCAAGGCTG
660013	Proteobacteria	Deltaproteobacteria	Desulfobacterales	Desulfobacteraceae	Desulfococcus	0	8	0	0	0	0	7	0	0	0	0	0	0	0	0	0	0	0	0	0	CGCGCAGGCGGTTCGATTAGTCAGATGTGAAAGCCCGAGGCTTAACCTCGGAAGTGCATTTGAAACTGTCGAACTTGAGTATGGGAGAGGGAAGTGGAATTCCTGGTGTAGAGGTGAAATTCGTAGATATCAGGAGGAACACCGGTGGCGAAGGCGACTTCCTGGACCAATACTGACGCTGAGGCGCGAAGGCGTGGGGAGCAAACAGGATTAGATACCCTGGTAGTCCACGCAGTAAACGGTGAACACTAGGTGTAGCGGGTATTGACCCCTGCTGTGCCGCAGCTAACGCATTAAGTGTTCCGCCTGGGAAGTACGGCCGCAAGGTTA
660687	Bacteroidetes	Flavobacteriia	Flavobacteriales	Flavobacteriaceae		0	0	0	0	0	11	3	0	1	0	0	2	3	0	0	0	0	3	10	0	TCCGTAGGCGGGAATCTAAGTCAGTGGTGAAATCTTACAGCTCAACTGTAAAATTGCCATTGATACTGGATTTCTTGAATTAATGTGAAGTGGTTAGAATGTGTAGTGTAGCGGTGAAATGCATAGATATTACACAGAATACCAATTGCGAAGGCAGATCACTAACATTATATTGACGCTGAGGGACGAAAGCGTGGGGAGCGAACAGGATTAGATACCCTGGTAGTCCACGCCGTAAACGATGGATACTAGCTGTTCGATCTTCGGATTGAGTGGCTAAGCGAAAGTGATAAGTATCCCACCTGGGGAGTACGTTCGCAAGAATG
665385	Bacteroidetes	Cytophagia	Cytophagales	Flammeovirgaceae		0	0	0	0	0	4	0	0	0	0	2	0	0	0	0	0	0	0	0	0	GGTACGTAGGCGGCGAATTAAGTCAGTGGTGAAATGTATCGGCTCAACCGGCAAAGGGCCATTGATACTGGTTTGCTAGAGTGTTGTATAGGTGGGCGGAATTGATGGTGTAGCGGTGAAATGCATAGATACCATCAAGAACACCGATTGCGAAGGCAGCTCACTAGGCAACAACTGACGCTGAGGTACGAAAGCGTGGGGAGCGAACAGGATTAGATACCCTGGTAGTCCACGCCGTAAACGATGATCACTCGGTGCTTGTATTTTTATATGAGTGCCCCAGCGAAAGCGATAAGTGATCCACCTGGGGAGTACGCTCGCAAGAGTG
666883	Proteobacteria	Deltaproteobacteria	Bdellovibrionales	Bdellovibrionaceae	Bdellovibrio	0	41	0	0	0	0	0	0	0	0	0	0	0	0	0	0	0	0	0	0	TGTGTAGGTGGCTATGTAAGTCAGGTGTGAAAGCCCCGGGCTCAACCCGGGAAGTGCATCTGATACTGCGTAGCTTGAGTACCGAAGAGGATAGTGGAATTCCAGGTGTAGTGGTGAAATACGTAGATATCTGGAGGAACACCGGTGGCGAAGGCGGCTATCTGGTCGAGTACTGACACTGAGACACGAAAGCATGGGGATCAAACAGGATTAGATACCCTGGTAGTCCATGCCGTAAACGATGGGTACTTGGTGTTGGAGGTATTGACCCCTTCAGTGCCGAAGCTAACGCGTTAAGTACCCCGCCTGGGGAGTACGGTCGCAAGATTAAAACTCAAAAAATTGACGG
668402	Bacteroidetes	Flavobacteriia	Flavobacteriales			0	0	0	0	0	0	7	0	0	1	3	0	3	1	0	0	1	1	0	0	TCCGTAGGCGGGAAAATAAGTCAGTGGTGAAAGCCTGCAGCTCAACTGCAGAACTGCCATTGAAACTGTTTTTCTTGAATATAGATGAAGTGGGCGGAATATATCATGTAGCGGTGAAATGCATAGATATGATATAGAACACCAATTGCGAAGGCAGCTCACTAAACTATTATTGACGCTGAGGGACGAAAGCGTGGGGAGCGAACAGGATTAGATACCCTGGTAGTCCACGCCGTAAACGATGATTACTCGGTGCTAGCGACATACTGTTAGTGCCTAAGCGAAAGCGATAAGTAATCCACCTGGGAAGTACGGTCGCAAGATTG
668622	Bacteroidetes	[Rhodothermi]	[Rhodothermales]	Rhodothermaceae	Rubricoccus	0	10	0	0	0	1	0	0	0	0	0	5	0	0	0	0	0	3	0	0	TGCGCAGGCGGGCTTGTAAGTCAGAGGTGAAATCCCCCGGCCTAACCGGGGAACTGCCTTTGATACTGCAAGTCTTGAGTCTTGGAGAGGTTGCCAGAATTCGTGGTGTAGCGGTGAAATGCGTAGATATCACGAGGAATACCTGATGCGTAGGCGGGCAACTGGACAAGTACTGACGCTGAGGCACGAAAGCGTGGGGAGCGAACAGGATTAGATACCCTGGTAGTCCACGCCGTAAACGATGGATGCTCGATGCTGGTCCGCTTTAGGGGCAGTGTCCAAGCTAACGCGTTAAGCATCCCACCTGGGGAGTACGATCGCAAGGTTG
669098	Proteobacteria	Alphaproteobacteria	Rhodobacterales	Rhodobacteraceae	Paracoccus	0	147	0	10	0	1	0	3	1	1	16	1	4	0	0	0	0	0	13	0	CACGTAGGCGGACCAGAAAGTTGGGGGTGAAATCCCGGGGCTCAACCTCGGAACTGCCTTCAAAACTATTGGTCTTGAGTTCGAGAGAGGTGAGTGGAATTCCGAGTGTAGAGGTGAAATTCGTAGATATTCGGAGGAACACCAGTGGCGAAGGCGGCTCACTGGCTCGATACTGACGCTGAGGTGCGAAAGCGTGGGGAGCAAACAGGATTAGATACCCTGGTAGTCCACGCCGTAAACGATGAATGCCAGTCGTCGGGTTGCATGCAATTCGGTGACACACCTAACGGATTAAGCATTCCGCCTGGGGAGTACGGTCGCAAGATTA
669183	Proteobacteria	Gammaproteobacteria	[Marinicellales]	[Marinicellaceae]		0	0	0	0	0	8	4	0	0	0	0	0	0	0	0	0	0	0	0	0	AGTGTAGGCGGTTACATAAGTCGGATGTGAAAGCCCTGGGCTCAACCTGGGAATGGCATTCGATACTGTGTAACTAGAGTTTGGTAGAGGTAAGTGGAATTCCGGGTGTAGCGGTGAAATGCGTAGAGATCCGGAGGAACATCAGTGGCGAAGGCGGCTTACTGGACCAAAACTGACGCTGAGGCTCGAAAGCGTGGGGAGCAAACAGGATTAGATACCCTGGTAGTCCACGCCCTAAACGATGTCAACTAGCTGTTGGGCTCATTAAGGAGCTTAGTGGCGAAGCTAACGCGTTAAGTTGACCGCCTGGGGAGTACGGCCGCAAGGTTG
669776	WS3	PRR-12	Sediment-1	PRR-10		0	0	0	0	0	0	0	0	0	0	0	0	0	0	0	0	0	31	0	0	GGCGTGTAGGCGGTCAGGTAAGTGGGATGTGAAATCCCTCGGCTCACCCGAGGACCTGCATCCCAAACTGCTTGGCTTGAGTATGGGAGAGGATGAGGGAATTCCTGGTGTAGCGGTGAAATGCGTAGATATCAGGAGGAACACCGGTGGCGAAAGCGCTCATCTGGCCCAATACTGACGCTGAGGCGCGAAAGCTAGGGGAGCAAACGGGATTAGATACCCCGGTAGTCCTAGCCGTAAACGGTGATCACTAGGTGTTGGAGGCATCGACCCCTCCAGTGCCGCAGCTAACGCATTAAGTGATCCGCCTGGGGAGTACGGCCGCAAGGTTG
671732	Proteobacteria	Alphaproteobacteria	Rhodobacterales	Rhodobacteraceae		0	0	0	0	0	0	0	4	2	0	0	0	0	0	0	0	0	0	0	0	GGCACGTAGGCGGACTATTAAGTGAGGGGTGAAATCCCAGGGCTCAACCCTGGAACTGCCTCTCATACTGGTAGTCTTGAGTTCGAGAGAGGTGAGTGGAATTCCGAGTGTAGAGGTGAAATTCGTAGATATTCGGAGGAACACCAGTGGCGAAGGCGGCTCACTGGCTCGATACTGACGCTGAGGTGCGAAAGTGTGGGGAGCAAACAGGATTAGATACCCTGGTAGTCCACACCGTAAACGATGAATGCCAGTCGTCAGCAAGTATACTTGTTGGTGACACACCTAACGGATTAAGCATTCCGCCTGGGGAGTACGGTCGCAAGATTA
672671	Acidobacteria	Sva0725	Sva0725			0	2	0	0	0	5	0	0	0	0	0	0	0	0	0	0	0	0	0	0	GGCGCGTAGGCGGCCTAGCAAGTCAAAGGTGAAAGCCCTCGGCTCAACCGAGGAATTGCCTTTGAAACTGCCTGGCTTGAGGCTGGGAGGGGATAGCGGAATTCCCGGTGTAGCGGTGAAATGCGTAGATATCGGGAGGAACACCGGTGGCGAAGGCGGCTATCTGGACCAGAACTGACGCTGAGGCGCGAAAGCGTGGGGAGCAAACAGGATTAGATACCCTGGTAGTCCACGCTGTAAACGATGGGTACTCGGTGTCGCGGGTGTCGACTCCTGCGATGCCTTAGCTAACGCTTTAAGTACCCCGCCTGGGGAGTACGGTCGCAAGGCTG
674468	Verrucomicrobia	Verrucomicrobiae	Verrucomicrobiales	Verrucomicrobiaceae		0	3	0	7	0	5	0	0	0	1	0	0	0	0	0	3	1	0	3	2	TATGTAGGCGGTATGGAAAGTCAGATGTGAAAGCCCGGGGCTCAACCTCGGAACTGCATCCGATACTCCCATACTAGAGTAATGGAGGGGTGACTGGAATTCTCGGTGTAGCAGTGAAATGCGTAGATATCGAGAGGAACACTTGTGGCGAAGGCGAGTCACTGGACATTTACTGACGCTGAGATACGAAGGCCAGGGTAGCGAAAGGGATTAGATACCCCTGTAGTCCTGGCAGTAAACGGTGCACGCTTGGTGTAGGAGGATTCGACCCCTTCTGTGCCGGAGCTAACGCGTTAAGCGTGCCGCCTGGGGAGTACGGCCGCAAGGCTA
678741	Proteobacteria	Gammaproteobacteria	Alteromonadales	Psychromonadaceae	Psychromonas	0	0	0	0	0	3	0	0	0	0	0	0	0	0	0	0	0	0	0	0	GGCGCGTAGGTGGTTAATTAAGTCAGATGTGAAAGCCCAGGGCTCAACCTTGGAACTGCATTTGAAACTGGTTAACTAGAGTTTTGTAGAGGGTGGTAGAATTTCAGGTGTAGCGGTGAAATGCGTAGAGATCTGAAGGAATACCAGTGGCGAAGGCGGCCACCTGGACAAAGACTGACACTGAGGCGCGAAGGCGTGGGGAGCAAACGGGATTAGATACCCCGGTAGTCCACGCAGTAAACGATGTCTATTAGAAGTTTGTGGCTATATGCCGTGGGTTTCAAAGCTAACGCATTAAATAGACCGCCTGGGGAGTACGGCCGCAAGGTTA
678872	Actinobacteria	Acidimicrobiia	Acidimicrobiales	koll13		0	0	0	4	1	12	2	0	0	0	0	0	0	0	0	0	0	0	0	0	GGCTCGTAGGCGGCTTGGTAAGTCGGTCGTGAAAGCCCGGGGCTTAACCCCGGGACGCCGGTCGATACTGCCATGGCTTGGGTCCGGTAGAGGAGAATGGAATTCTCGGTGTAGCGGTGAAATGCGCAGATATCGAGAGGAACACCAGTAGCGAAGGCGGTTCTCTGGGCCGGTACCGACGCTGAGGAGCGAAAGCGTGGGGAGCAAACAGGATTAGATACCCTGGTAGTCCACGCTGTAAACATTGGGCACTAGGTGTGGCGGACTCATCAACGTTCGCCGTGCCGAAGCTAACGCATTAAGTGCCCCGCCTGGGGAGTACGGCCGCAAGGCTA
681312	Bacteroidetes	[Saprospirae]	[Saprospirales]	Saprospiraceae		0	0	0	0	0	59	0	0	0	0	0	0	0	0	0	0	0	2	0	0	TGCGTAGGCGGCCTGACAAGTCAGAGGTGAAATGCACGAGCTTAACTGGTGAATTGCCTTTGAAACTGTCAAGCTAGAATTATGTTGAGGTTAGCGGAATGAGTCATGTAGCGGTGAAATGCATAGATATGACTTAGAACACCAATTGCGTAGGCAGCTAGCTAGGCATATATTGACGCTGAGGCACGAAAGCGTGGGGAGCGAACAGGATTAGATACCCTGGTAGTCCACGCCCTAAACGATGTTTACTCGATGTTTGGACTTCGGTCTGAGCATCCAAGGGAAACCATTAAGTAAACCACCTGGGGAGTACGTTCGCAAGAATG
683402	Proteobacteria	Alphaproteobacteria	Rhodobacterales	Hyphomonadaceae		0	0	0	0	1	0	0	0	0	0	0	0	0	0	2	0	0	0	0	0	GGTTCGTAGGCGGGCTATTAAGTCAGATGTGAAATCCCAGGGCTCAACCCTGGAACTGCATTTGAAACTGGTAGCCTAGAGACTAGGAGAGGTCAGTGGAATACCGAGTGGAGAGGTGAAATTCGCAGATATTCGGTGGAACACCAGTGGCGAAGGCGACTGACTGGACTAGTACTGACGCTGAGGAACGAAAGTGTGGGGAGCAAACAGGATTAGATACCCTGGTAGTCCACACCGTAAACGATGACAGCTAGTTGTTGGCATGCATGCATGTCGGTGACGCAGCTAACGCATTAAGCTGTCCGCCTGGGGAGTACGGCCGCAAGGTT
683528	TM6	SBRH58				0	0	0	0	0	5	0	0	0	0	0	0	0	0	0	0	0	0	0	0	GGCGTGTAGGCGGCCTACTAAGTCAGTTGTTAAATCCCTCAGCCTAACTGAGGACTCGCGATTGATACTGGTAGGCTAGAGTGCAGGAGAGAGAGGTGGAATTATCGGAGTAGCGGTAAAATGCGTAGATCTCGATAGGAACACCAATGGCGAAGGCAGCCTCTTGGCCTGTGTCTGACGCTGAGGCGCGAAAGCGTGGGGAGCAAACAGGATTAGATACCCTGGTAGTCCACGCTGTAAACGATGATCACTAGATGTAGCTAGAGCTTGCTCTGGCTGTGTCGCAGCTAACGCATTAAGTGATCCGCCTGGGAACTACGATCGCAAGATTA
684320	Proteobacteria	Deltaproteobacteria	Desulfobacterales	Desulfobulbaceae		1	1	2	0	10	9	5	0	6	0	0	0	0	0	0	0	0	0	0	0	GGCGCGTAGGCGGCCTGCTAAGTCAGATGTGAAAGTCCACGGCTCAACCGTGGAAGTGCATTTGAAACTGTCAGGCTTGAGTATCGGAGGGGAGTGTGGAATTCCCGGTGTAGAGGTGAAATTCGTAGAGATCGGGAGGAACACCGGTGGCGAAGGCGACACTCTGGACGAATACTGACGCTGAGGCGCGAAAGCGTGGGGAGCAAACAGGATTAGATACCCTGGTAGTCCACGCCGTAAACGATGTGAACTAGGGATAGGGGGTGTTGATCCCTCCTGTCCCGGAGCTAACGCATTAAGTTCACCGCCTGGGGAGTACGGTCGCAAGATTA
684732	Spirochaetes	Spirochaetes	Spirochaetales	Spirochaetaceae		0	0	0	0	0	0	0	0	11	0	0	0	0	0	0	0	0	0	0	0	GGTGCGTAGGCGGTTCAGCAAGCTTGGTGTTAAATCCCCCGGCCTAACCGGGGAGCAGCGCTGGGAACTGCTGGGCTGGAGTTCAGGAGGGGAAGCTGGAATTCCTGGTGTAGGGGTGAAATCTGTAGAGATCAGGAAGAACACCGATGGCGAAGGCAAGCTTCTGGCCATGGACTGACGCTGAGGCACGAAAGCGTGGGGAGCGAACAGGATTAGATACCCTGGTAGTCCACGCCGTAAACGATGTGCACTAGGTGTTGGGGCGATGAAAGCCTCGGTGCCGTAGCGAACGTGTTAAGTGCACCGCCTGGGGAGTATGCTCGCAAGGGTG
689040	Proteobacteria	Betaproteobacteria	Gallionellales	Gallionellaceae	Gallionella	0	0	0	0	0	0	0	0	0	0	0	0	0	0	2	0	0	1	4	1	TGCGCAGGCGGTTTTTTAAGCCAGATGTGAAATCCCCGGGCTTAACCTGGGAACTGCATTTGGAACTGGAAGACTAGAGTGTAGCAGAGGGGGGTAGAATTCCACGTGTAGCAGTGAAATGCGTAGATATGTGGAGGAATACCAATGGCGAAGGCAGCCCCCTGGGTTAACACTGACGCTCATGCACGAAAGCGTGGGGAGCAAACAGGATTAGATACCCTGGTAGTCCACGCCCTAAACGATGTCAACTAGGTGTTGGGGGAGGAGACTTCCTTAGTACCGCAGCTAACGCGTGAAGTTGACCGCCTGGGGAGTACGGTCGCAAGATTAAAACTCAAAAAATTGACGG
690395	Actinobacteria	Actinobacteria	Actinomycetales	Actinomycetaceae	Actinomyces	1	0	0	9	0	0	0	0	3	1	1	0	0	0	0	0	1	0	20	0	CTTGTAGGCGGCTTGTCGCGTCTGCCGTGAAAACCCATAGCTTAACTGTGGGCTTGCGGTGGGTACGGGCTGGCTTGAGTGCGGTAGGGGAGACTGGAATTCCTGGTGTAGCGGTGGAATGCGCAGATATCAGGAGGAACACCGGTGGCGAAGGCGGGTCTCTGGGCCGTTACTGACGCTGAGGAGCGAAAGCGTGGGGAGCGAACAGGATTAGATACCCTGGTAGTCCACGCTGTAAACGTTGGGCACTAGGTGTGGGGGCCGCCCTTGGTTTCTGCGCCGTAGCTAACGCTTTAAGTGCCCCGCCTGGGGAGTACGGCCGCAAGGCTA
691265	Bacteroidetes	Flavobacteriia	Flavobacteriales	Flavobacteriaceae		2	0	0	0	0	0	0	0	0	0	0	0	0	0	0	0	0	0	0	4	TCCGCAGGCGGTCTTTTAAGTCAGAGGTGAAAGCCTACAGCTCAACTGTAGAACGGCCTTTGATACTGAAAGACTTGAGTTATTATGAAGTGGTTAGAATGTGTGGTGTAGCGGTGAAATGCATAGATATCACACAGAATACCGATTGCGAAGGCAGATCACTAATAATATACTGACGCTCATGGACGAAAGCGTGGGGAGCGAACAGGATTAGATACCCTGGTAGTCCACGCCGTAAACGATGGATACTAGCTGTTCGTCTAACATTGGTTAGATGAGTGGCTAAGCGAAAGTGATAAGTATCCCACCTGGGGAGTACGGTCGCAAGACTG
691524	Proteobacteria	Gammaproteobacteria	Oceanospirillales	Halomonadaceae	Candidatus	0	0	0	0	0	0	0	0	0	0	0	0	0	0	0	0	2	0	0	0	GGCGCGTAGGTGGTTTATTAAGTTGGGTGTGAAATCCCCGGGCTCAACCTGGGAACTGCATCCAAAACTGATTCACTAGAGTACGATAGAGGGAGGTAGAATTCACAGTGTAGCGGTGGAATGCGTAGATATTGTGAAGAATACCAATGGCGAAGGCAGCCTCCTGGATCTGTACTGACACTGAGGTGCGAAAGCGTGGGTAGCGAACAGGATTAGATACCCTGGTAGTCCACGCCGTAAACGATGTCAACTATCTGTTGGAAAGCATTGCTTTTCAGTGGAGCAGCTAACGTAATAAGTTGACCGCCTGGGGAGTACGGCCGCAAGGCTA
692756	Bacteroidetes	Bacteroidia	Bacteroidales	Porphyromonadaceae	Porphyromonas	0	0	0	0	0	0	0	0	1	0	0	0	0	0	0	0	0	0	0	2	TGCGTAGGTGGCTGATTAAGTCAGTGGTGAAAAGCTATGGCTCAACCATAGTCTTGCCGTTGATACTGGTTAGCTTGAGTGTAGATGATGTAGGCGGAATGCGTAGTGTAGCGGTGAAATGCATAGATATTACGCAGAACTCCGATTGCGAAGGCAGCTTACAAAACTACTACTGACACTGAGGCACGAAAGCGTGGGTATCAAACAGGATTAGATACCCTGGTAGTCCACGCCGTAAACTATGATTACTCAGAGTATGCGATATACAGTATGCTCTCAAGCGAAAGCATTAAGTAATCCACCTGGGGAGTACGTCGGCAACGATG
693791	Bacteroidetes	Cytophagia	Cytophagales	Flammeovirgaceae		0	1	0	0	0	0	2	0	0	0	0	0	0	0	0	0	0	0	0	0	GGTGCGTAGGCGGTCCGTTAAGTCAGTGGTGAAATCCAGCAGCTCAACTGCTGAACTGCCATTGATACTGGCGGACTTGAGTACGGACGAGGTAGGCGGAATTTATGGTGTAGCGGTGAAATGCATAGATACCATAAAGAACACCGATAGCGAAGGCAGCTTACTAGACCGTAACTGACGCTCAGGCACGAAAGCGTGGGGAGCGAACAGGATTAGATACCCTGGTAGTCCACGCCGTAAACGATGATCACTCGATGTGTGCAATACACCGTACGCGTCCAAGCGAAAGCGTTAAGTGATCCACCTGGGGAGTACGTTGGCAACAATG
697211	[Thermi]	Deinococci	Deinococcales	Deinococcaceae	Deinococcus	0	12	0	0	0	15	0	0	0	0	0	0	0	0	0	0	0	0	0	0	CGTGTAGGCGGGACCGTAAGTCTGGTTTTAAAGACTGAGGCTCAACCTCAGGAGTGGACTGGATACTGCGATCCTTGACCTCTGGAGAGGCAACCGGAATTCCTGGTGTAGCGGTGGAATGCGTAGATACCAGGAGGAACACCAATGGCGAAGGCAGGTTGCTGGACAGAAGGTGACGCTGAGGCGCGAAAGTGTGGGGAGCAAACCGGATTAGATACCCGGGTAGTCCACACCCTAAACGATGTACGTTGGCTCATGGCAGGATGCTGTCATGGGCGAAGCTAACGCGATAAACGTACCGCCTGGGAAGTACGGCCGCAAGGTTG
700476	TM7	TM7-3				0	0	2	0	0	0	0	0	0	0	0	0	0	0	0	0	0	0	0	0	TTGCGTAGGTGGTTTGTTAAGTGAATAGTGAAATCTGGCGGCTCAACCGTACAGGCTATTATTCAAACTGGCAAACTCGAGAGTGGTAGAGGTAACTGGAATTTCTTGTGTAGGAGTGAAATCCGTAGATATAAGAAGGAACACCAATGGCGTAGGCAGGTTACTGGACCATTTCTGACACTGAGGCACGAAAGCGTGGGGAGCGAACCGGATTAGATACCCGGGTAGTCCACGCCGTAAACTATGGATACTAGCTGTTGGAGGTATCGACCCCTTCAGTAGCGAAGCTAACGCGTTAAGTATCCCGCCTGTGGAGTACGGTCGCAAGACTA
701337	Planctomycetes	Planctomycetia	Planctomycetales	Planctomycetaceae	Planctomyces	0	0	0	0	0	0	2	0	0	0	11	0	0	0	0	0	0	0	0	0	TGCGTAGGCGGTTAATTAAGTAGGGTGTGAAAGCTCTCGGCCCAACCGAGGAATTGCGCTCTAAACTGATTAACTTGAGTGAGATAGGGGTGTGCGGAACTTCCAGTGGAGCGGTGAAATGTGTTGATATTGGAAGGAACGCCGGTGGCGAAAGCGGCACACTGGGTCTCAACTGACGCTGAGGCACGAAAGCCAGGGTAGCGAACGGGATTAGATACCCCGGTAGTCCTGGCTGTAAACGATGAGTACTAGACGGGAGGGGCTTCGGCCCATCCGGTCGCAGCGAAAGCAATAAGTACTCCGCCTGGGGAGTATGGTCGCAAGGCTG
702722	Chloroflexi	Anaerolineae	DRC31			0	2	0	0	0	0	0	0	0	0	0	0	0	0	0	0	0	0	0	0	CGTGCAGGCGGTTTCTTAAGTCGGACGTGAAAGCTCCTGGCTCAACTGGGAGAGGTCGTTCGAAACTAGGGGAACTTGAGGATGGTAGAGGAGAGTGGAATTCCCGGTGTAGTGGTGAAATGCGTAGATATCGGGAGGAACACCAGTGGCGAAAGCGGCTCTCTGGGCTATTCCTGACGCTAAGGCGCGAAAGCTAGGGGAGAGAACGGGATTAGAAACCCCGGTATTCCTAGCCGTAAACGATGTCGACTAGGTGTAGGGGGTATCCAACCCCCCTGTGCTGTAGCTAACGCGTTAAGTTGACCGCCTGGGGACTACGGCCGCAAGGCTA
702749	Planctomycetes	Planctomycetia	Pirellulales	Pirellulaceae		6	0	0	0	0	0	0	0	0	0	0	0	0	0	0	0	0	0	0	0	TACGTAGGCGGCTTGGAAAGTTGGGTGTGAAATCCCTCGGCTCAACCGAGGAACTGCACTCAAAACTGCCAGGCTTGAGGGAGATAGAGGTGAGCGGAACTCAGGGTGGAGCGGTGGAATGCGTTGATATCCTGGGGAACACCAGTTGCGAAGGCGGCTCACTGGGTCTCTTCTGACGCTGAGGTACGAAAGCTAGGGGAGCGAACGGGATTAGATACCCCGGTAGTCCTAGCTGTAAACGTTGAGCACTGGATCGGAGGATTTCGGTTTTCCGGTCGTAGCGAAAGTGTTAAGTGCTCCGCCTGGGGAGTATGGTCGCAAGGCTG
711733	Actinobacteria	Actinobacteria	Actinomycetales	Micrococcaceae	Micrococcus	0	10	3	2	0	0	2	0	0	0	3	1	0	0	0	0	0	0	4	0	CTCGTAGGCGGTTTGTCGCGTCTGTCGTGAAAGTCCGGGGCTTAACCCCGGATCTGCGGTGGGTACGGGCAGACTAGAGTGCAGTAGGGGAGACTGGAATTCCTGGTGTAGCGGTGGAATGCGCAGATATCAGGAGGAACACCGATGGCGAAGGCAGGTCTCTGGGCTGTAACTGACGCTGAGGAGCGAAAGCATGGGGAGCGAACAGGATTAGATACCCTGGTAGTCCATGCCGTAAACGTTGGGCACTAGGTGTGGGGACCATTCCACGGTTTCCGCGCCGCAGCTAACGCATTAAGTGCCCCGCCTGGGGAGTACGGCCGCAAGGCTAAAACTCAAAAAATTGACGG
712917	Firmicutes	Clostridia	Clostridiales	[Tissierellaceae]	Helcococcus	0	0	0	0	0	0	0	0	15	0	0	0	0	0	0	0	0	0	0	0	GGTACGTAGGCGGTTTAATAAGTCCTAATTAAAAGGCTATGGCTCAACCATAGTATGGTTAGGAAACTGTTGAACTTGAGTAGATGAGGGGAAAGTGGAATTCCATGTGTAGCGGTGAAATGCGTAGATATATGGAGGAACACCAATGGCGAAGGCAACTTTCTGGAATCAAACTGACGCTGAGGTACGAAGGCGTGGGGAGCAAACAGGATTAGATACCCTGGTAGTCCACGCAGTAAACGATGAGTGCTAGTTGTTGGGAGTCAAATCTCAGTGACGCAGTTAACGCATTAAGCACTCCGCCTGGGGAGTACGTACGCAAGTATG
717336	Firmicutes	Bacilli	Lactobacillales	Aerococcaceae	Aerococcus	7	41	0	6	13	27	12	10	3	0	0	0	0	0	3	0	1	0	0	0	GGAGCGCAGGTGGTTTCTTAAGTCTGATGTGAAAGCCCACGGCTTAACCGTGGAGGGTCATTGGAAACTGGGAAACTTGAGTACAGAAGAGGAATGTGGAACTCCATGTGTAGCGGTGGAATGCGTAGATATATGGAAGAACACCAGTGGCGAAGGCGACATTCTGGTCTGTTACTGACACTGAGGCTCGAAAGCGTGGGGAGCAAACAGGATTAGATACCCTGGTAGTCCACGCCGTAAACGATGAGTGCTAGGTGTTGGAGGGTTTCCGCCCTTCAGTGCCGCAGTTAACGCATTAAGCACTCCGCCTGGGGAGTACGACCGCAAGGTTG
719786	Planctomycetes	Planctomycetia	Pirellulales	Pirellulaceae		0	13	0	4	0	10	3	0	0	0	0	1	0	8	0	0	0	0	0	0	TGCGTAGGCGGCGCGGTAAGTGAGGTGTGAAATCCCACGACTCAATCGTGGAACTGCGCTTCATACTGCCGTGCTAGAGGGAGACAGAGGTAAGCGGAACTGATGGTGGAGCGGTGAAATGCGTTGATATTATCAGGAACACCAGTGGCGAAAGCGGCTTACTGGGTCTCTTCTGACGCTGAGGCACGAAAGCTAGGGTAGCGAACGGGATTAGATACCCCGGTAGTCCTAGCTGTAAACGATGAGCACTTGGTTGGGGATCCTCCCATAGGTTCCCGACCGTAGCGAAAGTGTTAAGTGCTCCGCCTGGGGAGTATGGTCGCAAGGCTG
735356	Proteobacteria	Alphaproteobacteria	Rhodobacterales	Rhodobacteraceae		1	0	0	0	2	0	0	0	0	0	0	3	0	0	0	0	1	0	0	2	TACGTAGGCGGATTAGTAAGTTAGAGGTGAAATCCCGGGGCTCAACCCCGGAACTGCCTTTAATACTGCTAGTCTTGAGTTCGAGAGAGGTGAGTGGAATTCCAAGTGTAGAGGTGAAATTCGTAGATATTTGGAGGAACACCAGTGGCGAAGGCGGCTCACTGGCTCGATACTGACGCTGAGGTACGAAAGTGTGGGGAGCAAACAGGATTAGATACCCTGGTAGTCCACACCGTAAACGATGAATGCCAGACGTTGGATAGCATGCTATTCAGTGTCACACCTAACGGAGTAAGCATTCCGCCTGGGGAGTACGGTCGCAAGATTA
737610	Actinobacteria	Acidimicrobiia	Acidimicrobiales	koll13		0	6	0	5	0	6	4	0	0	0	0	0	0	0	0	0	0	0	0	0	GGCTCGTAGGCGGTTCAACAAGTCGGCCGTGAAAACTCGGGGCTCAACCCCGAGACGCCGGTCGAAACTGTTGTGACTAGGGTCCGGTAGAGGTGAGTGGAATTCTCGGTGTAGCGGTGGAATGCGCAGATATCGAGAGGAACACCAGTTGCGAAGGCGGCTCACTGGACCGGTACCGACGCTAAGGAGCGAAAGCGTGGGGAGCAAACAGGATTAGATACCCTGGTAGTCCACGCTGTAAACGTTGAACACTAGGTGTGGCGGATCTATTGACATCTGCCGTACCGTAGCTAACGCATTAAGTGTTCCGCCTGGGGAGTACGGCCGCAAGGCTA
739084	Gemmatimonadetes	Gemm-1				0	3	0	0	0	0	0	0	0	0	0	0	0	0	0	0	0	0	0	0	GGCGCGTAGGCGGCCTGGTAAGTAGGGGGTGAAATCTTGCGGCTCAACTGCAAGGCTGCCTCCTAAACTGTCAGGCTTGAGCACAGTAGAGGCAGGTGGAATTCCCGGTGTAGCGGTGGAATGCGTAGAGATCGGGAAGAACATCGGTGGCGAAGGCGGCCTGCTGGGCTGTTGCTGACGCTGAGGCGCGACAGCGTGGGGAGCAAACAGGATTAGATACCCTGGTAGTCCACGCCGTAAACGATGGGTACTAGGCGTCGGGGGGAGCGACCCCTTCGGTGCCGTCGCTAACGCAGTAAGTACCCCGCCTGGGGAGTACGGCCGCAAGGCTG
739118	Verrucomicrobia	Verrucomicrobiae	Verrucomicrobiales	Verrucomicrobiaceae	Rubritalea	0	0	0	1	0	3	15	0	0	0	0	0	0	0	0	0	0	0	0	0	GGAGCGTAGGCGGCGCGGTAAGTCAGATGTGAAATCTCAAGGCTCAACCTTGAAACTGCATCCGATACTGCCGTGCTAGAGTAATGGAGGGGTAACTGGAATTCTCGGTGTAGCAGTGAAATGCGTAGATATCGAGAGGAAGACCAACGGCGAAGGCAGGTTACTGGACATTTACTGACGCTGAGGCTCGAAGGCTAGGGTAGCGAAAGGGATTAGATACCCCTGTAGTCCTAGCAGTAAACGATGTGCGCTTGGTGTGGGAAGGTTCGACCCTTTCCGTGCCGGAGCTAACGCGTTAAGCGCACCGCCTGGGGAGTACGGTCGCAAGACTA
749802	TM6	SJA-4				0	0	0	6	0	0	0	0	0	0	0	0	0	0	0	0	0	0	0	0	TGTGTAGACGGCGCATTAAGTCAACTGTTAAATTCTCCGGCCTAACTGGAGGTCAGCGGTAGAAACTGGTGTGCTAGAGGGTGAGAGAGAGAAGTGGAATTCTCGGAGTAGCGGTAAAATGCGTAGATCTCGAGAGGAACACCGATGGCGAAGGCAGCTTCTTGGCTCATTCCTGACGTTGAGACACGAAAGCGTGGGGAGCAAACAGGATTAGATACCCTGGTAGTCCACGCCGTAAACGATGATCACTAGACGTCAGCTCTGTTTTGCAGGGTTGGTGTCGTAGCTAACGCGTTAAGTGATCCGCCTGGGGACTACGATCGCAAGATTAAAACTCAAAAAATTGACGG
752778	Proteobacteria	Betaproteobacteria	Nitrosomonadales	Nitrosomonadaceae		0	0	0	21	0	0	0	0	0	0	0	0	0	0	0	0	0	1	1	0	TGCGCAGGCGGTTTTGTAAGTCAGATGTGAAATCCCCGGGCTTAACCTGGGAACTGCGTTTGAAACTACAAGACTAGAGTGTAGCAGAGGGGGGTGGAATTCCATGTGTAGCAGTGAAATGCGTAGAGATATGGAAGAACACCGATGGCGAAGGCAGCCCCCTGGGTTAACACTGACGCTCAGGCACGAAAGCGTGGGGAGCAAACAGGATTAGATACCCTGGTAGTCCACGCCCTAAACGATGTCAACTAGTTGTCGGGTCTTAATAGACTTGGTAACGTAGCTAACGCGTGAAGTTGACCGCCTGGGGAGTACGGTCGCAAGATTA
757894	Fibrobacteres	Fibrobacteria	Ucp1540			0	0	0	0	0	0	16	0	0	0	0	0	0	0	0	0	0	0	0	0	AGCGTAGGCGGAAATATAAGTCAGATGTTTAATCTCGGGGCTCAACCTCGAACTTGCGTTTGAAACTGTATTTCTTGAATATTGTAGAGGTAGATGGAATTTCCGGTGTAGCGGTGGAATGCGTAGATACCGGGAGGAACACCAGTTGCGAAGGCGATCTACTGGCCAAATATTGACGCTGAGGCTCGAAAGCGTGGGTAGCGAACAGGATTAGATACCCTGGTAGTCCACGCTGTAATCGATGAATACTAGGTGTTGGATAAGTTAACGTTCCGGCGCCGCAAGCTAACGCATTAAGTATTCCGCCTGGGGAGTACGCTCGCAAGAGTG
764659	Planctomycetes	C6	Ucm1571			0	3	0	0	0	0	0	0	0	0	0	0	0	0	0	0	0	0	0	0	CGTCTAGGCGGATCGGCAAGTCGGCTGTGAAATCCCTCGGCTCAACCGAGGAAGTGCAACCGAAACTGCAGGTCTTGAGGGCGATAGGGGAGAGTGGAACTCCTGGTGGAGCGGTGAAATGCGTAGATATCAGGAGGAACGCCGGTGGCGAAAGCGACTCTCTGGATCGTCCCTGACGCTGAAGCGCGAAAGCCAGGGGAGCGAACGGGATTAGATACCCCGGTAGTCCTGGCCGTAAACGATGGGCACTAAGCAGTGGAATTTTCGATGGTTTCACTGCCGAAGCTAATGTGTTAAGTGCCCCGCCTGGGGAGTACGGTCGCAAGGCTG
765491	Proteobacteria	Gammaproteobacteria	Legionellales	Legionellaceae		0	0	0	0	1	0	0	0	0	0	0	1	0	0	6	0	3	0	0	0	TTCGTAGGTTGTAATGTAAGTTGGCTGTGAAAGCCCCGGGCTCAACCTGGGATGGTCAGTCAAAACTACATAACTAGAGTATAGTAGAGGGGTGTGGAATTTCCGGTGTAGCGGTGAAATGCGTAGAGATCGGAAGGAACACCAGTGGCGAAGGCGGCACCCTGGACTAATACTGACACTGAGGAACGAAAGCGTGGGGAGCAAACAGGATTAGATACCCTGGTAGTCCACGCCGTAAACGATGTCAACTAGCTGTTGGTTCTTTAAAGAGTCAGTGGCGTAGCTAACGCGATAAGTTGACCGCCTGGGGAGTACGGTCGCAAGATTA
766044	Bacteroidetes	Bacteroidia	Bacteroidales			1	0	0	0	0	0	0	0	1	0	0	0	0	0	0	0	0	0	0	0	GGTGCGCAGGCGGGGCAATAAGTCAGTGGTGAAATCCTGCGGCTTAACCGTAGAACTGCCATTGATACTGTTGCCCTTGAGTATAGTTGAGGTGGGCGGAATATGTAATGTAGCGGTGAAATGCATAGATATTACATAGAACACCAATTGCGAAGGCAGCTCACTAAGCTATCACTGACGCTGAGGCACGAAAGCGTGGGGAGCGAACAGGATTAGATACCCTGGTAGTCCACGCCGTAAACGATGATCACTCGTTGTTGGCAATATATCGTCAGCGACTAAGCGAAAGCATTAAGTGATCCACCTGGGGAGTACGATCGCAAGATTG
767415	Acidobacteria	Acidobacteriia	Acidobacteriales	Acidobacteriaceae		0	0	1	0	0	0	0	0	0	0	0	0	0	0	0	0	6	0	1	0	GGTGCGTAGGCGGTTTGATAAGTTTGGTGTGAAATCTCTGGGCTCAACCCAGAGTCTGCACCGAAAACTGTCGGGCTTGAGTATGGGAGAGGTGAGTGGAATTTCCGGTGTAGCGGTGAAATGCGTAGATATCGGAAGGAACACCTGTGGCGAAAGCGGCTCACTGGACCATAACTGACGCTGATGCACGAAAGCTAGGGGAGCAAACAGGATTAGATACCCTGGTAGTCCTAGCCCTAAACGATGATTGCTTGATGTGGTGGGTACCCAATCCCGCCGTGTCGAAGCTAACGCGATAAGCAATCCGCCTGGGGAGTACGGTCGCAAGGCTG
779235	Chloroflexi	Dehalococcoidetes	GIF9			0	0	0	0	0	0	0	0	0	0	0	0	0	0	0	0	0	0	5	0	GGAGCGTAGGCGGTTCCTTAAGTCGAATGTGAAATCTTCTGACTTAATCAGAAGGCGTCATTTGATACTGAGGGACTTGAGAGCAACAGAGGGAAATGGAACCCCCAGTGTAGCGGTGAAATGCGTAGATATTGGGGAGAACACCAGTGGCGAAGGCGATTTCCCAGGTTGTTTCTGACGCTGAGGCTCGAAAGCGTGGGGAGCGAAGCGGATTAGATACCCGCGTAGTCCACGCCCTAAACGGTGGACACTAGATATAGGAGGTATCGACCCTTTCTGTGTCGAAGCTAACGCTTTAAGTGTCCCGCCTGGGTAGTACGGCCGCAAGGCTG
780476	Bacteroidetes	[Saprospirae]	[Saprospirales]	Saprospiraceae		0	0	0	2	6	4	0	0	0	0	0	0	0	0	0	0	2	2	0	0	TGCGTAGGCGGCTTTGTAAGTCAGGAGTGAAAGTTTGCGGCTCAACCGTAAAATTGCTTTTGATACTGCATCGCTAGAATTAGGATGAGGTTAGCGGAATGTGGCATGTAGCGGTGAAATGCATAGATATGCCATAGAACACCAATTGCGAAGGCAGCTGGCTAGACCTATATTGACGCTGAGGCACGAAAGCGTGGGGAGCGAACAGGATTAGATACCCTGGTAGTCCACGCCCTAAACGATGCTTACTCGACGTATGGCCCTTGTGGTTGTGCGTCCAAGGGAAACCGTTAAGTAAGCCACCTGGGGAGTACGTTCGCAAGAATG
780722	Bacteroidetes	Flavobacteriia	Flavobacteriales	Flavobacteriaceae		0	1	0	0	0	0	0	0	0	0	0	0	4	0	0	0	0	0	5	0	GGTCCGTAGGCGGGTTATTAAGTCAGAGGTGAAAGTTTGCAGCTCAACTGTAAAATTGCCTTTGAAACTGGTAGTCTTGAATTATTATGAAGTGGTTAGAATAAGTAGTGTAGCGGTGAAATGCATAGATATTACTTAGAATACCAATTGCGAAGGCAGATCACTAATAATATATTGACGCTGAGGGACGAAAGCGTGGGGAGCGAACAGGATTAGATACCCTGGTAGTCCACGCCGTAAACGATGGATACTAGCTGTTCGGATTTATCTGAGTGGCTAAGCGAAAGTGATAAGTATCCCACCTGGGGAGTACGTTCGCAAGAATG
784506	Proteobacteria	Betaproteobacteria				0	0	2	0	0	0	0	0	0	0	0	0	0	0	0	0	0	0	0	0	GGTGCGCAGGCGGCTTTTTAAGACAGGTGTGAAATCCCCGGGCTTAACCTGGGAATGGCGCTTGTGACTGGAAGGCTAGAGTGCGGCAGAGGGGGATGGAATTCCTGGTGTAGCAGTGAAATGCGTAGATATCAGGAGGAACACCGATGGCGAAGGCAGTCCCCTGGGTCGACACTGACGCTCAGGCACGAAAGCGTGGGGAGCAAACAGGATTAGATACCCTGGTAGTCCACGCCCTAAACGATGTCAACTAGTTGTTGGGGAAGGAGACTTCTTTAGTAACGTAGCTAACGCGTGAAGTTGACCGCCTGGGGAGTACGGCCGCAAGGTTA
785026	Bacteroidetes	Flavobacteriia	Flavobacteriales	Cryomorphaceae		0	0	0	0	2	18	0	0	0	0	0	0	0	0	0	0	0	0	0	0	GGTCCGCAGGCGGTATTATAAGTCAGTGGTGAAAGCCTACAGCTTAACTGTAGAACTGCCATTGAAACTGTAGTACTTGAATTCGGTCGAAGTTGGCGGAATATGTAGTGTAGCGGTGAAATGCTTAGATATTACATAGAACACCTATAGCGAAGGCAGCTAACTAGACCTGGATTGACGCTGAGGGACGAAAGCGTGGGGAGCGAACAGGATTAGATACCCTGGTAGTCCACGCCGTAAACGATGGACACTCGCTGTCGGCGATATACTGTCGGTGGCTAAGCGAAAGTGATAAGTGTCCCACCTGGGGAGTACGATCGCAAGGTTG
786454	Planctomycetes	Planctomycetia	Pirellulales	Pirellulaceae		0	4	0	0	0	0	0	0	0	0	13	2	44	1	0	0	0	0	0	0	TGCGTAGGCGGCGATATAGGTCAGGTGTGAAATCCCACGGCTCAACCGTGGAACTGCGCTTGAAACCATATTGCTTGAGGAAGTCAGAGGTAAGCGGAACTGATGGTGGAGCGGTGAAATGCGTTGATATTATCAGGAACACCGGTGGCGAAAGCGGCTTACTGGGACTTTTCTGACGCTGAGGCACGAAAGCCAGGGGAGCGAACGGGATTAGATACCCCGGTAGTCCTGGCTGTAAACGATCTGTACTAGTCTGTGGGGACCTCCACATCCTCTCGGACGTAGCGAAAGTGTTAAGTACAGCGCCTGGGGAGTATGGTCGCAAGGCTG
794941	Spirochaetes	Spirochaetes	Spirochaetales	Spirochaetaceae	Treponema	0	0	0	0	0	0	0	0	0	0	3	0	0	0	0	0	0	0	0	0	CATGCAGGCGGTCGTGCAAGCCCGGCGTGAAAGACGGGGGCTCAACTCCCGAAGTGCGCTGGGAACTGCAGGGCTTGAGTTTCTGAAGGGCAGCCGGAATTCCACGTGTAGGGGTGAAATCTGTAGATATGTGGAAGAACACCAATGGCGAAGGCAGGCTGCCGGCAGAAGACTGACGCTGAGGTGCGAAGGTGCGGGGAGCAAACAGGATTAGATACCCTGGTAGTCCGCACAGTCAACGATGTGCACTAGATGTCTGTCCACAAGGATGGGTGTCAAAGCAAACGCGATAAGTGCACCGCCTGGGGAGTATGCCCGCAAGGGTG
795868	Proteobacteria	Alphaproteobacteria	Rhizobiales	Hyphomicrobiaceae		0	15	0	1	3	4	3	3	0	0	3	2	0	0	0	0	0	5	0	0	GGCACGTAGGCGGATTTGTAAGTTAGGGGTGAAATCCCGGGGCTCAACCTCGGAACTGCCTTTGATACTGCAAGTCTAGAGTCCGAGAGAGGTGAGTGGAATTCCTAGTGTAGAGGTGAAATTCGTAGATATTAGGAAGAACACCAGTGGCGAAGGCGGCTCACTGGCTCGGTACTGACGCTGAGGTGCGAAAGCGTGGGGAGCAAACAGGATTAGATACCCTGGTAGTCCACGCCGTAAACGATGGATGCTAGGCGTCGGCAAGCATGCTTGTCGGTGCCGCAGCTAACGCATTAAGCATCCCGCCTGGGGAGTACGGCCGCAAGGTTA
798181	Proteobacteria	Epsilonproteobacteria	Campylobacterales			0	0	0	0	0	0	0	0	0	0	0	0	0	0	67	35	5	0	31	0	GGTACGTAGGTGTCCTAATAAGTTGGATGTGAAATCCTATGGCTTAACCATAGAAGTGCATTCAAAACTATCAGGATAGAGTTTGGGAGGGGTAAGTGGAATTAGTGGTGTAGGGGTAAAATCCGTAGATATCACTAGGAATACCAAAAGCGAAGGCGACTTACTGGAACAATACTGACACTGAGGTACGAAAGCGTGGGGAGCAAACAGGATTAGATACCCTGGTAGTCCACGCCCTAAACGATGAATGCTAATCGTTGTGAGGCTTTGACCTTGCAGTGATGCAGTTAACACATTAAGCATTCCGCCTGGGGAGTACGGTCGCAAGATTA
801421	Acidobacteria	RB25				0	1	0	0	2	4	2	0	0	0	0	0	0	0	0	0	0	0	0	0	GGCGCGCAGGCGGCCAGGCAAGTTGGAGGTGAAATCCCTCGGCTCAACCGAGGAACTGCCTCCAATACTGCATGGCTTGAGTCCCGGAGAGGGTAGCGGAATTCCCAGTGTAGCGGTGAAATGCGTAGATATTGGGAGGAACACCAGTGGCGAAGGCGGCTACCTGGACGGGTACTGACGCTGAGGCGCGAAAGCGTGGGGAGCAAACAGGATTAGATACCCTGGTAGTCCACGCTGTAAACGATGAGCACTTGGTGTTGCGGGTATCGACCCCTGCAGTGCCGAAGCTAACGCATTAAGTGCTCCGCCTGGGGAGTACGGTCGCAAGGCTG
807416	Proteobacteria	Gammaproteobacteria	Alteromonadales	Colwelliaceae		0	0	0	1	101	2	0	0	0	34	5	138	16	44	0	0	19	153	0	0	TGCGTAGGTGGTTTGTTAAGCAAGATGTGAAAGCCCCGGGCTCAACCTGGGAACTGCATTTTGAACTGGCAAACTAGAGTTTTGTAGAGGGTAGTGGAATTTCCAGTGTAGCGGTGAAATGCGTAGAGATTGGAAGGAACATCAGTGGCGAAGGCGGCTACCTGGACAAAGACTGACACTGAGGCACGAAAGCGTGGGGAGCAAACAGGATTAGATACCCTGGTAGTCCACGCCGTAAACGATGTCAACTAGCCGTCTGTAGACTTGATCTGTGGGTGGCGTAGCTAACGCGCTAAGTTGACCGCCTGGGGAGTACGGCCGCAAGGTTA
807802	Bacteroidetes	[Saprospirae]	[Saprospirales]	Saprospiraceae		0	0	0	0	2	9	0	0	0	0	0	0	11	0	0	0	0	0	0	0	TGCGTAGGCGGCATTATAAGTCAGAGGTGAAAGCTTACAGCTTAACTGTAAAACTGCCTTTGAAACTGTAATGCTTGAATCACGTTGAGGTCAGCGGAATGTGGCATGTAGCGGTGAAATGCATAGATATGCCATAGAACACCAATTGCGAAGGCAGCTGGCTAGGCGTGTATTGACGCTGAGGCACGAAAGCGTGGGGAGCGAACAGGATTAGATACCCTGGTAGTCCACGCCCTAAACGATGCTAACTCGATATCTGTATTTATATGGGTGTCTAAGGGAAACCAATAAGTTAGCCACCTGGGGAGTACGTTCGCAAGAATG
810450	Chloroflexi	S085				0	0	0	0	0	0	0	0	0	0	0	0	0	0	0	0	0	2	16	0	CGCGCAGGCGGTTCGTTAAGTTCGAGGTGAAATCTCCCGGCTCAACTGGGAGGGGTCTTCGGATACTGGCGGACTTGAGGAGAGCAGAGGTGAGTGGAATTCTGGGTGTAGTGGTGAAATGCGTAGATATCCAGAGGAACACCAGTGGCGAAGGCGACTCACTGGGCTCCACCTGACGCTGAGGCGCGAAAGCGTGGGGAGCGAACCGGATTAGATACCCGGGTAGTCCACGCCGTAAACGATGGACACTAGGTGTGGGGGGTATTGACCCCCTCTGTGCCGCAGCTAACGCAATAAGTGTCCCGCCTGGGGAGTACGGCCGCAAGGCTA
810850	Proteobacteria	Epsilonproteobacteria	Campylobacterales	Campylobacteraceae	Arcobacter	0	13	0	2	0	0	4	0	0	0	0	0	0	0	0	0	0	0	0	0	GGCGTGTAGGCGGATAGATAAGTTTGAAGTGAAATCCAATGGCTCAACCATTGAACTGCTTTGAAAACTGTTTATCTAGAATATGGGAGAGGTAGATGGAATTTCTGGTGTAGGGGTAAAATCCGTAGAGATCAGAAGGAATACCGATTGCGAAGGCGATCTACTGGAACATTATTGACGCTGAGACGCGAAAGCGTGGGGAGCAAACAGGATTAGATACCCTGGTAGTCCACGCCCTAAACGATGTACACTAGTTGTTGCAGTGCTAGACATTGCAGTAATGCAGTTAACACATTAAGTGTACCGCCTGGGGAGTACGGTCGCAAGATTA
811708	Proteobacteria	Deltaproteobacteria	Desulfobacterales	Nitrospinaceae	Nitrospina	0	0	0	0	0	0	0	0	0	0	0	0	0	0	0	0	0	0	3	0	TATGTAGGCGACTAAGCAAGTCAGGCGTGCAAGCCCGTGGCTCAACCACGGAATTGCGTTTGAAACTGCTTAGCTTGAGTACAGGAGAGGAAAGCGGAATTCCCAGTGTAGCGGTGAAATGCATTGATATTGGGAAGAACATCTGTGGCGAAGGCGGCTTTCTGGTCTGTTACTGACGCTGAGATACGAAAGCCAGGGGAGCGAACGGGATTAGATACCCCGGTAGTCCTGGCTGTAAACGATGGGCACTAGGTGCAGGAGGTATCGATCCCCTCTGTGCCGTAGCTAACGCGTTAAGTGCCCCGCCTGGGGAGTACGGTCGCAAGGCTG
813385	Planctomycetes	Phycisphaerae	Phycisphaerales			4	2	8	5	15	23	0	13	20	5	1	4	1	6	1	1	4	0	0	0	TACGTAGGCTGGTATATAGGCGTCTTGTGAAATCCCTCGGCTCAACCGAGGAACTGCAAGGCGAACCATATATCTTGAGACAGACAGAGGTCGTCGGAACGATTGGTGGAGTGGTGAAATGCGTTGATATCAATCGGAACGCCGAAGGAGAAGTCAGGCGACTGGGTCTGTTCTGACGCTGAGGTACGAAAGCGTGGGTAGCGAACGGGATTAGATACCCCGGTAGTCCACGCCGTAAACAATGTGCACTAGGTCGAGGGCGTTCTGACGCGACTCTCGGCCGAAGCGAAAGTGTTAAGTGCACCGCCTGGGGAGTACGGTCGCAAGGCTA
813870	Proteobacteria	Deltaproteobacteria	Desulfobacterales	Nitrospinaceae	Nitrospina	0	0	0	0	2	0	0	0	0	0	0	0	0	0	2	0	0	0	31	0	TATGTAGGCGGCTGGATAAGTCAAGCGTGTAAGCCCACGGCTCAACCGTGGAATTGCGTTTGAAACTATTCAGCTTGAGTACAGGAGAGGAAGGCGGAATTCCCAGTGTAGCGGTGAAATGCATTGATATTGGGAAGAACACCGGTGGCGAAGGCGGCCTTCTGGTCTGTTACTGACGCTGAGATACGAAAGCCAGGGGAGCAAAGGGGATTAGATACCCCCGTAGTCCTGGCCGTAAACGATGGGCACTAGGTGGAGGAGGTATCGATCCCTTCTCTGTCGTAGCTAACGCATTAAGTGCCCCGCCTGGGGAGTACGGTCGCAAGGCTG
814065	Proteobacteria	Alphaproteobacteria	Rhodobacterales	Rhodobacteraceae		0	1	0	1	4	1	3	0	0	0	0	0	0	0	0	6	2	0	0	0	CACGTAGGCGGATTAATAAGTCAGGGGTGAAATCCCGAGGCTCAACCTCGGAACTGCCTTTGATACTGTTAATCTTGAGTTCGAGAGAGGTGAGTGGAATTCCGAGTGTAGAGGTGAAATTCGTAGATATTCGGAGGAACACCAGTGGCGAAGGCGGCTCACTGGCTCGATACTGACGCTGAGGTGCGAAAGCGTGGGGAGCAAACAGGATTAGATACCCTGGTAGTCCACGCCGTAAACGATGAGAGCTAGTCGTTGGAGAGTCCGCTCTTCGGTGACGCAGCTAACGCATTAAGCTCTCCGCCTGGGGAGTACGGTCGCAAGATTA
814408	Proteobacteria	Gammaproteobacteria	Oceanospirillales	Halomonadaceae	Candidatus	0	0	0	0	0	0	0	0	0	0	0	0	0	0	0	1	2	0	0	0	GGCGCGTAGGTGGTTTATTAAGTTGGGTGTGAAATCCCCGGGCTCAACCTGGGAACTGCATCCAAAACTGATTCACTAGAGTACGATAGAGGGAGGTAGAATTCACAGTGTAGCGGTGGAATGCGTAGATATTGTGAAGAATACCAATGGCGAAGGCAGCCTCCTGGATCTGTACTGACACTGAGGTGCGAAAGCGTGGGTAGCGAACAGGATTAGATACCCTGGTAGTCCACGCCGTAAACGATGTCAACTATCTGTTGGAAAGCATTGCTTTTCAGTGGAGCAGCTAACGTAATAAGTTGACCGCCTGGGGAGTACGGCCGCAAGGCTAAAACTCAAAAAATTGACGG
814435	Proteobacteria	Gammaproteobacteria	Alteromonadales			0	0	0	0	0	0	0	0	0	0	0	0	0	0	0	1	3	0	0	0	GGCGCGTAGGCGGTTTGATAAGTGAGATGTGAAAGCCCAGGGCTTAACCTTGGAACTGCATCTCATACTGTCAGGCTAGAGTACGAGAGAGGGGGGTAGAATTCCTAGTGTAGCGGTGAAATGCGTAGATATTAGGAGGAATACCAGTGGCGAAGGCGGCCCCCTGGCTCGATACTGACGCTAAGGTGCGAAAGCGTGGGGAGCAAACAGGATTAGATACCCTGGTAGTCCACGCTGTAAACGATGTCAACTAGCCGTTGGGGGGCTTAGTCCCCTTAGTGGCGTAGCTAACGCGATAAGTTGACCGCCTGGGGAGTACGGTCGCAAGATTA
819298	Planctomycetes	028H05-P-BN-P5				0	0	0	0	0	0	0	0	0	0	0	0	0	0	0	0	0	0	0	0	GGCACGTAGGCGGGATAGTAAGTCGGTTGTGAAAGCCCGGGGCTCAACCCCGGAACGGCTTCCGAAACTACTAACCTTGAGGATGAGAGGGGAGAGTGGAACTTCTGGTGGAGCGGTGAAATGCGTAGATATCAGAAGGAACACCGGTGGCGAAAGCGACTCTCTGGCTCATTTCTGACGCTGAGGTGCGAAAGCTAGGGTAGCGAACGGGATTAGATACCCCGGTAGTCCTAGCCGTAAACGATGGGAACTAGGTAGGGGGACGTCTATGCGTTTCCCTGCTGGAGCTAATGTTTTAAGTTCCCCGCCTGGGGAGTATGGTCGCAAGGCTA
820137	Bacteroidetes	Flavobacteriia	Flavobacteriales	Flavobacteriaceae		0	0	0	0	0	1	0	0	0	0	0	0	0	0	0	0	1	0	21	0	GGTCCGCAGGCTGTTTGTTAAGTTAGAGGTGAAATCCTACCGCTCAACGGTAGAACTGCCTTTAATACTGGCAAACTTGAGTTATTGTGAAGTAATTAGAATGTGTAGTGTAGCGGTGAAATGCATAGATATTACACAGAATACCGATTGCGAAAGCAGATTACTAACAATTAACTGACGCTGAGGGACGAAAGCGTGGGTAGCGAACAGGATTAGATACCCTGGTAGTCCACGCCGTAAACGATGGTCACTAGCTGTTCGATGTACATTGGTACATTGAGTGGCTAAGCGAAAGTGATAAGTGACCCACCTGGGGAGTACGCTCGCAAGAGTG
822413	SAR406	AB16	Arctic96B-7	A714017	ZA3312c	0	0	0	0	13	0	0	0	0	2	0	0	0	0	0	23	2	0	0	0	TACGTAGGCGTTTTAATAAGTTATATGTTAAATATCTTAGCTTAACTAAGAAAGTGCATATAAAACTGTTAAAATAGAGTTTGAGAGAGGAACGCAGAATTCATGGTGGAGCGGTGACATGCGTAGATATCATGAGGAAAGTCAAATGCGAAGGCAGCCTTCTGGCTCAAAACTGACGCTGAGGTACGAAAGCGTGGGGAGCGAACAGGATTAGATACCCTGGTAGTCCACGCCGTAAACGATGAGTATTTGGTGCTGGGGGATTCGACCCTTTCAGTGCCGTAGCTAACGCGATAAATACTCCGCCTGGGGACTACGATCGCAAGATTG
823094	Planctomycetes	Phycisphaerae	Phycisphaerales			0	3	5	5	5	17	0	4	5	2	0	0	0	0	1	0	0	2	0	0	GGTGCGTAGGCGGACTTGAAGGCGTCCTGTGAAATCCCTCGGCTCAACCGAGGAACTGCAGGGCGAACCATGAGTCTCGAGACAGGTAGAGGTTGTCGGAACGATAGGTGGAGTGGTGAAATGCGTTGATATCTATCGGAACGCCAATGGAGAAGTCAGGCAACTGGGCCTGTTCTGACGCTAAGGCACGAAAGCGTGGGGAGCGAACGGGATTAGATACCCCGGTAGTCCACGCCGTAAACGATGCGTACTAGGTTGGGGAAGCTCTGACGCTGTTCCCGGCTGAAGCAAAAGTATTAAGTACGCCGCCTGGGGAGTACGGTCGCAAGGCTA
823675	Planctomycetes	Planctomycetia	Pirellulales	Pirellulaceae		0	1	0	0	8	0	1	0	0	0	1	0	0	0	0	0	2	0	0	0	GGTGCGTAGGCGGTGCGGTAAGTGAGGTGTGAAAGCCCTCGGCTCAACCGAGGAATTGCGCTTCATACTGCCACACTTGAGGGAGACAGAGGTAAGCGGAACTGATGGTGGAGCGGTGAAATGCGTTGATATCATCAGGAACACCAGTGGCGAAAGCGGCTTACTGGGTCTCTTCTGACGCTGAGGCACGAAAGCTAGGGTAGCGAACGGGATTAGATACCCCGGTAGTCCTAGCTGTAAACGATGAGCACTTGGTCGGGGATCCCCTCATAGGTTCCCGATCGTAGCGAAAGTGTTAAGTGCTCCGCCTGGGGAGTATGGTCGCAAGTCTG
823845	Proteobacteria	Gammaproteobacteria	Vibrionales	Vibrionaceae	Photobacterium	8	0	2	0	0	16	70	1	50	0	0	2	0	0	0	0	0	0	0	0	CATGCAGGCGGTCTGTTAAGCAAGATGTGAAAGCCCCGGGCTCAACCTGGGAAAGTCATTTTGAACTGGCAGGCTAGAGTCTTGTAGAGGGGGGTAGAATTTCAGGTGTAGCGGTGAAATGCGTAGAGATCTGAAGGAATACCGGTGGCGAAGGCGGCCCCCTGGACAAAGACTGACGCTCAGATGCGAAAGCGTGGGGAGCAAACAGGATTAGATACCCTGGTAGTCCACGCCGTAAACGATGTCTACTTGGAGGCTGTTGTCTAGAACAGTGGCTTTCGGAGCTAACGCGTTAAGTAGACCGCCTGGGGAGTACGGTCGCAAGATTA
823916	Proteobacteria	Gammaproteobacteria	Pseudomonadales	Moraxellaceae	Enhydrobacter	0	8	154	85	1	353	0	13	4	2	0	0	0	0	0	13	11	1	0	0	AGTGTAGGTGGCTCATTAAGTCACATGTGAAATCCCCGGGCTTAACCTGGGAACTGCATGTGATACTGGTGGTGCTAGAATATGTGAGAGGGAAGTAGAATTCCAGGTGTAGCGGTGAAATGCGTAGAGATCTGGAGGAATACCGATGGCGAAGGCAGCTTCCTGGCATAATATTGACACTGAGATTCGAAAGCGTGGGTAGCAAACAGGATTAGATACCCTGGTAGTCCACGCCGTAAACGATGTCTACTAGCCGTTGGGGTCCTTGAGACTTTAGTGGCGCAGTTAACGCGATAAGTAGACCGCCTGGGGAGTACGGCCGCAAGGTTA
825653	Chlorobi	SJA-28				0	0	0	0	0	0	0	0	0	0	0	0	0	0	0	0	0	32	1	9	GGTGCTCAGGCGGTTTTGTAAGTCAGAAGTGAAATCCTAGAGCTTAACTCTGGAACTGCTTTTGATACTGCAAAGCTTGAATGTGGAAGAGGAGGATGGAATTTCTGGTGTAGCAGTGAAATGCGTAGATATCAGAAAGAACACCAGTGGCGAAGGCGATCCTCTGGTCCATTATTGACGCTAAAGCACGAAAGCGTGGGGAGCAAACAGGATTAGATACCCTGGTAGTCCACGCCTTAAACGATGAATACTAGATGTTGGGGTTAAACTCAGTATCGCAGCTAACGCATTAAGTATTCCACCTGGGGAGTACGATCGCAAGGTTG
826124	Proteobacteria	Alphaproteobacteria	Caulobacterales	Caulobacteraceae		2	14	0	15	0	9	17	0	0	0	7	0	2	1	0	16	56	0	65	5	CGCGTAGGCGGACAGCTTAGTCAGAGGTGAAAGCCCAGGGCTCAACCTTGGAATTGCCTTTGATACTGGCTGTCTTGAGTACGGGAGAGGTGTGTGGAACTCCGAGTGTAGAGGTGAAATTCGTAGATATTCGGAAGAACACCAGTGGCGAAGGCGACACACTGGCCCGTTACTGACGCTGAGGCGCGAAAGCGTGGGGAGCAAACAGGATTAGATACCCTGGTAGTCCACGCCGTAAACGATGAGTGCTAGTTGTCGGCATGCATGCATGTCGGTGACGCAGCTAACGCATTAAGCACTCCGCCTGGGGAGTACGGTCGCAAGATTA
826742	Proteobacteria	Betaproteobacteria	Ellin6067			0	0	0	0	0	0	0	0	0	0	0	0	0	0	0	0	0	0	19	0	TGCGCAGGCGGTTTTGTAAGCCAGATGTGAAATCCCCGGGCTCAACCTGGGAATGGCATTTGGGACTGCAAAGCTGGAGTATGGCAGAGGAGACTAGAATTCCTGGTGTAGCAGTGAAATGCGTAGATATCAGGAGGAATACCGATGGCGAAGGCAGGTCTCTGGGCCAATACTGACGCTCATGCACGAAAGCGTGGGGAGCAAACAGGATTAGATACCCTGGTAGTCCACGCCCTAAACGATGTCAACTGGTTGTTGGGGGATTTATTCTCTTAGTAACGAAGCTAACGCGTGAAGTTGACCGCCTGGGGAGTACGGTCGCAAGATTA
827998	Lentisphaerae	[Lentisphaeria]	Lentisphaerales	Lentisphaeraceae		0	0	0	0	10	0	0	0	0	0	0	0	0	0	0	0	0	0	0	0	TCCGTAGGGGGAAAGATAAGTCTGATGTGAAATGCCGCAGCTCAACTGCGGAACTGCATTGGAAACTGTTTTTCTTGAATCAGGTAGAGGTAAGTGGAATTCGTGGTGTAGCGGTGGAATGCGTAGATATCACGAGGAACTCCAAAGGCGAAGGCAGCTTACTGGGCCATGATTGACCCTGAGGGACGAAGGCTAGGGTAGCGAAAAGGATTAGATACCCTTGTAGTCCTAGCAGTAAACGTTGTACACCAGATGGTGGGGGAATCAGCCCCTTCACTGTTCAAGCTAACGCGATGAGTGTACCGCCTGGGAAGTACGGTCGCAAGACTA
828048	Proteobacteria	Alphaproteobacteria	Rhodobacterales	Rhodobacteraceae	Pseudoruegeria	0	0	0	0	0	2	0	0	0	0	0	0	0	0	0	5	0	0	0	4	TACGTAGGCGGATTAGTCAGTCAGAGGTGAAATCCCAGGGCTCAACCCTGGAACTGCCTTTGATACTGCTAGTCTTGAGTTCGAGAGAGGTGAGTGGAATTCCAAGTGTAGAGGTGAAATTCGTAGATATTTGGAGGAACACCAGTGGCGAAGGCGGCTCACTGGCTCGATACTGACGCTGAGGTACGAAAGTGTGGGGAGCAAACAGGATTAGATACCCTGGTAGTCCACACCGTAAACGATGAATGCCAGTCGTCGGGTTGCTTAGCGATTCGGTGACACACCTAACGGATTAAGCATTCCGCCTGGGGAGTACGGTCGCAAGATTAAAACTTAAAAAATTGACGG
829725	Proteobacteria	Alphaproteobacteria	Rhodospirillales	Rhodospirillaceae		0	0	0	0	0	0	0	0	0	0	0	0	0	0	0	0	9	0	0	0	GGCACGTAGGTGGCGAAGATAGTCAGTGGTGAAAGGCCTGGGCTCAACCCAGGAACTGCCATTGATACTGCTTTGCTAGAGTCCGGGAGAGGATAGCGGAATTTCCAGTGTAGAGGTGAAATTCGTAGATATTGGAAAGAACACCAGTTGCGAAGGCGGCTATCTGGACCGGTACTGACACTGAGGTGCGAAAGCGTGGGGAGCGAACAGGATTAGATACCCTGGTAGTCCACGCCGTAAACGATGAGTGCTAGTTGTTGGGGTCTTAGACTTCAGTGACGTAGCTAACGCGTTAAGCACTCCGCCTGGGGAGTACGGCCGCAAGGTTA
830206	Planctomycetes	Planctomycetia	Pirellulales	Pirellulaceae		0	56	0	6	0	8	1	0	0	1	4	1	10	3	0	0	0	0	0	0	TGCGTAGGCGGCATGGCAAGTTGGGTGTGAAATCCCTCGGCTCAACCGAGGAACTGCGCTCAAAACTGCCAAGCTAGAGGGAGACAGAGGTGAGCGGAACTTAGGGTGGAGCGGTGAAATGCGTTGATATCCTAAGGAACACCAGTAGCGAAAGCGGCTCACTGGGTCTCTTCTGACGCTGAGGCACGAAAGCTGGGGGAGCGAACGGGATTAGATACCCCGGTAGTCCTAGCTGTAAACGATGAGCACTGGGTCGGAGAATCCTCCATAGTTTTCCGGCCGTAGCGAAAGTGTTAAGTGCTCCGCCTGGGGAGTATGGTCGCAAGGCTG
831778	SAR406	AB16	ZA3648c	AEGEAN		0	0	0	3	0	0	0	0	0	0	0	0	0	0	0	0	0	0	0	0	TTCGTAGGCTGGTTGGTCAGTCGAAATTGAAATCCCACGGCTTAACCGTGGTTCCGGTTTCGATACTGCCAATCTTGAGTGAGGTAGAGGTAAGCGGAATTCCTGGTGTAGCGGTGAAATGCGTAGATATCAGGAGGAACACCAAAGGCGAAGGCAGCTTACTGGACCTATACTGACGCTGAGGAACGAAAGCGTGGGGAGCGAACAGGATTAGAGACCCTGGTAGTCCACGCCGTAAACGATGAGTACTTGGTGGTGGGGGATTCGACCCCTTCACTGTCGGAGCTAACGCGTTAAGTACTCCGCCTGGGAACTACGACCGCAAGGTTG
831789	Cyanobacteria	Synechococcophycideae	Synechococcales	Synechococcaceae	Synechococcus	6	0	0	0	0	0	0	0	0	0	0	0	0	0	0	0	0	0	0	0	TCCGCAGGCGGCCCTACAAGTCTGCTGTTAAAAAGTGGAGCTTAACTCCATCATGGCAGTGGGAAACTGTTGGGCTTGAGTGTGGTAGGGGCAGAGGGAATTCCCGGTGTAGCGGTGAAATGCGTAGATATCGGGAAGAACACCAGTGGCGAAGGCGCTCTGCTGGGCCATCACTGACGCTCATGGACGAAAGCCAGGGGAGCGAAAGGGATTAGATACCCCTGTAGTCCTGGCCGTAAACGATGAACACTAGGTGTCGGGGGAATCGACCCTCCGGTGTCGTAGCCAACGCGTTAAGTGTTCCGCCTGGGGAGTACGCACGCAAGTGT
832898	Proteobacteria	Alphaproteobacteria	Rhodospirillales	Rhodospirillaceae		0	15	0	2	0	7	0	0	0	0	0	0	0	0	0	0	0	0	0	0	GGCGCGTAGGCGGACTTTTTAGTCAGGCGTGAAAGCCCCGGGCTCAACCCGGGAACTGCGTTTGATACTGGAAGTCTAGAGTTCTGGAGAGGGTGGTGGAATTCCCAGTGTAGAGGTGAAATTCGTAGATATTGGGAAGAACACCGGTGGCGAAGGCGGCCACCTGGCCAGACACTGACGCTAAGGCGCGAAAGCGTGGGGAGCAAACAGGATTAGATACCCTGGTAGTCCACGCCGTAAACGATGTGTGCTAGACGTCGGGCAGCTTGCTGTTCGGTGTCGCAGCTAACGCGTTAAGCACACCGCCTGGGGAGTACGATCGCAAGATTA
833257	KSB3					0	4	0	0	1	0	0	0	0	0	0	0	0	0	0	0	0	0	0	0	GGCGCGTAGGCGGCGTGCCAAGTGTGACGTGAAAGCCCTCGGCTTACCCGAGGAAGGGCGTCGCAGACTGGTAGGCTAGAGTGCCGGAGGGGGATGCGGAATTCCTGGTGGAGCGGTGAAATGCGTAGAGATCAGGAAGAACGTCGGTGGCGAAGGCGGCATCCTGGACGGACACTGACGCTGAGGTGCGAGAGCGTGGGGAGCGAACGGGATTAGATACCCCGGTAGTCCACGCCGTAAACGATGGGCACTAGGTGTGGGGTTGGTGACCAACTCCGTGCCGGAGCTAACGCAGTAAGTGCCCCGCCTGGGGAGTACGGTCGCAAGGCTG
833275	AncK6					0	0	0	0	0	0	0	0	0	0	0	0	0	0	3	27	0	0	0	0	GGCGTACAGGCGGTAGTGTAAGTCAGATGTGAAATGCTTCGGCTCAACCGAGGACCTGCATTTGATACTGCACAACTTGAGTACAGGAGAGGAGAGCGGAATTCTAGGTGTAGCGGTGGAATGTGTAGATATCTGGAAGAACACCAGTGGCGAAGGCGGCTCTCTGGCCTGATACTGACGCTGACGCGCGAAAGCTAGGGGAGCAAACAGGATTAGATACCCTGGTAGTCCTAGCTGTAAACGTTGGGCACTAGGTGTTGGGGGTATCGACCCCTTCAGTGCCGAAGCTAACGCATTAAGTGCCCCGCCTGGGGAGTACGACCGCAAGGTTG
833277	Acidobacteria	RB25				0	1	0	0	0	1	1	0	0	1	0	5	0	0	0	0	0	0	0	0	CGCGTAGGCGGCTGAGCAAGTCTGAGGTGAAATCCCCCGGCTCAACTGGGGAACTGCCTCAGATACTGCTCAGCTTGAGTCCCGGAGAGGGTAGCGGAATTCCCAGTGTAGCGGTGAAATGCGTAGATATTGGGAGGAACACCAGTGGCGAAGGCGGCTACCTGGACGGGTACTGACGCTGAGGCGCGAAAGCGTGGGGAGCAAACAGGATTAGATACCCTGGTAGTCCACGCTGTAAACGATGGGCACTTGGTGTTGCGGGTATCGACCCCTGCAGTGCCGAAGCTAACGCATTAAGTGCCCCGCCTGGGGAGTACGGTCGCAAGGCTG
833419	Proteobacteria	Deltaproteobacteria	Sva0853	SAR324		0	0	0	4	0	0	6	0	0	0	0	0	0	0	14	80	37	27	51	30	CGCGCAGGCGGAATAGTAAGTCGGAGGTGAAAGCCCGGGGCTCAACCCCGGAGGGTCTTTCGAAACTGCTAATCTAGAGAGGGTCAGGGGCCGGCAGAATTCCTGGTGTAGAGGTGAAATTCGTAGATATCAGGAGGAATACCGGTGGCGAAGGCGGCCGGCTGGGGCCACTCTGACGCTGAGGCGCGAAAGCGTGGGGAGCAAACAGGATTAGATACCCTGGTAGTCCACGCCGTAAACGATGAGCACTGGACGTCCGGAGGGTTCGACCCTTCTGGGTGTCTCAGCTAACGCATTAAGTGCTCCGCCTGGGGAGTACGGTCGCAAGACTAAAACTCAAAAAATTGACGGA
833729	Proteobacteria	Gammaproteobacteria	Thiohalorhabdales	Thiohalorhabdaceae		0	0	0	0	2	0	0	0	0	0	3	1	1	0	0	0	0	0	0	0	CGCGTAGGCGGTCTAGTCAGTCAGATGTGAAAGCCCCGGGCTTAACCTGGGAACTGCATTTGAAACTGCTGGACTAGAGTTTGGTAGAGGGAAGTGGAATTCCGAGTGTAGCGGTGAAATGCGTAGAGATTCGGAGGAACATCAGTGGCGAAGGCGACTTCCTGGACCAACACTGACGCTGAGGTGCGAAAGCGTGGGGAGCAAACAGGATTAGATACCCTGGTAGTCCACGCCGTAAACGATGTCTACTAGCCGTCGGGGAGCTTGTCTCCTTGGTGGCGCAGCTAACGCGATAAGTAGACCGCCTGGGGAGTACGGCCGCAAGGCTA
834022	Proteobacteria	Gammaproteobacteria	Legionellales			0	4	0	0	0	0	0	0	0	0	0	0	0	0	0	0	0	0	0	0	TGCGTAGGTGGTTATATATGTCTTATGTGAAAGTCAATGGCTCAACCATTGAAAGCCATGAGAAACTGTATAACTAGAGTACTGTAGAGGGTAGTGGAATTTCTGGTGTAGCGGTGAAATGCGTAGATATCAGAAGGAACATCAGTGGCGAAGGCGACTACCTGGACAGATACTGACACTGAGGCACGAAAGCGTGGGTAGCGAACAGGATTAGATACCCTGGTAGTCCACGCCGTAAACGATGAATATTAGCTGTTATTATCGAGAGATTATAGTGGCGTAGCTAACGCGATAAATATTCCGCCTGGGGAGTACGGCCGCAAGGTTA
834341	Proteobacteria	Alphaproteobacteria	Rhizobiales	Phyllobacteriaceae		0	4	0	4	3	4	0	0	0	0	1	6	1	1	0	0	4	2	0	0	CACGTAGGCGGAATGTTAAGTGAGGGGTGAAATCCCAGGGCTCAACCCTGGAACTGCCTTTCATACTGGCAATCTAGAGATCGAGAGAGGTGAGTGGAATTCCGAGTGTAGAGGTGAAATTCGTAGATATTCGGAGGAACACCAGTGGCGAAGGCGGCTCACTGGCTCGATACTGACGCTGAGGTGCGAAAGCGTGGGGAGCAAACAGGATTAGATACCCTGGTAGTCCACGCCGTAAACGATGGAAGCTAGCTGTCGGGCAGTTTACTGTTCGGTGGCGCAGCTAACGCATTAAGCTTCCCGCCTGGGGAGTACGGTCGCAAGATTA
834691	Proteobacteria	Deltaproteobacteria	NB1-j	JTB38		0	0	0	0	0	0	23	0	0	0	0	0	0	0	0	0	0	0	0	0	GATGCAGGCGGTGAAGTAAGTCAGATGTGAAAGCCCAGGGCCCAACCCTGGAATTGCATCCGAAACTGCTTCACTAGAGTCTCGGAGAGGAAAGCGGAATTCCCGGTGTAGAGGTGAAATTCGTAGATATCGGGAGGAACACCAGTGGCGAAGGCGGCTTTCTGGACGATGACTGACGCTCAGATCCGAAAGCGTGGGGAGCAAACAGGATTAGATACCCTGGTAGTCCACGCCGTAAACGTTGAGTGCTCGTCGATGCGGGTATTGACCCCTGCATTGACCAAGCTAACGCATTAAGCACTCCGCCTGGGGAGTACGGTCGCAAGACTA
834778	Verrucomicrobia	[Pedosphaerae]	Arctic97B-4			0	0	0	0	0	0	0	0	0	0	0	0	0	0	0	37	0	0	0	0	TGCGTAGGCGGCTAGAAAAGTTTGATGTGAAATCTCCGGGCTTAACCCGGAAACTGCATTGAAAACTATCTGGCTAGAGGATCGGAGAGGAGATTGGAATTCTCGGTGTAGCAGTGAAATGCGTAGATATCGAGAGGAACACCAGTTGCGAAGGCGGATCTCTGGACGGTTTCTGACGCTGAGGCACGAAAGCTGGGGTAGCGAAGAGGATTAGATACCCTCGTAGTCCCAGCCGTAAACGGTGCACACTTGCTGTGGGCGGATTCGACCCCGTCCGTGGCGAAGCTAACGCGATAAGTGTGCCGCCTGGGGAGTACGGTCGCAAGATTA
835741	Proteobacteria	Alphaproteobacteria				0	0	0	0	0	0	5	0	0	0	0	0	0	0	8	0	2	11	0	1	GGCTCGCAGGCTGCTTGAACAGTTAGACGTGAAATCCCCGGGCTCAACCTGGGAACTGCGTTTAATACTAGCAAGCTAGAGTAATAGAGAGGAAAGTGGAACTCCCAGTGTAGAGGTGAAATTCGTAGATATTGGGAAGAACACCAGTGGCGAAAGCGGCTTTCTGGCTATTTACTGACGCTGAGGAGCGAAAGCGTGGGGAGCAAACAGGATTAGATACCCTGGTAGTCCACGCCGTAAACGATGTGTGCTAGATGTTGGAGGGATACCTTTCAGTGTCGCAGCTAACGCACTAAGCACACCGCCTGGGAAGTACGGTCGCAAGATTAAAACTTAAAAAATTGACGGA
836362	Proteobacteria	Gammaproteobacteria	Vibrionales	Pseudoalteromonadaceae	Pseudoalteromonas	0	0	0	0	0	0	0	0	0	4	1	3	1	6	0	0	0	0	0	0	CACGCAGGCGGTTTGTTAAGCGAGATGTGAAAGCCCCGGGCTCAACCTGGGAACTGCATTTCGAACTGGCAAACTAGAGTGTGATAGAGGGTGGTAGAATTTCAGGTGTAGCGGTGAAATGCGTAGAGATCTGAAGGAATACCGATGGCGAAGGCAGCCACCTGGGTCAACACTGACGCTCATGTACGAAAGCGTGGGGAGCAAACGGGATTAGATACCCCGGTAGTCCACGCCGTAAACGATGTCTACTAGAAGCTCGGAACCTCGGTTCTGTTTTTCAAAGCTAACGCATTAAGTAGACCGCCTGGGGAGTACGGCCGCAAGGTTA
837393	Proteobacteria	Gammaproteobacteria	Oceanospirillales	SUP05		1	0	1	2	41	1	6	0	0	0	0	0	0	0	1	14	4	5	17	0	GGTGCGTAGGCGGTTTATTAAGTCAGATGTGAAAGCCCCGGGCTTAACCTGGGAACTGCATTTGAAACTGGTCAACTAGAGTATGGTAGAGGAAAGTGGAATTTCTGGTGTAGCGGTGAAATGCGTAGATATCAGAAGGAACATCAATGGCGAAGGCAACTTTCTGGACCAATACTGACGCTGAGGTACGAAAGCGTGGGTAGCAAACAGGATTAGATACCCTGGTAGTCCACGCCGTAAACGATGATAACTAGCCGTTGGGGGGATTTACCCCTTAGTGGCGAAGCTAACGCGTTAAGTTATCCGCCTGGGGAGTACGGCCGCAAGGTTA
838006	Proteobacteria	Deltaproteobacteria	Desulfobacterales	Nitrospinaceae	Nitrospina	0	0	1	1	7	0	0	0	0	3	0	0	0	0	0	7	0	0	0	0	GGTATGTAGGCGGCTGGATAAGTCAGGCGTGTAAGCCCACGGCTCAACCGTGGAATTGCGTTTGAAACTATTCGGCTTGAGTGCAGGAGAGGAAGGCGGAATTCCCAGTGTAGCGGTGAAATGCATTGATATTGGGAAGAACACCGGTGGCGAAGGCGGCCTTCTGGTCTGTTACTGACGCTGAGATACGAAAGCCAGGGGAGCAAAGGGGATTAGATACCCCCGTAGTCCTGGCCGTAAACGATGGGCACTAGGTGCGGGAGGTATCGATCCCTTCCGTGTCGCAGCTAACGCATTAAGTGCCCCGCCTGGGGAGTACGGTCGCAAGGCTG
839212	Proteobacteria	Gammaproteobacteria	Oceanospirillales	Halomonadaceae	Candidatus	0	0	0	0	11	0	4	0	0	0	0	0	0	0	0	0	0	0	0	0	GGCGCGTAGGCGGTTAAGTAAGTTGGATGTGAAAGCCCTGGGCTCAACCTAGGAACTGCATTCAAAACTATTTAACTAGAGTGCGAGAGAGGAGAGTAGAATTTCTGGTGTAGCGGTGAAATGCGTAGATATCAGAAGGAATACCAATGGCGAAGGCAGCTCTCTGGATCGTCACTGACGCTAAGGTGCGAAAGCGTGGGTAGCAAACAGGATTAGATACCCTGGTAGTCCACGCCGTAAACGATGAGAACTAGCCGTTGGGGAGAATTAACTCTTCAGTGGCGCAGCTAACGCATTAAGTTCTCCGCCTGGGGACTACGGCCGCAAGGCTA
839216	Spirochaetes	Spirochaetes	Spirochaetales	Spirochaetaceae		0	0	0	0	0	0	0	0	0	0	0	0	0	3	0	0	0	0	0	0	GGCGCGCAGGCGGTTATACAAGCCTGGTGTGAAAGACCGCAGCTTAACTGCGGGAGCGCGCTGGGAACTGTATGACTAGAGTTCAAGAGGGGAAGCTGGAATTCCTGGTGTAGGGGTGAAATCTGTAGAGATCAGGAAGAACATCAGTGGCGAAGGCGAGCTTCTGGCTATGAACTGACGCTGAGGCGCGAAAGCGTGGGGAGCGAACAGGATTAGATACCCTGGTAGTCCACGCTGTAAACGATGTGCACTAGGTGTTGGGCCATTGAAGGTTCAGTGCCGTAGCTAACGCGTTAAGTGCACCGCCTGGGGAGTATGCTCGCAAGGGTG
839236	Gemmatimonadetes	Gemm-2				0	5	0	0	0	15	0	0	0	0	0	0	0	0	0	0	0	0	0	0	CAGGTAGGTGGTCTGTTAAGTCTTCTGTGAAAATCCGGGGCTCAACCCCGTGAAATGCAGGTGAAACTGGCAGACTTGAGACCGGTAGAGGCTAGCGGAATTCCTGGTGTAGCGGTGGAATGCGTAGATATCAGGAAGAACACCTGTGGCGAAGGCGGCTAGCTGGGCCGGTTCTGACACTGAACTGCGAAAGCGTGGGGAGCAAACAGGATTAGATACCCTGGTAGTCCACGCTGTAAACGATGGGCACTAGATGCTGGGCATATAGACGTGTTCAGTGTCGTCGCTAACGCATTAAGTGCCCCGCCTGGGGAGTACGGTCGCAAGGCTG
841344	Firmicutes	Clostridia	Clostridiales	[Tissierellaceae]	24838	0	0	0	0	0	0	0	0	5	0	0	0	0	0	0	0	0	0	0	0	TACGCAGGCGGTTTACCAAGTTGGATGTGAAATCTTGTAGCTCAACTACAAACGTGCATCCAAAACTGGCTAACTTGAGTTAAGGAGAGGTAAGTGGAATTCCTGGTGTAGCGGTGGAATGCGTAGATATCAGGAGGAATACCGGTGGCGAAGGCGACTTACTGGACTTATACTGACGCTGAGGTACGAAAGCGTGGGGAGCAAACAGGATTAGATACCCTGGTAGTCCACGCCGTAAACGATGAGTGCTAGGTGTCGGGGGTCAAACCTCGGTGCCGACGTTAACACATTAAGCACTCCGCCTGGGGAGTACGTGCGCAAGCATG
845243	Proteobacteria	Gammaproteobacteria	Alteromonadales	HTCC2188	HTCC	0	1	0	1	0	7	0	0	0	0	0	0	0	0	0	0	0	0	0	0	CGCGTAGGCGGTTTAGTAAGTTGGATGTGAAAGCCCAGGGCTCAACCTTGGAACTGCATTCAAAACTGCTAGGCTAGAGTACGGTAGAGGGAGGTAGAATTCCACGTGTAGCGGTGAAATGCGTAGAGATGTGGAGGAATACCAGTGGCGAAGGCGGCCTCCTGGATCGATACTGACGCTGAGGTGCGAAAGCGTGGGGAGCAAACAGGATTAGATACCCTGGTAGTCCACGCTGTAAACGATGTCAACTAGCCGTTGGAAGGGTAATCCTTTTAGTGGCGCAGCTAACGCTTTAAGTTGACCGCCTGGGGAGTACGGTCGCAAGATTAAAACTCAAAAAATTGACGG
846892	Verrucomicrobia	[Pedosphaerae]	[Pedosphaerales]	R4-41B		0	5	0	0	0	0	0	0	0	0	0	0	0	0	0	0	0	0	0	0	TGCGTAGGTGGTTGGGTAAGTTTGAGGTGAAAGCTCCGAGCCTAACTCGGAAAATGCCTTGAAGACTATCTGACTAGAGGATTGGAGGGGAGATTGGAATTCTCGGTGTAGCAGTGAAATGCGTAGATATCGAGAGGAACACCAGTGGCGAAGGCGAATCTCTGGACAATTCCTGACACTGAGGCACGAAAGCCAAGGGAGCAAACGGGATTAGATACCCCGGTAGTCTTGGCTGTAAACGGTGCGCACTTGCTGTGAGCGGATTCGACCCCGCTCGTGGCGTAGTTAACACGATAAGTGCGCCGCCTGGGAAGTACGGTCGCAAGATTA
849122	Planctomycetes	Planctomycetia	Planctomycetales	Planctomycetaceae	Planctomyces	0	0	0	0	8	0	0	0	0	0	0	0	0	0	10	17	5	10	35	0	GGTGCGTAGGCGGTTTAATAAGTAGGGTGTGAAATGCCAGGGCTCAACCTTGGCACGGCGCTCTAAACTGTTAAACTTGAGTGAGATAGGGGTGTACGGAACTTCCGGTGGAGCGGTGAAATGCGTTGATATCGGAAGGAACACCGGTGGCGAAAGCGGTACACTGGGTCTTAACTGACGCTGAGGCACGAAAGCTAGGGTAGCGAACGGGATTAGATACCCCGGTAGTCCTAGCCGTAAACGATGAGTACTAGTTGGGAGGAATTTCGGTTTCTCCGGACGTAGCGAAAGCATTAAGTACTCCGCCTGGGGAGTATGGTCGCAAGGCTG
855333	Proteobacteria	Alphaproteobacteria	Caulobacterales	Caulobacteraceae	Phenylobacterium	165	220	0	258	104	128	0	0	50	2	26	4	12	2	0	0	137	0	384	26	GGCGCGTAGGCGGACATTTAAGTCGGGGGTGAAAGCCCAGGGCTCAACCCTGGAATTGCCTTCGATACTGGATGTCTTGAGTTCGGGAGAGGTGAGTGGAATGCCGAGTGTAGAGGTGAAATTCGTAGATATTCGGCGGAACACCAGTGGCGAAGGCGACTCACTGGCCCGATACTGACGCTGAGGCGCGAAAGCGTGGGGAGCAAACAGGATTAGATACCCTGGTAGTCCACGCTGTAAACGATGAGTGCTAGTTGTCGGCATGCATGCATGTCGGTGACGCAGCTAACGCATTAAGCACTCCGCCTGGGGAGTACGGTCGCAAGATTA
859787	Proteobacteria	Gammaproteobacteria	Thiohalorhabdales	Thiohalorhabdaceae		1	0	0	0	2	0	0	0	0	1	0	0	0	0	1	0	4	0	0	0	CGCGTAGGCGGTTTGATAAGTCAGATGTGAAAGCCCCGGGCTCAACCTGGGAACTGCATTTGAAACTGTCAGACTAGAGTGTGGTAGAGGGAAGTGGAATTCCGAGTGTAGCGGTGAAATGCGTAGATATTCGGAGGAACATCAGTGGCGAAGGCGACTTCCTGGACCAACACTGACGCTGAGGTGCGAAAGCGTGGGGAGCAAACAGGATTAGATACCCTGGTAGTCCACGCCGTAAACTATGTCTACTAGTCGTCGGGGGGCTTGTCCCTTTGGTGGCGCAGCTAACGCGTTAAGTAGACCGCCTGGGGAGTACGGCCGCAAGGCTAAAACTCAAAAAATTGACGGA
862357	Bacteroidetes	Sphingobacteriia	Sphingobacteriales	Sphingobacteriaceae	Pedobacter	0	8	0	0	0	0	0	0	0	0	0	0	0	0	0	0	0	0	0	0	GGTGCGTAGGCGGCCTATTAAGTCAGGGGTGAAAGACGGTAGCTCAACTATCGCAGTGCCCTTGATACTGATGGGCTTGAATGGACTAGAGGTAGGCGGAATGTGACAAGTAGCGGTGAAATGCATAGATATGTCACAGAACACCGATTGCGAAGGCAGCTTACTATGGTCTTATTGACGCTGAGGCACGAAAGCGTGGGGATCAAACAGGATTAGATACCCTGGTAGTCCACGCCCTAAACGATGAATACTCGCTGTTGGCGATACACAGTCAGCGGCTAAGCGAAAGCGTTAAGTATTCCACCTGGGGAGTACGCCCGCAAGGGTG
866811	Bacteroidetes	Flavobacteriia	Flavobacteriales	Flavobacteriaceae	Flavobacterium	0	0	0	0	0	0	0	0	0	0	0	0	0	0	0	0	0	0	2	0	TCCGTAGGCGGTCTATTAAGTCAGAGGTGAAATCCTGCCGCTCAACGGTAGAATGGCCTTTGATACTGATAGACTTGAGTTATTGTGAAGTAGTTAGAATGTGTAGTGTAGCGGTGAAATGCATAGATATTACACAGAATACCAATTGCGAAGGCAGATTACTAACAATACACTGACGCTGAGGGACGAAAGCGTGGGTAGCGAACAGGATTAGATACCCTGGTAGTCCACGCCGTAAACGATGGTCACTAGCTGTTTGACTAACATTGGTTAGTTGAGTGGCTAAGCGAAAGTGATAAGTGACCCACCTGGGGAGTACGGTCGCAAGACTG
874539	Bacteroidetes	[Rhodothermi]	[Rhodothermales]	Rhodothermaceae	Rubricoccus	0	62	0	0	0	0	0	0	0	0	0	0	0	0	0	0	0	0	0	0	TGCGCAGGCGGGCTTGTAAGTCAGAGGTGAAAGCCACCGGCCTAACCGGTGAACTGCCTTTGATACTGCAAGTCTTGAGTCCCGGAGAGGCTATCGGAATTCGTGGTGTAGCGGTGAAATGCGTAAATATCACGAGGAACACCGGATGCGTAAGCGGATAGCTGGACGGGTACTGACGCTCAGGCACGAAAGCGCGGGGAGCGAACAGGATTAGATACCCTGGTAGTCCGCGCCGTAAACGATGGACGCTCGATGTTGCACCGCTTCAGGTGCAGTGTCTAAGCTAACGCGTTAAGCGTCCCACCTGGGGAGTACGATCGCAAGGTTG
888891	[Thermi]	Deinococci	Deinococcales	Deinococcaceae	Deinococcus	0	26	0	0	0	0	0	0	0	0	0	0	0	0	0	0	1	0	0	0	GGCGTGTAGGCGGGACGTTAAGTCTGGTTTTAAAGACCGAAGCTCAACTTCGGGAGTGGACTGGATACTGGCGCTCTAGACCTCTGGAGAGAGAACCGGAATTCCTGGTGTAGCGGTGGAATGCGTAGATACCAGGAGGAACACCGATGGCGAAGGCAGGTTCTTGGACAGAAGGTGACGCTGAGGCGCGAAAGTGTGGGGAGCGAACCGGATTAGATACCCGGGTAGTCCACACCCTAAACGATGTACGTTGGCTTACCGCAGGATGCTGTGGTGGGCGAAGCTAACGCGATAAACGTACCGCCTGGGAAGTACGGCCGCAAGGTTG
906396	Proteobacteria	Alphaproteobacteria	Rhizobiales	Brucellaceae	Pseudochrobactrum	6	15	0	0	0	1	0	0	0	0	0	0	0	0	0	0	2	0	0	0	CACGTAGGCGGACTTTTAAGTCAGGGGTGAAATCCCGGGGCTCAACCCCGGAACTGCCTTTGATACTGGAAGTCTTGAGTATGGAAGAGGTAAGTGGAATTGCGAGTGTAGAGGTGAAATTCGTAGATATTCGCAGGAACACCAGTGGCGAAGGCGGCTTACTGGTCCATTACTGACGCTGAGGTGCGAAAGCGTGGGGAGCAAACAGGATTAGATACCCTGGTAGTCCACGCCGTAAACGATGAATGTTAGCCGTCGGGGTGTTTACACTTCGGTGGCGCAGCTAACGCATTAAACATTCCGCCTGGGGAGTACGGTCGCAAGATTA
907684	Firmicutes	Bacilli	Lactobacillales	Aerococcaceae		0	0	0	0	0	2	0	0	0	0	0	0	0	0	0	0	0	0	0	0	GGAGTGTAGGCGGTCTTTTAAGTCTGATGTGAAAGCCCACGGCTCAACCGTGGAGGGTCATTGGAAACTGGGAGACTTGAGTGCAGAAGAGGAGAGCGGAATTCCATGTGTAGCGGTGAAATGCGTAGATATATGGAGGAACACCAGTGGCGAAGGCGGCTCTCTGGTCTGTAACTGACGCTGAGGCTCGAAAGCGTGGGGAGCAAACAGGATTAGATACCCTGGTAGTCCACGCCGTAAACGATGAGTGCTAAGTGTTGGAGGGGTTCCACCCTTCAGTGCTGGAGTTAACGCAATAAGCACTCCGCCTGGGGAGTACGGCCGCAAGGCTG
907948	Planctomycetes	Phycisphaerae	WD2101			0	3	0	0	0	0	0	0	0	0	0	0	0	0	0	0	0	0	0	0	GGCGTGTAGGCGGGTCGTTAAGTGTCTTGTGAAATCCCACGGCTCAACCGTGGAACTGCTGGGCATACTGACGATCTTGAGGCACTCAGGGGCCGTCGGAACAAATGGTGGAGCGGTGAAATGCGTAGATATCATTTGGAACGCCAACGGCGAAAGCAGACGGCTGGGGGTGTCCTGACGCTGAGACGCGAAAGCCAGGGGAGCGAACGGGATTAGATACCCCGGTAGTCCTGGCCCTAAACGATGTCCACTAGGCCGCGGCGGCTCTGACGCCGTCGCGGCCGGAGCAAAAGTGTTAAGTGGACCGCCTGGGAAGTACGGTCGCAAGGCTAAAACTTAAAAAATTGACGG
908775	FBP					1	37	0	0	0	0	0	0	0	0	0	0	0	0	0	0	0	0	0	0	CAAGCAGGCGGACTGTTAAGTAGGAAGTGAAAGGTCGGAGCTCAACTCCAACATTGCTTCCTATACTGGCAGTCTTGAGTCTCGGAGAGGAAAGCGGAACGATACGTGTAGCGGTGAAATGCGTTGATATGTATCGGAACACCAATGGCGAAGGCAGCTTTCTGGACGAGAACTGACGCTCATTTGCGAAAGCCGAGGTAGCGAACAGGATTAGATACCCTGGTAGTCTCGGCCCTAAACGATGATCACTAGGTGTCAGGGGGTTTCCCTTGGTGCCGCAGCTAACGCATTAAGTGATCCGCCTGGGGACTACGGCCGCAAGGTTG
919715	Bacteroidetes	Cytophagia	Cytophagales	Flammeovirgaceae		0	1	0	0	0	3	0	0	0	0	3	1	1	0	0	0	3	1	16	0	TACGTAGGCGGCCAATTAAGTCAGTGGTGAAAGCCAGCAGCTCAACTGTTGAACTGCCATTGATACTGATTGGCTCGAGTTCTGTTAAGGTAGGCGGAATTGATGGTGTAGCGGTGAAATGCATAGATACCATCAGGAACACCGATTGCGAAGGCAGCTTACTAGGCAGAAACTGACGCTAATGTACGAAAGCGTGGGGATCGAACAGGATTAGATACCCTGGTAGTCCACGCCGTAAACGATGCTCACTCGCTGTTGGCGATACACAGTCAGCGGCCAAGCGAAAGCGTTAAGTGAGCCACCTGGGGAGTACGCTCGCAAGAGTG
923032	Fusobacteria	Fusobacteriia	Fusobacteriales	Leptotrichiaceae	Leptotrichia	0	0	0	9	0	0	0	0	0	0	0	0	0	0	0	0	0	0	0	0	GGCATCTAGGCGGTCGGGTAAGTCCGGGGTGAAAACTGCTGGCTCAACCAGCAGCCTGCCTTGGAAACTACCCGGCTTGAGTGCTGGAGAGGTGGACGGAACTGCACGAGTAGAGGTGAAATTCGTAGATATGTGCAGGAATGCCGATGATGAAGATAGTTCACTGGACGGCAACTGACGCTGAAGTGCGAAAGCTAGGGGAGCGAACAGGATTAGATACCCTGGTAGTCCTAGCTGTAAACGATGATTACTGGGTGTGGGCATGAAGAGTGTCCGTGCCGAAGCTAATGCGATAAGTAATCCGCCTGGGGAGTACGGCCGCAAGGCTG
925326	Firmicutes	Clostridia	Clostridiales	[Tissierellaceae]	Peptoniphilus	0	7	0	0	0	0	0	0	0	0	0	0	0	0	1	0	2	0	0	0	GGTTCGCAGGCGGCATGGCAAGTCCGATGTAAAAGGCGAAGGCTCAACCTTCGTAAGCATCGGAAACTGTCAAGCTTGAGTGAAGGAGAGGCAAGTGGAATTCCTAGTGTAGCGGTGGAATGCGTAGATATTAGGAGGAATACCGGTGGCGAAGGCGACTTGCTGGACTTCAACTGACGCTGAGGAACGAAAGCGTGGGTAGCAAACAGGATTAGATACCCTGGTAGTCCACGCCGTAAACGATGAGTGCTAGGTGTCGGGGGTCAAACCTCGGTGCCGCCGTTAACACAATAAGCACTCCGCCTGGGGAGTACGTGCGCAAGCATG
926160	Proteobacteria	Alphaproteobacteria	Rhizobiales	Methylobacteriaceae	Methylobacterium	0	0	6	0	0	0	0	0	0	0	0	0	0	0	0	0	0	0	0	0	GGCGCGTAGGCGGCGTTTTAAGTCGGGGGTGAAAGCCTGTGGCTCAACCACAGAATGGCCTTCGATACTGGGACGCTTGAGTCTGGTAGAGGTTGGTGGAACTGCGAGTGTAGAGGTGAAATTCGTAGATATTCGCAAGAACACCGGTGGCGAAGGCGGCCAACTGGACCAGCACTGACGCTGAGGCGCGAAAGCGTGGGGAGCAAACAGGATTAGATACCCTGGTAGTCCACGCTGTAAACGATGAATGCTAGCTGTTGGGATGCATGCATCTCAGTAGCGCAGCTAACGCATTAAGCATTCCGCCTGGGGAGTACGGTCGCAAGATTAAAACTCAAAAAATTGACGG
929471	Proteobacteria	Gammaproteobacteria	Alteromonadales	Alteromonadaceae	HTCC2207	0	0	0	0	0	0	7	12	0	0	0	0	0	0	0	1	1	0	5	0	CGCGTAGGCGGTTTGATAAGCTAGCTGTGAAAGCCCTGGGCTCAACCTAGGAACTGCAGTTAGAACTGTCTGACTAGAGTACAGTAGAGGGTGGCGGAATTTCCTGTGTAGCGGTGAAATGCGTAGATATAGGAAGGAACATCAGTGGCGAAGGCGGCCACCTGGACTGATACTGACGCTGAGGTGCGAAAGCGTGGGGAGCAAACAGGATTAGATACCCTGGTAGTCCACGCCGTAAACGATGTCTACTAGCCGTTGGGAGACTTGATCTCTTAGTGGCGCAGTTAACGCGATAAGTAGACCGCCTGGGGAGTACGGCCGCAAGGTTA
937543	Gemmatimonadetes	Gemmatimonadetes	Ellin5290			6	12	0	4	0	6	0	0	0	0	0	0	0	0	0	0	4	0	0	3	CGCGTAGGTGGCGCGGGCAGTCAACGGTGAAAGCTCGGGGCTCAACCCCGAGTCGGCCGTCGATACTCCCGTGCTTGAGCACTGTAGAGGCAGGTGGAATTCCGGGTGTAGCGGTGGAATGCGTAGAGATCCGGAAGAACACCGGTGGCGAAGGCGGCCTGCTGGGCAGTCGCTGACACTGAGGCGCGACAGCGTGGGGAGCAAACAGGATTAGATACCCTGGTAGTCCACGCCGTAAACGATGGGCACTAGGTGCTTGGGGGAGCGACCCTCTGAGTGCCGGCGCTAACGCATTAAGTGCCCCGCCTGGGGAGTACGGCCGCAAGGCTG
949327	Bacteroidetes	Flavobacteriia	Flavobacteriales	[Weeksellaceae]	Wautersiella	0	0	0	0	0	0	0	0	0	0	0	2	0	0	0	0	0	0	0	0	TCCGTAGGCGGATTAATCAGTCAGTGGTGAAATCTCATAGCTTAACTATGAAACTGCCATTGATACTGTTAGTCTTGAGTGATGTTGAAGTTGCTGGAATGTGTAGTGTAGCGGTGAAATGCTTAGATATTACGCAGAACACCAATTGCGAAGGCAGGTGACTAAACATTAACTGACGCTGATGGACGAAAGCGTGGGGAGCGAACAGGATTAGATACCCTGGTAGTCCACGCCGTAAACGATGGATACTTGCTGTTGGGCTTTCGGGTTCAGTGGCTAAGCGAAAGTTATAAGTATCCCACCTGGGGAGTACGTTCGCAAGAATG
953084	Proteobacteria	Gammaproteobacteria	Pseudomonadales	Moraxellaceae	Alkanindiges	0	0	49	80	2	7	0	0	0	0	0	0	0	0	0	0	0	0	0	0	GGCGCGTAGGCGGTTTGTTAAGTCGGATGTGAAATCCCCGGGCTCAACCTGGGAATTGCATTCGATACTGGCAAGCTAGAGTATGGGAGAGGAAGGTAGAATTCCAGGTGTAGCGGTGAAATGCGTAGAGATCTGGAGGAATACCGATGGCGAAGGCAGCCTTCTGGCCTAATACTGACGCTGAGGTGCGAAAGCATGGGGAGCAAACAGGATTAGATACCCTGGTAGTCCATGCCGTAAACGATGTCAACTAGCCGTTGGGGGATTTGATCCTTTAGTGGCGCAGCTAACGCGATAAGTTGACCGCCTGGGGAGTACGGTCGCAAGACTA
966612	Planctomycetes	Planctomycetia	Pirellulales	Pirellulaceae		0	0	0	0	3	9	0	0	0	0	0	7	0	0	0	0	0	0	0	0	TGCGTAGGCGGCAGTGTAGGTCAGATGTGAAATCCCACGGCTCAACCGTGGAATTGCGTTTGAAACCACACAGCTTGAGGGAGATAGAGGAGAGCGGAACTGTTGGTGGAGCGGTGAAATGCGTTGATATCAACAGGAACACCGGTGGCGAAAGCGGCTCTCTGGATCTCTTCTGACGCTGAGGCACGAAAGCTAGGGGAGCGAACGGGATTAGATACCCCGGTAGTCCTAGCTGTAAACGATCAGCACTAGTCCGTGGGGACTTCCACATCCTCTCGGACGTAGCGAAAGTGTTAAGTGCTGCGCCTGGGGAGTATGGTCGCAAGGCTG
968342	Firmicutes	Clostridia	Clostridiales	[Tissierellaceae]	Anaerococcus	0	0	0	0	0	0	0	0	155	3	4	0	0	21	0	0	0	0	0	0	TACGTAGGCGGGTAAGCAAGTTAGAAGTGAAATCCTATAGCTCAACTATAGTAAGCTTTTAAAACTGCTCATCTTGAGGTATGGAAGGGAAAGTGGAATTCCTAGTGTAGCGGTGAAATGCGCAGATATTAGGAGGAATACCGGTGGCGAAGGCGACTTTCTGGCCATAACCTGACGCTGAGGTACGAAAGCGTGGGTAGCAAACAGGATTAGATACCCTGGTAGTCCACGCCGTAAACGATGAGTGTTAGGTGTCTGGAGTAAATCTGGGTGCCGCAGCTAACGCATTAAACACTCCGCCTGGGGAGTACGCACGCAAGTGTG
969266	Proteobacteria	Deltaproteobacteria	Sva0853	SAR324		0	0	0	0	0	0	0	0	0	0	0	0	0	0	18	15	19	12	27	0	GGCGCGCAGGCGGAATAGCAAGTCGGAGGTGAAAGCCCGGGGCTCAACCCCGGAGGGTCTTTCGAAACTGCTAATCTAGAGAGGGTCAGGGGCCAGCAGAATTCATGGTGTAGAGGTGAAATTCGTAGATATCATGAGGAATACCGGTGGCGAAAGCGGCTGGCTGGGGCCACTCTGACGCTGAGGCGCGAAAGCGTGGGGAGCAAACAGGATTAGATACCCTGGTAGTCCACGCCGTAAACGATGAGCACTGGATGTCCGGAGGGTTCGACCCTTCTGGGTATCTCAGCTAACGCATTAAGTGCTCCGCCTGGGGAGTACGGTCGCAAGACTA
982243	Proteobacteria	Gammaproteobacteria	Alteromonadales			0	5	0	3	0	0	3	0	0	0	0	0	0	0	0	0	0	0	0	0	GGCGCGTAGGCGGTTAGATCAGTCGGGTGTGAAAGCCCCGGGCTCAACCTGGGAACTGCATTCGATACTGTCTGACTGGAGTATGGGAGAGGGCAGTGGAATTCCATGTGTAGCGGTGAAATGCGTAGATATGTGGAGGAACACCAGTGGCGAAGGCGACTGCCTGGCCCAATACTGACGCTGAGGTGCGAAAGCGTGGGGAGCGAACAGGATTAGATACCCTGGTAGTCCACGCCGTAAACGATGTCAACTAGCCGTTGGAGGACTTGATCCTTTAGTGGCGCAGCTAACGCGATAAGTTGACCGCCTGGGGAGTACGGCCGCAAGGTTA
986513	Firmicutes	Clostridia	Clostridiales			0	0	0	0	0	0	0	0	0	0	4	0	0	0	0	0	0	0	0	0	CGTGTAGGCGGCTAGATAAGTGTGATGTTTAAATCCAAGGCTTAACCTTGGGGTTCATTACAAACTGTTTAGCTTGAGTGCTGGAGAGGATAGTGGAATTCCTAGTGTAGCGGTAAAATGCGTAGATATTAGGAGGAACACCGGTGGCGAAGGCGGCTATCTGGACAGTAACTGACGCTGAGGCGCGAAAGCGTGGGGAGCAAACAGGATTAGATACCCTGGTAGTCCACGCCGTAAACGATGAATACTAGCTGTAGGAGGTATCGACCCCTTCTGTGGCGCAGTTAACACAATAAGTATTCCGCCTGGGGAGTACGGCCGCAAGGTTA
987760	Proteobacteria	Alphaproteobacteria	Rhodobacterales	Rhodobacteraceae		0	0	0	30	0	43	10	0	0	0	0	0	0	2	0	1	7	4	0	116	TACGTAGGCGGATTAGTAAGTTAGGGGTGAAATCCCAGGGCTCAACCCTGGAACTGCCTCTAAAACTGCTAGTCTAGAGATCGAGAGAGGTGAGTGGAATTCCAAGTGTAGAGGTGAAATTCGTAGATATTTGGAGGAACACCAGTGGCGAAGGCGGCTCACTGGCTCGATACTGACGCTGAGGTACGAAAGTGTGGGGAGCAAACAGGATTAGATACCCTGGTAGTCCACACCGTAAACGATGAATGCCAGTCGTCGGGTTGCATGCAATTCGGTGACACACCTAACGGATTAAGCATTCCGCCTGGGGAGTACGGTCGCAAGATTA
987934	Proteobacteria	Alphaproteobacteria	Rhizobiales	Hyphomicrobiaceae	Devosia	0	3	0	0	0	0	0	0	0	0	0	0	0	0	0	6	0	2	0	0	GGCACGTAGGCGGATCGTTAAGTCAGAGGTGAAATCCCGGAGCTCAACTCCGGAACTGCCTTTGATACTGGCGATCTCGAGTCCGGAAGAGGTAAGTGGAACTCCTAGTGTAGAGGTGGAATTCGTAGATATTAGGAAGAACACCAGTGGCGAAGGCGGCTTACTGGTCCGGAACTGACGCTGAGGTGCGAAAGCGTGGGGAGCAAACAGGATTAGATACCCTGGTAGTCCACGCCGTAAACTATGAGAGCTAGCCGTTGGGTGGTTTACCACTCAGTGGCGCAGCTAACGCATTAAGCTCTCCGCCTGGGGAGTACGGTCGCAAGATTA
989870	Bacteroidetes	[Saprospirae]	[Saprospirales]	Saprospiraceae		0	0	0	0	0	6	0	0	0	0	0	0	0	0	1	0	0	0	0	0	TGCGTAGGCGGCCTGGTAAGTCAGAGGTGAAATGCACGAGCTTAACTGGTGAATTGCCTTTGAAACTATCAAGCTAGAATTATGTTGAGGTCAGCGGAATGAGTCATGTAGCGGTGAAATGCATAGATATGACTTAGAACACCAATTGCGTAGGCAGCTGGCTAGGCATTAATTGACGCTGAGGCACGAAAGCGTGGGGAGCGAACAGGATTAGATACCCTGGTAGTCCACGCCCTAAACGATGCTTACTCGATGTTTGGGCTCCGGCTTGAGCATCCAAGGGAAACCATTAAGTAAGCCACCTGGGGAGTACGTTCGCAAGAATG
1000645	Proteobacteria	Gammaproteobacteria	Oceanospirillales	Oceanospirillaceae		0	0	0	0	0	0	0	0	0	0	0	0	0	0	0	0	10	5	0	40	GGCGCGTAGGTGGTTTGTTAAGTGGAATGTGAAAGCCCTGGGCTCAACCTAGGAATTGCATCCCAAACTGGCAAACTAGAGTACAAGAGAGGGGTGTGGAATTTCCTGTGTAGCGGTGAAATGCGTAGATATAGGAAGGAACATCAGTGGCGAAGGCGACGCCCTGGCTTGATACTGACACTGAGGTGCGAAAGCGTGGGGAGCAAACAGGATTAGATACCCTGGTAGTCCACGCCGTAAACGATGTCTACTAGCCGTTGGGGGACTTGATCCCTTAGTGGCGAAGCTAACGCGATAAGTAGACCGCCTGGGGAGTACGGTCGCAAGATTA
1000656	Bacteroidetes	Flavobacteriia	Flavobacteriales	Flavobacteriaceae		0	0	0	0	0	0	2	0	0	0	0	0	0	0	0	0	0	0	1	14	TCCGTAGGCGGTCTTTTAAGTCAGAGGTGAAATCCTACAGCTCAACTGTAGAATTGCCTTTGATACTGAAAGACTTGAGTTATTGTGAAGTAGTTAGAATGTGTGGTGTAGCGGTGAAATGCATAGAGATCACACAGAATACCGATTGCGAAGGCAGATTACTAACAATATACTGACGCTGAGGGACGAAAGCGTGGGTAGCGAACAGGATTAGATACCCTGGTAGTCCACGCCGTAAACGATGGATACTAGCTGTTCGACCAACATTGGTTGGTTGAGTGGCTAAGCGAAAGTGATAAGTATCCCACCTGGGGAGTACGGTCGCAAGACTG
1002634	Firmicutes	Clostridia	Clostridiales	[Tissierellaceae]	Anaerococcus	9	0	0	0	0	15	11	0	17	3	0	0	0	1	0	0	3	0	56	0	TACGTAGGCGGCTAGAAAAGTTAGAAGTCAAAGGGCTATAGCTCAACTATAGTAAGCTTCTAAAACTATTTAGCTTGAGAAATGGAAGGGAAAGTGGAATTCCTAGTGTAGCGGTGGAATGCGCAGATATTAGGAAGAATACCGGTGGCGAAGGCGACTTTCTGGCCATTATCTGACGCTGAGGTACGAAAGCGTGGGTAGCAAACAGGATTAGATACCCTGGTAGTCCACGCCGTAAACGATGAGTGTTAGGTGTCTGGAGTCAAATCTGGGTGCCGCAGCAAACGCATTAAACACTCCGCCTGGGGAGTACGCACGCAAGTGTG
1005349	Actinobacteria	Actinobacteria	Actinomycetales	Nocardioidaceae	Friedmanniella	0	3	2	0	0	0	0	0	0	0	0	0	0	0	0	0	1	0	0	0	CTTGTAGGCGGTCCGTCGCGTCAGGAGTGAAAACTCGGGGCTTAACCCCGAGCCTGCTTTTGATACGGGCGGACTAGAGGGATGCAGGGGAGAACGGAATTCCTGGTGGAGCGGTGGAATGCGCAGATATCAGGAGGAACACCGGTGGCGAAGGCGGTTCTCTGGGCATTTCCTGACGCTGAGAAGCGAAAGCGTGGGGAGCAAACAGGCTTAGATACCCTGGTAGTCCACGCCGTAAACGGTGGGCACTAGGTGTGGGGGACATTCCACGTTCTCCGTGCCGAAGCTAACGCATTAAGTGCCCCGCCTGGGGAGTACGGCCGCAAGGCTA
1006600	Actinobacteria	Acidimicrobiia	Acidimicrobiales			0	2	0	1	0	11	0	0	0	0	0	1	0	0	0	1	0	0	0	0	GGCTCGTAGGCTGTTCAGTAAGTCAGGTGTGAAAACCCAAGGCTCAACCTTGGGACGCCACTTGATACTGCTGTGACTAGAGTCCGGTAGAGGAGATTGGAATTCCTGGTGTAGCGGTGAAATGCGCAGATATCAGGAGGAACACCAACGGCGAAGGCAGATCTCTGGGCCGGTACTGACGCTGAGGAGCGAAAGCATGGGGAGCGAACAGGATTAGATACCCTGGTAGTCCATGCCGTAAACGTTGGGCACTAGGTGTGGGGTCTATTCAACGGATTCCGTGCCGCAGCTAACGCATTAAGTGCCCCGCCTGGGGAGTACGGCCGCAAGGCTAAAACTCAAAAAATTGACGG
1020262	Bacteroidetes	[Saprospirae]	[Saprospirales]	Chitinophagaceae		0	13	0	0	0	0	0	0	0	0	0	0	0	0	0	0	0	0	0	0	GGTGTGTAGGCGGACCATTAAGTCAGCGGTGAAATCTCCGGGCTCAACCCGGAAACTGCCATTGATACTATTGGTCTTGAATGTTGTGGAGGTGGGCGGAACGGGTCATGTAGCGGTGAAATGCATAGATATGACCCGGAACACCGATTGCGAAGGCAGCCCGCTACGCAACGATTGACGCTGAGGCACGAAAGCGTGGGGATCAAACAGGATTAGATACCCTGGTAGTCCACGCCCTAAACGATGATTACTCGACGTGTGCGATACACAGTACGCGTCCAAGCGAAAGCATTAAGTAATCCACCTGGGAAGTACGTTCGCAAGAATG
1027515	Bacteroidetes	Flavobacteriia	Flavobacteriales	Flavobacteriaceae		0	0	1	0	0	5	0	0	0	0	0	0	0	0	0	0	0	0	0	0	TCCGTAGGCGGGAATCTAAGTCAGTGGTGAAATCTTGCAGCTCAACTGTAAAATTGCCATTGATACTGGATTTCTTGAATTAGTGTGAAGTGATTAGAATGTGTAGTGTAGCGGTGAAATGCATAGATATTACACAGAATACCAATTGCGAAGGCAGATCACTAACACTATATTGACGCTGAGGGACGAAAGCGTGGGGAGCGAACGGGATTAGATACCCCGGTAGTCCACGCCGTAAACGATGGATACTAGCTGTTCGGTCTTCGGACTGAGTGGCTAAGCGAAAGTGATAAGTATCCCACCTGGGGAGTACGTTCGCAAGAATG
1033779	Firmicutes	Clostridia	Clostridiales	Peptostreptococcaceae	Tepidibacter	0	5	0	0	0	0	0	0	0	1	0	0	0	0	0	0	0	0	0	0	GGTGCGTAGGCGGCCCTGCAAGTCAGAAGTGAAAGGCTACGGCTCAACCGTAGTAAGCTTTTGAAACTGTAGGGCTTGAGTGCAGGAGAGGAGAGTAGAATTCCTAGTGTAGCGGTGAAATGCGTAGATATTAGGAGGAATACCAGTTGCGAAGGCGGCTCTCTGGACTGTAACTGACGCTGAGGCACGAAAGCGTGGGGAGCGAACAGGATTAGATACCCTGGTAGTCCACGCCGTAAACGATGAGTGCTAGGTGTCGGGGGTTACCCCCTCGGTGCCGCAGCTAACGCATTAAGCACTCCGCCTGGGGAGTACGCTCGCAAGAGTG
1034839	Proteobacteria	Alphaproteobacteria	Rhodospirillales	Acetobacteraceae	Roseococcus	0	47	0	0	0	0	0	0	0	0	0	0	0	0	0	0	0	0	0	0	GGCGCGTAGGCGGCACACACAGTCAGGCGTGAAATTCCTGGGCTTAACCTGGGGGCTGCGTTTGAGACGTGTGAGCTAGAGGATGGAAGAGGCTCGTGGAATTCCCAGTGTAGAGGTGAAATTCGTAGATATTGGGAAGAACACCGGTGGCGAAGGCGGCGAGCTGGTCCATTACTGACGCTGAGGCGCGAAAGCGTGGGGAGCAAACAGGATTAGATACCCTGGTAGTCCACGCTGTAAACGATGTGCGCTGGATGTTGGGAAGCTTAGCTTTTCAGTGTCGTAGCTAACGCGATAAGCGCACCGCCTGGGGAGTACGGCCGCAAGGTTG
1034947	Bacteroidetes	Bacteroidia	Bacteroidales	Porphyromonadaceae	Porphyromonas	0	0	0	0	0	0	0	0	0	0	0	0	0	0	0	0	0	0	10	0	GGTGCGTAGGTGGCCTGTTAAGTCAGCGGTGAAAGGTTAGAGCTCAACTCTGACATTGCCGTTGAAACTGGTGGGCTTGAGTGTAGATGAGGTAGGCGGAATTTGTGGTGTAGCGGTGAAATGCATAGATATCACGAGGAACTCCGATTGCGATGGCAGCTTACTAAGGTACAACTGACACTGAAGCACGAAAGCGTGGGTATCAAACAGGATTAGATACCCTGGTAGTCCACGCAGTAAACGATGATTACTGGGCGTATGCGATATACAGTATGCTCCTAAGCGAAAGCGTTAAGTAATCCACCTGGGGAGTACGCCGGCAACGGTG
1070347	Firmicutes	Bacilli	Bacillales	Staphylococcaceae	Staphylococcus	9	23	29	28	16	12	6	23	1	0	4	2	18	1	12	68	9	50	67	4	CGCGTAGGCGGTTTTTTAAGTCTGATGTGAAAGCCCACGGCTCAACCGTGGAGGGTCATTGGAAACTGGAAAACTTGAGTGCAGAAGAGGAAAGTGGAATTCCATGTGTAGCGGTGAAATGCGCAGAGATATGGAGGAACACCAGTGGCGAAGGCGACTTTCTGGTCTGTAACTGACGCTGATGTGCGAAAGCGTGGGGATCAAACAGGATTAGATACCCTGGTAGTCCACGCCGTAAACGATGAGTGCTAAGTGTTAGGGGGTTTCCGCCCCTTAGTGCTGCAGCTAACGCATTAAGCACTCCGCCTGGGGAGTACGACCGCAAGGTTG
1071450	Proteobacteria	Gammaproteobacteria	Pseudomonadales	Pseudomonadaceae	Pseudomonas	0	2	4	0	3	1	3	1	0	0	0	0	0	0	0	1	4	0	3	0	GGCGCGTAGGTGGTTTGTTAAGTTGAATGTGAAATCCCCGGGCTCAACCTGGGAACTGCATCCAAAACTGGCAAGCTAGAGTATGGTAGAGGGTAGTGGAATTTCCTGTGTAGCGGTGAAATGCGTAGATATAGGAAGGAACACCAGTGGCGAAGGCGACTACCTGGACTGATACTGACACTGAGGTGCGAAAGCGTGGGGAGCAAACAGGATTAGATACCCTGGTAGTCCACGCCGTAAACGATGTCAACTAGCCGTTGGGAGTCTTGAACTCTTAGTGGCGCAGCTAACGCATTAAGTTGACCGCCTGGGGAGTACGGCCGCAAGGTTA
1074945	Actinobacteria	Actinobacteria	Actinomycetales	Propionibacteriaceae	Propionibacterium	1	7	0	0	0	5	0	0	6	0	0	0	0	0	3	14	3	11	0	1	GGCTCGTAGGCGGTTGATCGCGTCGGAAGTGGAAACTTGATGCTTAACGTTGAGCGTGCTTTCGATACGGGTTGACTTGAGGAAGGTAGGGGAGAATGGAATTCCTGGTGGAGCGGTGGAATGCGCAGATATCAGGAGGAACACCAGTGGCGAAGGCGGTTCTCTGGACCTTTCCTGACGCTGAGGAGCGAAAGCGTGGGGAGCGAACAGGCTTAGATACCCTGGTAGTCCACGCTGTAAACGGTGGGTACTAGGTGTGGGGTCCATTCCACGGATTCTGTGCCGTAGCTAACGCATTAAGTACCCCGCCTGGGGAGTACGGCCGCAAGGCTAAAACTCAAAAAATTGACGG
1083816	Planctomycetes	Planctomycetia	Pirellulales	Pirellulaceae		0	0	0	0	0	0	0	0	0	0	0	0	0	0	0	0	0	1	0	0	GGTACGTAGGCGGGTTTGTAGGTCAGATGTGAAAGCCCACGGCTCAACCGTGGAATTGCGTTTGAAACCACAAATCTTGAGGGAGACAGAGGTAAGCGGAACTGATGGTGGAGCGGTGAAATGCGTTGATATTATCAGGAACACCGGTGGCGAAAGCGGCTTACTGGGTCTCTTCTGACGCTGAGGTACGAAAGCTAGGGGAGCGAACGGGATTAGATACCCCGGTAGTCCTAGCTGTAAACGATGAGCACTAGTCTGAGGGGACTTCCACATCCTCTCGGACGTAGCGAAAGTGTTAAGTGCTCCGCCTGGGGAGTATGGTCGCAAGGCTG
1087298	Proteobacteria	Alphaproteobacteria	Rhizobiales	Hyphomicrobiaceae		0	3	0	9	0	6	0	0	1	0	0	0	0	0	0	0	1	0	0	0	GGCGCGTAGGCGGATTGATTAGTCAGAGGTGAAATCCCAGGGCTCAACCCTGGAACTGCCTTTGATACTGTCAGTCTAGAGACCGAGAGAGGTGAGTGGAATTTCCAGTGTAGAGGTGAAATTCGTAGATATTGGAAAGAACACCAGTGGCGAAGGCGGCTCACTGGCTCGGTACTGACGCTGAGGTGCGAAAGCGTGGGGAGCAAACAGGATTAGATACCCTGGTAGTCCACGCCGTAAACGATGAGAGCTAGTTGTCAGGCAGTATACTGTTTGGTGACGCAGCTAACGCATTAAGCTCTCCGCCTGGGGAGTACGGTCGCAAGATTAAAACTCAAAAAATTGACGG
1096610	Firmicutes	Clostridia	Clostridiales	[Tissierellaceae]	Finegoldia	0	0	0	1	0	0	11	0	13	0	0	1	0	0	0	0	0	0	0	0	GGTACGCAGGCGGTTTAATAAGTCGAATGTTAAAGATCGGGGCTCAACCCCGTAAAGCATTGGAAACTGATAAACTTGAGTAGTGGAGAGGAAAGTGGAATTCCTAGTGTAGTGGTGAAATACGTAGATATTAGGAGGAATACCAGTAGCGAAGGCGACTTTCTGGACACAAACTGACGCTGAGGTACGAAAGCGTGGGGAGCAAACAGGATTAGATACCCTGGTAGTCCACGCCGTAAACGATGAATGCTAGGTGTTGGGGGTCAAACCTCGGTGCCGAAGTTAACACATTAAGCATTCCGCCTGGGGAGTACGCACGCAAGTGTG
1099856	Bacteroidetes	Flavobacteriia	Flavobacteriales	Flavobacteriaceae		3	0	0	0	0	0	0	0	0	0	0	0	0	0	0	0	0	0	0	0	TCCGTAGGTGGATAATTAAGTCAGAGGTGAAATCCTGCAGCTCAACTGTAGAATTGCCTTTGATACTGGTTGTCTTGAGTTATTGTGAAGTGGTTAGAATATGTAGTGTAGCGGTGAAATGCATAGATATTACATAGAATACCAATTGCGAAGGCAGATCACTAACAATATACTGACACTGATGGACGAAAGCGTGGGTAGCGAACGGGATTAGATACCCCGGTAGTCCACGCCGTAAACGATGGTCACTAGCTGTTCGGAGTAATCTGAGTGGCTAAGCGAAAGTGATAAGTGACCCACCTGGGGAGTACGTTCGCAAGAATG
1105272	Proteobacteria	Deltaproteobacteria	GMD14H09			0	0	0	0	0	4	0	0	0	0	0	0	5	0	0	0	0	0	0	0	TGCGTAGGCGGCCATGTAAGTCGGGTGTGAAAGCCCGGGGCTCAACCCCGGAACTGCGCCCGAAACTACATGGCTTGAGTCCGGGAGAGGGTTGCGGAATTGTCGGTGTAGAGGTGAAATTCGTAGATATCGGCAAGAACACCTGCGGCGAAGGCGGCAACCTGGATCGAGACTGACGCTGAGGTACGAAAGCGTGGGGAGCAAACAGGATTAGATACCCTGGTAGTCCACGCTGTAAACGATGTTCACTAGGTGATGGGAGGCACACGCTTTTTATGCCGCAAGCTAACGCGTTAAGTGAACCGCCTGGGGAGTACGGTCGCAAGATTA
1105776	Acidobacteria	[Chloracidobacteria]	RB41	Ellin6075		0	0	0	0	0	5	0	0	0	0	0	0	0	0	0	0	0	0	0	0	TGCGTAGGCGGCGCTGCAAGTCAATTGTGAAATCTCCGGGCTTAACTCGGAACGGCCAATTGATACTGCAGTGCTAGAGTGCAGAATGGGCAAGTGGAATTCTTGGTGTAGCGGTGAAATGCGTAGATATCAAGAGGAACACCTGAGGCGAAGGCGACTTGCTGGGCTGACACTGACGCTGAGGCACGAAAGCCAGGGGAGCGAACGGGATTAGATACCCCGGTAGTCCTGGCCCTAAACGATGAATGCTTGGTGTCTGGAGTTTATATTCTCTGGGTGCCGTCGTTAACGCTTTTAGCATTCCGCCTGGGGAGTACGCTCGCAAGAGTG
1105875	Bacteroidetes	[Saprospirae]	[Saprospirales]	Chitinophagaceae	Flavisolibacter	0	12	0	0	0	0	0	0	0	0	0	0	0	0	0	0	0	0	0	0	GGTGCGTAGGAGGGCGGATAAGTCAGTGGTGAAATCTCCGGGCTTAACTCGGAAACTGCCGTTGATACTATTTGTCTTGAATACCGTGGAGGTGAGCGGAACATGTCATGTAGCGGTGAAATGCTTAGATATGACATAGAACACCAATTGCGAAGGCAGCTCACTACACGAGCATTGACTCTGAGGCACGAAAGCGTGGGGATCAAACAGGATTAGATACCCTGGTAGTCCACGCCCTAAACTATGGATACTCGACATACGCGATACACTGTGTGTGTCTGAGCGAAAGCATTAAGTATCCCACCTGGGAAGTACGACCGCAAGGTTG
1105919	Proteobacteria	Betaproteobacteria	Burkholderiales	Oxalobacteraceae	Ralstonia	1	5	0	2	2	1	1	10	3	0	0	0	0	0	0	0	0	1	0	0	GGTGCGCAGGCGGTTGTGCAAGACCGATGTGAAATCCCCGGGCTTAACCTGGGAATTGCATTGGTGACTGCACGGCTAGAGTGTGTCAGAGGGGGGTAGAATTCCACGTGTAGCAGTGAAATGCGTAGAGATGTGGAGGAATACCGATGGCGAAGGCAGCCCCCTGGGATAACACTGACGCTCATGCACGAAAGCGTGGGGAGCAAACAGGATTAGATACCCTGGTAGTCCACGCCCTAAACGATGTCAACTAGTTGTTGGGGATTCATTTCCTTAGTAACGTAGCTAACGCGTGAAGTTGACCGCCTGGGGAGTACGGTCGCAAGATTAAAACTCAAAAAATTGACGG
1106118	Proteobacteria	Gammaproteobacteria	Alteromonadales	Shewanellaceae	Shewanella	7	0	14	5	77	99	0	0	0	1	4	2	0	5	0	0	0	0	0	0	GGTACGCAGGCGGTTTGTTAAGTCAGATGTGAAAGCCCCGGGCTTAACCTGGGAATAGCATTTGGAACTGGCAAACTAGAGTCTTGTAGAGGGGGGTAGAATTTCAGGTGTAGCGGTGAAATGCGTAGATATCTGAAGGAATACCGGTGGCGAAGGCGGCCCCCTGGACACAGACTGACGCTCAGGTACGAAAGCGTGGGGAGCAAACAGGATTAGATACCCTGGTAGTCCACGCTGTAAACGATGTCTACTCGGAGTTTGGTAACTTAGTTACTGGGCTCCTAAGCTAACGCATTAAGTAGACCGCCTGGGGAGTACGGCCGCAAGGTTA
1106491	Planctomycetes	C6	d113			0	43	0	14	0	16	18	0	0	0	7	0	8	0	0	0	0	0	0	0	CGCGTAGGCTGTCCTGTAAGCGGTGTGTGAAAGCCCGGGGCTCAACCCCGGAACTGCATACCGAACTGCAGGGCTAGAGGACGAGAGGGGAGTATGGAACTCTAGGTGGAGCGGTGAAATGCGTAGATATCTAGAGGAACGCCGGTGGCGAAAGCGATACTCTGGCTCGTCCCTGACGCTGAGGCGCGAAAGCGTGGGTAGCAAACAGGATTAGATACCCTGGTAGTCCACGCCGTAAACGATGAGCACTAGGTAGCCGTGGGATCCGACCCATGGCTGCTGCAGGTAATCCAATAAGTGCTCCGCCTGGGGAGTATGGTCGCAAGGCTG
1106769	Proteobacteria	Gammaproteobacteria	Thiohalorhabdales			3	18	1	3	12	8	0	12	0	0	5	0	0	0	0	0	1	0	0	0	GGTGCGCAGGCGGTTTGTTAAGTCAGATGTGAAAGCCCCGGGCTTAACCTGGGAACTGCATTTGATACTGGCAAACTAGAGTGTGGTAGAGGGAAGTGGAATTCCTCATGTAGCGGTGAAATGCGTAGATATGAGGAGGAACACCAGTGGCGAAGGCGACTTCCTGGACCAACACTGACGCTCAGGTACGAAAGCGTGGGTAGCAAACAGGATTAGATACCCTGGTAGTCCACGCCGTAAACGATGTCTACTAGCCGTTGGGGGGCTTGTCCCTTTAGTGGCGCAGCTAACGCGATAAGTAGACCGCCTGGGGAGCACGGTCGCAAGATTA
1107302	Planctomycetes	Planctomycetia	Planctomycetales	Planctomycetaceae	Planctomyces	5	22	0	3	0	18	0	0	0	0	0	0	0	0	0	0	0	0	0	3	TGCGTAGGCGGCTATTCAGGTCAGGTGTGAAAGCCCCCGGCTCAACCGGGGAACTGCGCTTGAAACCGAATGGCTCGAGTCAGCTAGAGGTACACGGAACTTCCAGTGGAGCGGTGAAATGTGTTGATATTGGAAGGAACACCGGAGGCGAAAGCGGTGTACTGGGGCTGGTCTGACGCTGAGGCACGAAAGCCAGGGGAGCGAACGGGATTAGATACCCCGGTAGTCCTGGCCGTAAACGATGAGTGCTGGACGGGAGGAGGTTCGCCTTCTCCGGTCGGAGCGAAAGCGGGAAGCACTCCGCCTGGGGAGTATGGTCGCAAGGCTG
1107568	Planctomycetes	Planctomycetia	Pirellulales	Pirellulaceae		1	1	0	5	0	0	1	0	0	0	0	0	5	0	0	0	0	0	0	0	TGCGTAGGCGGCTTGGCAAGTTGGGTGTGAAATCCCTCGGCTCAACCGAGGAATTGCGCTCAAAACTGCCAGGCTAGAGGAAGATAGAGGTGAGCGGAACTAATGGTGGAGCGGTGAAATGCGTTGATATCATTAGGAACACCTGTGGCGAAAGCGGCTCACTGGATCTTTTCTGACGCTGAGGCACGAAAGCTAGGGTAGCGAACGGGATTAGATACCCCGGTAGTCCTAGCTGTAAACGATGAGCACTGGGTTGGAGAGTCCTCCATAGCTTTCCGGCCGAAGCGAAAGTGTTAAGTGCTCCGCCTGGGGAGTATGGTCGCAAGGCTG
1108632	Bacteroidetes	Cytophagia	Cytophagales	Cytophagaceae		0	0	0	1	0	0	0	0	0	0	0	0	0	0	0	0	0	0	9	0	GGTGCGTAGGCGGCCTATTAAGTCAGTTCTGAAATATCCCGGCTTAACCGGGAGGGTGGGATTGATACTGATGGGCTTGAGTGGAATCGAGGTAGGCGGAATTGACGGTGTAGCGGTGAAATGCTTAGATATCGTCAAGAACACCGATAGTGTAGACAGCTTACTAGACTTCAACTGACGCTGAGGCACGAAAGTGTGGGGATCAAACAGGATTAGATACCCTGGTAGTCCACACTGTAAACGTTGATTACTCGCTGTGTGCGATATACAGTACGCGGCTTAGCGAAAGCGATAAGTAATCCACCTGGGGAGTACGCCGGCAACGGTG
1108771	Acidobacteria	Sva0725	Sva0725			0	1	0	0	0	3	2	0	0	1	0	0	1	0	0	0	0	0	0	0	GGCGCGTAGGCGGCCCGACAAGTCAGTGGTGAAATCCCTCGGCTCAACCGAGGAACTGCCTCTGAAACTGTCGGGCTTGAGGCCGGGAGAGGGTAGTGGAATTCCCAGTGTAGCGGTGAAATGCGTAGATATTGGGAGGAACACCGGTGGCGAAGGCGGCTACCTGGACCGGTTCTGACGCTGAGGCGCGAAAGTGTGGGGAGCAAACAGGATTAGATACCCTGGTAGTCCACACTGTAAACGATGAGCACTCGGTGTCGCGGGTGTCGACCCCTGCGGTGCCTTAGGTAACCCGTTAAGTGCTCCGCCTGGGGAGTACGGTCGCAAGGCTG
1108952	Proteobacteria	Alphaproteobacteria	Rickettsiales	AEGEAN		0	0	0	0	10	0	0	0	0	0	0	0	0	0	0	0	0	0	0	0	GGCGTGTAGGCTGTTTGATTAGTCAGAGGTGAAATCCCTAAGCTCAACTTAGGAACTGCCTTTGATACTATCATACTAGAGATCGAGAGAAGTTAGCGGAATTCCAAGTGTAGAGGTGAAATTCGTAGATATTTGGAAGAACACCTGTGGCGAAAGCGGCTAACTGGCTCGTTTCTGACGCTGAGACGCGAAAGCGTGGGTAGCAAACAGGATTAGATACCCTGGTAGTCCACGCCGTAAACGATGAGTGCTAGCCGTTTGTGATTAATCACAAGTGGTGCAGTTAACACATTAAGCACTCCGCCTGGGGAGTACGATCGCAAGATTA
1109341	Proteobacteria	Gammaproteobacteria	HOC36			0	8	0	1	0	6	25	0	0	1	1	0	0	1	0	0	0	0	0	0	CGCGTAGGCGGTTGAATAAGTCAGATGTGAAAGCCCTGGGCTTAACCTGGGAATGGCATTTGAGACTGTTCGACTGGAGTCTGTCAGAGGGTGGCGGAATTCCGGGTGTAGCGGTGAAATGCGTAGATATCCGGAGGAACACCAGTGGCGAAGGCGGCCACCTGGGGCAAGACTGACGCTGAGGTGCGAAAGCGTGGGGAGCGAACAGGATTAGATACCCTGGTAGTCCACGCTGTAAACGATGAGAACTGGGTGTTGGGGCGATTTGCGCCTCGGTGCCGAAGCCAACGCGATAAGTTCTCCGCCTGGGGAGTACGGCCGCAAGGTTG
1109439	Bacteroidetes	Flavobacteriia	Flavobacteriales	Flavobacteriaceae		0	0	0	0	0	17	0	0	1	0	0	0	1	0	0	0	0	0	0	0	TCCGTAGGCGGGCAATTAAGTCAGAGGTGAAAGTTTGCGGCTCAACCGCAAAATTGCCTTTGAAACTGGTTGTCTTGAATTATTATGAAGTGGTTAGAATAAGTAGTGTAGCGGTGAAATGCATAGATATTACTTAGAATACCAATTGCGAAGGCAGATCACTAATAATATATTGACGCTGATGGACGAAAGCGTGGGGAGCGAACAGGATTAGATACCCTGGTAGTCCACGCCGTAAACGATGGATACTAGCTGTTCGATCTTCGGATTGAGTGGCTAAGCGAAAGTGATAAGTATCCCACCTGGGGAGTACGTTCGCAAGAATG
1111944	Proteobacteria	Alphaproteobacteria	Sphingomonadales	Sphingomonadaceae	Sphingomonas	0	10	0	1	0	0	0	1	0	0	0	0	0	0	0	0	0	0	0	0	CACGTAGGCGGCTTTGTAAGTTAGAGGTGAAAGCCCAGAGCTCAACTCTGGAATAGCCTTTAAGACTGCATCGCTTGAATCCAGGAGAGGTGAGTGGAATTCCGAGTGTAGAGGTGAAATTCGTAGATATTCGGAAGAACACCAGTGGCGAAGGCGGCTCACTGGACTGGTATTGACGCTGAGGTGCGAAAGCGTGGGGAGCAAACAGGATTAGATACCCTGGTAGTCCACGCCGTAAACGATGATAACTAGCTGTCTGGGTACTTGGTACTTAGGTGGCGCAGCTAACGCATTAAGTTATCCGCCTGGGGAGTACGGTCGCAAGATTA
1113497	Proteobacteria	Gammaproteobacteria	Alteromonadales	OM60		0	4	0	0	1	6	1	0	0	0	0	0	2	0	0	0	0	0	0	0	CGCGTAGGTGGTTTGTTAAGTCAGCTGTGAAAGCCCTGGGCTCAACCTGGGAATTGCAGTTGATACTGGCAGGCTAGAGTACGAGAGAGGGAGGTAGAATTCCATGTGTAGCGGTGAAATGCGTAGATATATGGAGGAATACCAGTGGCGAAGGCGGCCTCCTGGCTCGATACTGACACTGAGGTGCGAAAGCGTGGGTAGCAAACAGGATTAGATACCCTGGTAGTCCACGCCGTAAACGATGTCTACTAGCCGTTGGGTGACTTGATTACTTAGTGGCGCAGCTAACGCAGTAAGTAGACCGCCTGGGGAGTACGGCCGCAAGGTTA
1115682	Actinobacteria	Acidimicrobiia	Acidimicrobiales			0	2	0	0	0	0	0	0	0	0	0	0	0	0	0	0	0	0	0	0	GGCTCGTAGGCGGTTCAGCAAGTCGGCTGTGAAAGTTCGAGGCTCAACCTCGAAATTGCAGTCGATACTGCTGTGACTTGAGTCCGGTAGAGGAGAATGGAATTCCCGGTGTAGCGGTGAAATGCGCAGATATCGGGAGGAACACCAGTAGCGAAGGCGGTTCTCTGGGCCGGCACTGACGCTGAGGAGCGAAAGCGTGGGGAGCAAACAGGATTAGATACCCTGGTAGTCCACGCCGTAAACGTTGGATACTAGGTGTGGCGTCCCGATTAACGGTCGCCGTGCCGAAGCTAACGCATTAAGTATCCCGCCTGGGGAGTACGGCCGCAAGGCTA
1115864	Acidobacteria	Acidobacteria-6	BPC015			1	0	0	0	0	1	4	0	0	0	8	0	0	1	0	0	0	0	0	0	CGCGTAGGCGGACGGGAAAGTCTCTCGTGAAATCCCACGGCTCAACCGTGGAATTGCGGGAGATACTGCTCGTCTTGAGTTCGGGAGAGGAGTGTGGAATTCCCAGTGTAGCGGTGAAATGCGTAGATATTGGGAGGAACATCGGTGGCGAAGGCGGCACTTTGGACCGATACTGACGCTGAGGCGCGAAAGCTAGGGGAGCAAACGGGATTAGATACCCCGGTAGTCCTGGCTGTAAACGCTGAGCACTTGGTGTAGCGGGTATCGACCCCTGCTGTGCCGAAGCTAACGCATTAAGTGCTCCGCCTGGGGAGTACGGTCGCAAGGCTG
1118651	Proteobacteria	Alphaproteobacteria	Sphingomonadales	Sphingomonadaceae	Sphingobium	0	7	0	0	0	0	0	0	0	0	0	0	0	0	0	0	0	1	0	0	CACGTAGGCGGCGATTTAAGTCAGGGGTGAAAGCCCGGTGCTCAACACCGGAACTGCCTTTGAGACTGGATTGCTTGAATCACGGAGAGGTGGGTGGAATTCCGAGTGTAGAGGTGAAATTCGTAGATATTCGGAAGAACACCAGTGGCGAAGGCGGCCCACTGGACGTGTATTGACGCTGAGGTGCGAAAGCGTGGGGAGCAAACAGGATTAGATACCCTGGTAGTCCACGCCGTAAACGATGATAACTAGCTGCTGGGGCACATGGTGCTTCGGTGGCGCAGCTAACGCATTAAGTTATCCGCCTGGGGAGTACGGTCGCAAGATTA
1119537	TM6	SJA-4	S1198			0	0	0	0	0	4	0	0	0	0	0	0	0	0	1	0	0	12	0	0	TGTGCAGACGGCGAAACAAGTCAGTTATAAAATCTCTTGGCTTAACCAAGAAACTGTAACCGAAACTGTTTTGCTTGAGGATGGAAGAGAGAAGCGGAATTCTCGGAGTAGCGGTAAAATGCGTAGATCTCGAGAGGAACACCGATGGCGAAGGCAGCTTCTTGGTCCATTTCTGACGTTGAGACACGAAAGCGTGGGGAGCAAACAGGATTAGATACCCTGGTAGTCCACGCTGTAAACGATGATCATTAGATGTCAGGTCCGTTATGGGCTTGGTGTCGCAGCTAACGCGTTAAATGATCCGCCTGGGAAGTACGGTCGCAAGATTA
1125018	[Thermi]	Deinococci	Deinococcales	Deinococcaceae	Deinococcus	2	263	0	0	0	0	0	0	0	0	0	0	0	0	0	0	3	0	0	0	GGCGTGTAGGCGGCCTGCCAAGTCTGGTTTTAAAGCCTGCGGCTCAACCGCAGATCTGGACTGGAGACTGGTAGGCTAGACCTCTGGAGAGAGAACTGGAATTCCTGGTGTAGCGGTGGAATGCGTAGATACCAGGAGGAACACCGATGGCGAAGGCAGGTTCTTGGACAGAAGGTGACGCTGAGGCGCGAAAGTGTGGGGAGCGAACCGGATTAGATACCCGGGTAGTCCACACCCTAAACGATGTACGTTGGCCTATAGCAGGATGCTGTTATGGGCGAAGCTAACGCGATAAACGTACCGCCTGGGAAGTACGGCCGCAAGGTTG
1125832	Proteobacteria	Alphaproteobacteria	Sphingomonadales	Sphingomonadaceae	Sphingobium	0	2	0	0	0	11	3	0	1	0	0	6	0	0	0	0	0	0	0	0	CACGTAGGCGGCGATTTAAGTCAGAGGTGAAAGCCCGGGGCTCAACCCCGGAATAGCCTTTGAGACTGGATTGCTTGAACATCGGAGAGGTGAGTGGAATTCCGAGTGTAGAGGTGAAATTCGTAGATATTCGGAAGAACACCAGTGGCGAAGGCGGCTCACTGGACGATTGTTGACGCTGAGGTGCGAAAGCGTGGGGAGCAAACAGGATTAGATACCCTGGTAGTCCACGCCGTAAACGATGATAACTAGCTGCTGGGGTGCATGGCATTTCAGTGGCGCAGCTAACGCATTAAGTTATCCGCCTGGGGAGTACGGTCGCAAGATTA
1130766	Bacteroidetes	Flavobacteriia	Flavobacteriales	Cryomorphaceae		0	0	0	0	0	0	0	0	0	0	0	0	0	0	2	0	0	0	0	0	CCCGTAGGCGGATCATTAAGTCAGTGGTGAAATCCGACAGCTCAACTGTCGAACTGCCATTGATACTGATGATCTTGAGTACGGTTGAAGTAGGCGGAATATGACATGTAGCGGTGAAATGCTTAGATATGTCATGGAACACCGATTGCGAAGGCAGCCTACTAAGCCGTTACTGACGCTGAGGGACGAAAGTGTGGGGAGCGAACAGGATTAGATACCCTGGTAGTCCACACCGTAAACGATGATTACTCGGTATTGGCTTTATTGTCAGTGCCCAAGCGAAAGTGATAAGTAATCCACCTGGGGAGTACGGCCGCAAGGTTG
1131823	Verrucomicrobia	Verrucomicrobiae	Verrucomicrobiales	Verrucomicrobiaceae	Rubritalea	4	0	0	0	0	0	0	0	0	0	0	0	0	0	0	0	0	0	0	0	AGCGTAGGCTGCGCGGTAAGTCAGATGTGAAATCTCAGGGCTCAACCCTGAAACTGCATCCGATACTGCCGCGCTAGAGTAATGGAGAGGTAACTGGAATTCTCAGTGTAGCAGTGAAATGCGTAGATATTGAGAGGAAGACCAACGGCGAAGGCAGGTTACTGGACATTTACTGACGCTGAGGCTCGAAGGCTAGGGTAGCGAAAGGGATTAGATACCCCTGTAGTCCTAGCAGTAAACGATGTGCGCTTGGTGTAGGTGGGTTCGACCCCATCTGTGCCGGAGCTAACGCGTTAAGCGCACCGCCTGGGGAGTACGGTCGCAAGACTAAAACTCAAAAAATTGACGG
1132887	Proteobacteria	Alphaproteobacteria	Sphingomonadales	Sphingomonadaceae	Sphingomonas	2	0	0	6	0	2	0	0	0	0	0	0	0	0	0	0	0	1	0	1	GGCACGTAGGCGGCTTTGTAAGTCAGAGGTGAAAGCCTGGAGCTCAACTCCAGAACTGCCTTTGAGACTGCATCGCTTGAATCCAGGAGAGGTCAGTGGAATTCCGAGTGTAGAGGTGAAATTCGTAGATATTCGGAAGAACACCAGTGGCGAAGGCGGCTGACTGGACTGGTATTGACGCTGAGGTGCGAAAGCGTGGGGAGCAAACAGGATTAGATACCCTGGTAGTCCACGCCGTAAACGATGATAACTAGCTGTCCGGGCACTTGGTGCTTGGGTGGCGCAGCTAACGCATTAAGTTATCCGCCTGGGGAGTACGGCCGCAAGGTTA
1134543	Bacteroidetes	Flavobacteriia	Flavobacteriales	Flavobacteriaceae		4	6	0	1	1	33	3	0	1	2	2	0	9	0	0	0	2	2	0	0	TCCGTAGGTGGATAATTAAGTCAGAGGTGAAATCCTGCAGCTCAACTGTAGAATTGCCTTTGAAACTGGTTATCTTGAGTTATTATGAAGTAGTTAGAATATGTAGTGTAGCGGTGAAATGCATAGATATTACATAGAATACCAATTGCGAAGGCAGATTACTAATAATATACTGACACTGATGGACGAAAGCGTGGGGAGCGAACAGGATTAGATACCCTGGTAGTCCACGCCGTAAACGATGGTCACTAGCTGTTTGGACTTCGGTCTGAGTGGCTAAGCGAAAGTGATAAGTGACCCACCTGGGGAGTACGTTCGCAAGAATG
1134800	Proteobacteria	Gammaproteobacteria	Chromatiales			0	0	0	1	0	2	0	0	0	0	2	0	0	0	0	0	0	0	17	1	GGTGCGTAGGCGGCACGGTCAGTCGGATGTGAAAGCCCAGGGCTTAACCCTGGAATTGCATTCGATACTGCCGAGCTAGAGTATGTTAGAGGAAAGTGGAATTCCCGGTGTAGCGGTGAAATGCGTAGATATCGGGAGGAACATCAGTGGCGAAGGCGACTTTCTGGATCAATACTGACGCTGAGGTACGAAAGCGTGGGGAGCAAACAGGATTAGATACCCTGGTAGTCCACGCCCTAAACGATGTCAACTAGCCGTTGGAGGAATTTAATCCTTTAGTGGCGCAGCTAACGCGTTAAGTTGACCGCCTGGGGAGTACGGCCGCAAGGCTA
1141633	Proteobacteria	Alphaproteobacteria	Rhodobacterales	Rhodobacteraceae		0	1	0	0	0	0	19	11	0	0	5	0	0	0	0	0	0	0	0	0	TACGTAGGCGGATCAGAAAGTTGGGGGTGAAATCCCGGGGCTCAACCCCGGAACTGCCTCCAAAACTCCTGGTCTTGAGTTCGAGAGAGGTGAGTGGAATTCCAAGTGTAGAGGTGAAATTCGTAGATATTTGGAGGAACACCAGTGGCGAAGGCGGCTCACTGGCTCGATACTGACGCTGAGGTACGAAAGTGTGGGGAGCAAACAGGATTAGATACCCTGGTAGTCCACACCGTAAACGATGAATGCCAGTCGTCGGGCAGTATACTGTTCGGTGACACACCTAACGGATTAAGCATTCCGCCTGGGGAGTACGGTCGCAAGATTA
1141864	Bacteroidetes	[Saprospirae]	[Saprospirales]	Chitinophagaceae		0	9	0	0	0	0	0	0	0	0	0	0	0	0	0	0	0	0	0	0	GGTGCGTAGGCGGGTTGGTAAGTCCGTGGTGAAATCTCCGAGCTTAACTCGGAAACTGCCGTGGATACTATCAGTCTTGAATATCGTTGAGGTAAGCGGAATATGTCATGTAGCGGTGAAATGCTTAGATATGACATAGAACACCAATTGCGAAGGCAGCTTACTGAACGGTCATTGACGCTGAGGCACGAAAGCGTGGGGAGCAAACAGGATTAGATACCCTGGTAGTCCACGCCCTAAACGATGGATACTCGACATACGCGATACACTGTGTGTGTCTGAGCGAAAGCATTAAGTATCCCACCTGGGAAGTACGACCGCAAGGTTG
1143937	Proteobacteria	Deltaproteobacteria	Myxococcales			0	3	0	1	3	2	1	0	0	0	1	0	0	0	2	0	0	0	0	0	GGCGTGTAGGCGGATTGGTAAGTCAGGTGTGAAAGCCCTGGGCTCAACCTAGGAACTGCATTTGAAACTGCCAGTCTTGAGTAGTGGAGAGGGAAGCGGAATTCCTGGTGTAGAGGTGAAATTCGTAGATATCAGGAGGAACATCGGTGGCGAAGGCGGCTTCCTGGACACTTACTGACGCTGAGACGCGAAAGCGTGGGGAGCAAACAGGATTAGATACCCTGGTAGTCCACGCCGTAAACGATGAGTGCTAGATGTCGCGGGTATTGACCCCTGCGGTGTCGTAGCTAACGCGTTAAGCACTCCGCCTGGGGAGTACGGCCGCAAGGCTA
1591286	Planctomycetes	Planctomycetia	Pirellulales	Pirellulaceae		0	11	0	5	0	7	0	0	0	0	0	0	1	0	0	0	0	0	0	0	TGCGTAGGCGGTGCGGTAAGTTGGGTGTGAAATCCCTCGGCTCAACCGAGGAACTGCGCTCAATACTGCCGTACTTGAGGGAGACAGAGGTAAGCGGAACTGATGGTGGAGCGGTGAAATGCGTTGATATCATCAGGAACACCAGTAGCGAAGGCGGCTTACTGGGTCTCTTCTGACGCTGAGGCACGAAAGCTAGGGTAGCGAACGGGATTAGATACCCCGGTAGTCCTAGCTGTAAACGATGAGCACTTGGTCGGAGACTCCTCCATAGGTTTCCGGCCGTAGCGAAAGTGTTAAGTGCTCCGCCTGGGGAGTATGGTCGCAAGGCTG
1640197	Planctomycetes	Phycisphaerae	Phycisphaerales			0	3	0	0	0	0	0	0	1	0	0	0	0	0	0	0	0	0	0	0	GGTGCGTAGGCGGACATGTAGGTACCGTGTGAAATCCCCCGGCTCAACCGGGGAATTGCTCGGTAAACCCCATGTCTTGAGGCAGGTAGGGGCGGTCGGAACGCTAGGTGGAGCGGTGGAATGCGTAGATATCTAGCGGAACGCCAACGGAGAAGTCAGGCCACTGGGCCTGTCCTGACGCTGAGGCACGAAAGCGTGGGTAGCGAACGGGATTAGATACCCCGGTAGTCCACGCCGTAAACGATGCGAACTAGATCGAGGAGGTTTGACGCCCTCTTGGTCGAAGCAAAAGTGTTAAGTTCGCCGCCTGGGGAGTACGGTCGCAAGGCTA
1683832	Proteobacteria	Deltaproteobacteria	Myxococcales	OM27		0	0	0	0	0	0	0	0	0	0	0	0	0	0	3	0	0	0	0	0	AACGCAGGCGGACCGTTAAGTTGGGTGTGAAAGCCCAGGGCTCAACCCTGGAACTGCATTCAAAACTGGCGGTCTTGAGTACGGGAGAGGGAAGTGGAATTCCTGGTGTAGAGGTGAAATTCGTAGATATCAGGAGGAACACCTGTGGCGAAAGCGACTTCCTGGCCCGAAACTGACGCTCATGTTCGAAAGCGTGGGGAGCAAACAGGATTAGATACCCTGGTAGTCCACGCCGTAAACGATGAATGCTAGCTGCTGGGGAATTGCCCCTTCAGTGGCACAGCTAACGCATTAAGCATTCCGCCTGGGGAGTACGGCCGCAAGGCTA
1693982	Verrucomicrobia	Verrucomicrobiae	Verrucomicrobiales	Verrucomicrobiaceae	Luteolibacter	0	0	0	0	0	0	0	0	0	2	11	2	0	0	0	0	0	0	0	0	AGCGTAGGCGGCGCGGTAAGTCGGATGTGAAATCCCGAGGCTCAACCTCGGAACTGCATCTGATACTGCCGTGCTAGAGTAATGGAGGGGTAGCTGGAATTCTCGGTGTAGCAGTGAAATGCGTAGATATCGAGAGGAACACTCGTGGCGAAAGCGAGCTACTGGACATTTACTGACGCTGAGGCTCGAAGGCTAGGGGAGCGAAAGGGATTAGATACCCCTGTAGTCCTAGCAGTAAACGGTGCACGCTTGGTGTGAGGGGATTCGACCCCCCTTGTGCCGGAGCTAACGCGTTAAGCGTGCCGCCTGGGAAGTACGGTCGCAAGACTA
1712353	Proteobacteria	Alphaproteobacteria	Rickettsiales	Pelagibacteraceae		0	0	0	0	0	0	0	0	0	0	0	0	0	0	0	0	1	0	0	1	TATGTAGGCGGATCAAAAAGTTAGATGTGAAATCCCTGGGCTTAACCCAGGAACTGCATTTAAAACTAGTGATCTAGAATTTGGTAGAGGTTAGTAGAATTTCCAGTGTAGAGGTGAAATTCGTAGATATTGGAAAGAATACCAGTGGCGAAGGCGACTAACTGGGCCATTTTTGACGCTGAGATACGAAAGCGTGGGTAGCAAACAGGATTAGATACCCTGGTAGTCCACGCAGTAAACGATGAGTGCTAGTCGCTGGGTCAATAGATTCGGTGTCGAAGCTAACGCATTAAGCACTCCGCCTGGGAAGTACGGTCGCAAGATTA
1746395	Proteobacteria	Alphaproteobacteria	Rhizobiales	Phyllobacteriaceae	Phyllobacterium	0	2	0	0	5	0	0	0	0	0	0	0	0	0	1	0	0	1	8	0	GGCACGTAGGCGGACTATTAAGTCAGGGGTGAAATCCCGGGGCTCAACCCCGGAACTGCCTTTGATACTGGTAGTCTTGAGTTCGAGAGAGGTGAGTGGAATTCCGAGTGTAGAGGTGAAATTCGTAGATATTCGGAGGAACACCAGTGGCGAAGGCGGCTCACTGGCTCGATACTGACGCTGAGGTGCGAAAGCGTGGGGAGCAAACAGGATTAGATACCCTGGTAGTCCACGCCGTAAACTATGAGAGCTAGCCGTCGGGCAGTATACTGTTCGGTGGCGCAGCAAACGCATTAAGCTCTCCGCCTGGGGAGTACGGTCGCAAGATTA
1765229	Bacteroidetes	Flavobacteriia	Flavobacteriales	Flavobacteriaceae	Winogradskyella	0	0	0	0	0	0	0	0	0	0	0	0	6	0	0	0	0	0	0	0	GGTCCGTAGGTGGATAATTAAGTCAGAGGTGAAAGTTTGCGGCTCAACCGTAAAATTGCCTTTGATACTGGTTATCTTGAATCATTGTGAAGTGGTTAGAATATGTAGTGTAGCGGTGAAATGCATAGATATTACATAGAATACCAATTGCGAAGGCAGATCACTAACAATGTATTGACACTGATGGACGAAAGCGTGGGGAGCGAACGGGATTAGATACCCCGGTAGTCCACGCCGTAAACGATGGTCACTAGCTGTTCGGACTTCGGTCTGAGTGGCTAAGCGAAAGTGATAAGTGACCCACCTGGGGAGTACGTTCGCAAGAATG
1915223	Planctomycetes	Planctomycetia	Pirellulales	Pirellulaceae		65	81	5	30	32	23	5	0	29	10	41	23	45	5	6	44	5	4	0	0	TGCGTAGGCTGCACGGAAAGTTGGGTGTGAAAGCCCTCAGCTCAACTGAGGAATTGCATCCAAAACTGCCGTGCTTGAGGGAGACAGAGGTGAGCGGAACTCAAGGTGGAGCGGTGAAATGCGTTGATATCTTGAGGAACACCGGTGGCGAAAGCGGCTCACTGGGTCTCTTCTGACGCTGAGGCACGAAAGCTAAGGTAGCAAACGGGATTAGATACCCCGGTAGTCTTAGCTGTAAACGATGAGCACTTGATTGGAGGGTCCTCCATAGCCTTCCAGTCGTAGCGAAAGTGTTAAGTGCTCCGCCTGGGGAGTATGGTCGCAAGGCTG
1921136	Bacteroidetes	[Saprospirae]	[Saprospirales]	Chitinophagaceae		0	0	0	0	0	0	0	0	0	0	0	0	0	0	0	0	0	0	9	0	TGCGTAGGTGGGTCTGTAAGTCAGTGGTGAAATCTCCGAGCTTAACTCGGAAACTGCCATTGATACTATAGATCTTGAATTATCTGGAGGTAAGCGGAATATGTCATGTAGCGGTGAAATGCTTAGATATGACATAGAACACCAATTGCGAAGGCAGCTTACTACGGATCGATTGACACTGAGGCACGAAAGCGTGGGGATCAAACAGGATTAGATACCCTGGTAGTCCACGCCCTAAACGATGGATACTCGACATTTGCGATATACTGTAAGTGTCTGAGCGAAAGCATTAAGTATCCCACCTGGGAAGTACGATCGCAAGATTG
2043347	Planctomycetes	Planctomycetia	Planctomycetales	Planctomycetaceae	Planctomyces	0	12	0	0	0	0	0	0	0	0	0	0	0	0	0	0	0	0	0	0	GGTGCGTAGGCGGTTACTTAAGTAGGGTGTGAAATCCCATGGCTCAACCATGGAACTGCGCTCTAAACTGGGTGACTTGAGTAAGATAGGGGTATGCGGAACTTCCAGTGGAGCGGTGAAATGTGTAGATATTGGAAGGAACACCGGTGGCGAAGGCGGCATACTGGGTCTTAACTGACGCTGAGGCACGAAAGCTAGGGTAGCGAACGGGATTAGATACCCCGGTAGTCCTAGCTGTAAACGATGAGTACTAGCCGGGAGGGTCTTCGGATCATCCGGGCGTAGCGAAAGCATTAAGTACTCCGCCTGGGGAGTATGGTCGCAAGGCTG
2054575	Proteobacteria	Gammaproteobacteria	Alteromonadales	Alteromonadaceae		0	0	0	4	1	3	0	0	0	1	0	0	0	0	0	5	1	1	0	0	CGCGTAGGCGGCTGTTTAAGTCGGATGTGAAAGCCCTGGGCTCAACCTGGGAACTGCATTCGATACTGGGCAGCTAGAGTATAGGAGAGGAGTGTGGAATTTCAGGTGTAGCGGTGAAATGCGTAGAGATCTGAAGGAACACCAGTGGCGAAGGCGACACTCTGGCCTAATACTGACGCTGAGGTGCGAAAGCGTGGGGAGCAAACAGGATTAGATACCCTGGTAGTCCACGCCGTAAACGATGTCAACTAGCCGTTGGAAGCCTTAGTGCTTTTAGTGGCGCAGCTAACGCGATAAGTTGACCGCCTGGGGAGTACGGCCGCAAGGTTA
2167709	Acidobacteria	BPC102	B110			0	0	0	0	0	0	0	0	0	0	2	0	0	0	0	0	0	0	0	0	CGCGCAGGCGGTTTCGTCAGTCATGGGTGAAAGCCCCGGGCTCAACCCGGGAATGGCCTGTGAAACCACGGAACTGGAGTGCTGGAGAGGGAAGCGGAATTCCCAGTGTAGCGGTGAAATGCGTAGATATTGGGAGGAACATCTGTGGCGAAGGCGGCTTCCTGGACAGACACTGACGCTGAGGCGCGAAAGCCAGGGGAGCGAACGGGATTAGATACCCCGGTAGTCCTGGCTGTAAACGATGAATACTTGGTGTGGGGGGTAGGAAAGTCCCTCTGTGCCGAAGAGAACTCGATAAGTATTCCGCCTGGGGAGTACGGCCGCAAGGCTG
2172689	Proteobacteria	Deltaproteobacteria	GMD14H09			0	0	0	2	0	0	0	0	0	0	0	0	0	0	0	0	0	0	0	0	GGTACGTAGGCTGCCATGTAAGTCGGGTGTGAAAGCCCAGGGCTCAACCCTGGAACTGCGCCCGAAACTACATGGCTTGAGTCCGGGAGAGGGTTGCGGAATTGTCGGTGTAGAGGTGAAATTCGTAGATATCGGCAAGAACATCTGTGGCGAAGGCGGCAACCTGGATCGAGACTGACGCTGAGGTACGAAAGCATGGGGAGCAAACAGGATTAGATACCCTGGTAGTCCATGCCGTAAACGATGTTCACTAGTTAACCGACGGCATACGCTGTTGGTCGACGTAAGCTAACGCGTTAAGTGAACCGCCTGGGGAGTACGGTCGCAAGATTA
2180098	Acidobacteria	Acidobacteria-6	BPC015			0	10	0	0	0	4	2	0	0	0	2	1	0	0	0	0	0	0	0	0	CGCGCAGGCGGTGTGGCAAGTCTCTCGTGAAATCCCATGGCTCAACTGTGGAACTGCGGGGGATACTGCCGGACTTGAGTCCGGGAGAGGGGAGTGGAATTCCCAGTGTAGCGGTGAAATGCGTAGATATTGGGAGGAACACCAGTGGCGAAGGCGGCTCCCTGGACCGGTACTGACGCTGAGGCGCGAAAGCTAGGGGAGCAAACGGGATTAGATACCCCGGTAGTCCTAGCTGTAAACGATGAGCACTTGGTGTGGCGGGTATCGACCCCTGCCGTGCCGAAGCTAACGCATTAAGTGCTCCGCCTGGGGAGTACGGTCGCAAGGCTG
2188457	Proteobacteria	Deltaproteobacteria	NB1-j	JTB38		0	0	0	2	0	0	15	0	0	0	0	0	0	0	0	0	0	0	0	0	GGGGTGTAGGCGGCTTTGCAAGTCGGATGTGAAATCCCTGGGCCCAACCCAGGAACTGCATTCGATACTGCATCGCTAGAGTCCCGGAGAGGATGGCGGAATTCCAGGTGTAGAGGTGAAATTCGTAGATATCTGGAGGAACACCAGTGGCGAAGGCGGCCATCTGGACGGTGACTGACGCTCAGACCCGAAAGCGTGGGGAGCAAACAGGATTAGATACCCTGGTAGTCCACGCCGTAAACGTTGGGTGCTCGTTGCTGCGGGTATTGACCCCTGCAGTGACTAAGTTAACGCGATAAGCACCCCGCCTGGGAAGTACGGTCGCAAGACTA
2203165	Firmicutes	Clostridia	Clostridiales	Ruminococcaceae	Oscillospira	0	0	0	0	0	0	0	0	0	0	0	0	0	2	0	0	0	0	0	0	GGCGTGTAGGCGGGATTGCAAGTCAGATGTGAAAACTGGGGGCTCAACCTCCAGCCTGCATTTGAAACTGTAGTTCTTGAGTGCTGGAGAGGCAATCGGAATTCCGTGTGTAGCGGTGAAATGCGTAGATATACGGAGGAACACCAGTGGCGAAGGCGGATTGCTGGACAGTAACTGACGCTGAGGCGCGAAAGCGTGGGGAGCAAACAGGATTAGATACCCTGGTAGTCCACGCCGTAAACGATGGATACTAGGTGTGGGGGGTCTGACCCCCTCCGTGCCGCAGTTAACACAATAAGTATCCCACCTGGGGAGTACGATCGCAAGGTTG
2205005	Planctomycetes	Planctomycetia	Pirellulales	Pirellulaceae		52	122	6	12	15	23	0	0	0	15	80	36	57	4	6	0	27	34	157	32	GGTGCGTAGGCGGGTTGGTAGGTCAGATGTGAAAGCCCACGGCTCAACCGTGGAATTGCGTTTGAAACCACTAGTCTTGAGGGGATCAGAGGAGAGCGGAACTGATGGTGGAGCGGTGAAATGCGTTGATATTATCAGGAACACCGGTGGCGAAAGCGGCTCTCTGGGATCCTTCTGACGCTGAGGCACGAAAGCTAGGGGAGCGAACGGGATTAGATACCCCGGTAGTCCTAGCTGTAAACGATCTGTACTAGTCCGTGGGGACCCCCACATCTTCTCGGACGTAGCGAAAGTGTTAAGTACAGCGCCTGGGGAGTATGGTCGCAAGGCTG
2211108	Proteobacteria	Alphaproteobacteria	Caulobacterales	Caulobacteraceae	Brevundimonas	9	58	0	32	10	26	6	5	18	5	14	0	2	0	0	0	11	5	40	1	GGCGCGTAGGCGGATCGTTAAGTCAGAGGTGAAATCCCAGGGCTCAACCCTGGAACTGCCTTTGATACTGGCGATCTTGAGTATGAGAGAGGTATGTGGAACTCCGAGTGTAGAGGTGAAATTCGTAGATATTCGGAAGAACACCAGTGGCGAAGGCGACATACTGGCTCATTACTGACGCTGAGGCGCGAAAGCGTGGGGAGCAAACAGGATTAGATACCCTGGTAGTCCACGCCGTAAACGATGATTGCTAGTTGTCGGGCTGCATGCAGTTCGGTGACGCAGCTAACGCATTAAGCAATCCGCCTGGGGAGTACGGTCGCAAGATTAAAACTCAAAAAATTGACGG
2217385	Firmicutes	Clostridia	Clostridiales	Ruminococcaceae		0	0	0	3	0	0	0	0	0	0	0	0	0	0	0	0	0	0	0	0	CGTGTAGGCGGGCTCATAAGTCAGATGTGAAATCTCCAGGCTTAACTTGGAAACTGCATCTGAAACTGTGAATCTTGAGTGTCGGAGAGGAAAGCGGAATTCCTAGTGTAGCGGTAAAATGCGTAGATATTAGGAGGAACACCAGTGGCGAAGGCGGCTTTCTGGACGATAACTGACGCTGAGGCGCGAAAGCGTGGGGAGCAAACAGGATTAGATACCCTGGTAGTCCACGCCGTAAACGATGAATACTAGGTGTAGGAGGTATCGACCCCTTCTGTGCCGTCGCAAACGCAATAAGTATTCCACCTGGGGAGTACGGCCGCAAGGTTG
2222982	Planctomycetes	Planctomycetia	Pirellulales	Pirellulaceae		24	43	0	7	10	19	0	35	37	8	16	12	93	0	0	12	0	0	0	0	GGTGCGTAGGCGGCTACAAAGGTCAGATGTGAAATCCCACGGCTCAACCGTGGAACTGCGTCTGAAACCATATAGCTTGAGGAAGTCAGAGGTAAGCGGAACTGATGGTGGAGCGGTGAAATGCGTTGATATCATCAGGAACACCGGTGGCGAAAGCGGCTTACTGGGACTTTTCTGACGCTGAGGCACGAAAGCTAGGGGAGCGAACGGGATTAGATACCCCGGTAGTCCTAGCTGTAAACGATCTGTACTAGTCTGTGGGGGCTTCCACACCCTCTCGGACGTAGCGAAAGTGTTAAGTACAGCGCCTGGGGAGTATGGTCGCAAGGCTG
2224378	Proteobacteria	Alphaproteobacteria	Sphingomonadales	Erythrobacteraceae		0	29	0	0	0	0	0	0	0	0	0	0	0	0	0	0	0	0	0	0	AACGTAGGCGGCTTGGCAAGTCAGGGGTGAAATCCCAGTGCTCAACACTGGAACTGCCTTTGAAACTGCCAGGCTTGAATCCTGGAGAGGCGAGTGGAATTCCGAGTGTAGAGGTGAAATTCGTAGATATTCGGAAGAACACCAGTGGCGAAGGCGACTCGCTGGACAGGTATTGACGCTGAGGTTCGAAAGCGTGGGGAGCAAACAGGATTAGATACCCTGGTAGTCCACGCCGTAAACGATGATAACTAGCTGTCCGGGCACATGGTGTTTGGGTGGCGCAGCTAACGCATTAAGTTATCCGCCTGGGGAGTACGGTCGCAAGATTA
2372714	Spirochaetes	Spirochaetes	Spirochaetales	Spirochaetaceae	Treponema	0	0	0	0	0	0	0	0	0	0	10	0	0	0	0	0	0	0	0	0	CATGTAGGCGGTTAGGTAAGCCTGATGTGAAATCTACGAGCTTAACTCGTAAACTGCATTGGGTACTGCTTGACTTGAATCACGGAGGGGAAACCGGAATTCCAAGTGTAGGGGTGGAATCTGTAGATATTTGGAAGAACACCGGTGGCGAAGGCGGGTTTCTGGCCGATGATTGACGCTGAGATGCGAAGGTGCGGGGAGCAAACAGGATTAGATACCCTGGTAGTCCGCACAGTAAACGATGTACACTAGGTGTTGGGGCAAGAGCTTCAGTGCCTAAGCAAACGCAATAAGTGTACCGCCTGGGAAGTATGCCCGCAAGGGTG
2398623	Firmicutes	Clostridia	Clostridiales	Peptostreptococcaceae		0	36	0	0	0	0	9	0	0	0	0	0	0	0	0	0	0	0	0	0	GGTGCGTAGGCGGTTTATCAAGTCAGAGGTCAAAGGCTACGGCTCAACCGTAGTAAGCCTCTGAAACTGATGAACTTGAGTATAGGAGAGGAAAGTGGAATTCCCAGTGTAGCGGTGAAATGCGTAGATATTGGGAGGAACACCAGTGGCGAAGGCGACTTTCTGGACTATAACTGACGCTGAGGCACGAAAGCGTGGGGAGCAAACAGGATTAGATACCCTGGTAGTCCACGCTGTAAACGATGAGCACTAGGTGTCGGCTGTCAAAGGTCGGTGCCGACGTTAACACATTAAGTGCTCCGCCTGGGGAGTACGCTCGCAAGAGTG
2409039	Planctomycetes	Phycisphaerae	MSBL9			0	0	0	0	0	0	0	0	0	0	0	0	0	0	0	0	0	0	0	2	TGTGTAGGCGGAAAGGTAAGCGTCCTGTGAAAGCCCCCGGCTCAACCGGGAAATTGCGAGACGAACTGCCTTTCTTGAGGCAAGTAGGGGTGCACGGAACTCTTGGTGGAGCGGTGGAATGCGTAGATATCAAGAGGAACGCCGGTGGAGAAATCGGTGCACTGGGCTTGTTCTGACGCTGAGACACGAAAGCGTGGGGAGCAAACGGGATTAGATACCCCGGTAGTCCACGCCGTAAACGATGTCTACTAGGTTGTGGCGGTTCTGACGCCGGCACGGCCGAAGCAAAAGTGTTTAGTAGACCGCCTGGGGAGTACGGCCGCAAGGCTA
2429852	Proteobacteria	Alphaproteobacteria	Caulobacterales	Caulobacteraceae		0	5	0	0	10	0	0	0	0	0	0	0	0	0	0	3	0	0	0	0	AGCGTAGGCGGATAGTTAAGTCAGAGGTGAAAGCCCAGGGCTCAACCTTGGAATTGCCTTTGATACTGGCTATCTTGAGTATGGGAGAGGTTAGCGGAACTCCGAGTGTAGAGGTGAAATTCGTAGATATTCGGAAGAACACCAGTGGCGAAGGCGGCTAACTGGCCCATTACTGACGCTGAGGCTCGAAAGCGTGGGGAGCAAACAGGATTAGATACCCTGGTAGTCCACGCCGTAAACGATGAGAGCTAGTTGTCGGCATGCATGCATGTCGGTGACGCAGCTAACGCATTAAGCTCTCCGCCTGGGGAGTACGGTCGCAAGATTA
2510538	Firmicutes	Bacilli	Lactobacillales	Carnobacteriaceae	Granulicatella	1	0	0	1	0	1	0	13	0	0	6	0	0	0	0	2	0	0	31	0	AGCGCAGGCGGTTCCTTAAGTCTGATGTGAAAGCCCCCGGCTCAACCGGGGAGGGTCATTGGAAACTGGGGAACTTGAGTGCAGAAGAGGAGAGTGGAATTCCATGTGTAGCGGTGAAATGCGTAGATATATGGAGGAACACCAGTGGCGAAGGCGACTCTCTGGTCTGTAACTGACGCTGAGGCTCGAAAGCGTGGGTAGCAAACAGGATTAGATACCCTGGTAGTCCACGCCGTAAACGATGAGTGCTAAGTGTTGGAGGGTTTCCGCCCTTCAGTGCTGCAGTTAACGCATTAAGCACTCCGCCTGGGGAGTACGACCGCAAGGTTG
2525735	Firmicutes	Bacilli	Bacillales	Paenibacillaceae	Paenibacillus	47	35	1	53	25	17	0	0	11	0	8	3	1	0	0	0	32	1	91	7	CGCGCAGGCGGCTTTGTAAGTCTTGTGTTTAAACGCGGGGCTCAACCCCGTGTCGCATGGGAAACTGCAAGGCTTGAGTGCAGAAGAGGAAAGTGGAATTCCACGTGTAGCGGTGAAATGCGTAGAGATGTGGAGGAACACCAGTGGCGAAGGCGACTTTCTGGGCTGTAACTGACGCTGAGGCGCGAAAGCGTGGGGAGCAAACAGGATTAGATACCCTGGTAGTCCACGCCGTAAACGATGAATGCTAGGTGTTAGGGGTTTCGATACCCTTGGTGCCGAAGTTAACACATTAAGCATTCCGCCTGGGGAGTACGGTCGCAAGACTG
2553199	Proteobacteria	Deltaproteobacteria	Desulfobacterales	Desulfobulbaceae		0	0	0	0	0	0	0	0	2	0	0	0	0	0	0	0	0	0	0	0	GGCGCGTAGGCGGCTTTACAAGTCAGTTGTGAAAGTCCACGGCTCAACCGTGGAAGTGCAATTGAAACTGTAAGGCTTGAGTACTGGAGGGGAGTGTGGAATTCCTGGTGTAGAGGTGAAATTCGTAGATATCAGGAGGAATACCGGTGGCGAAGGCGACACTCTGGACAGATACTGACGCTGAGGCGCGAAAGCGTGGGGAGCAAACAGGATTAGATACCCTGGTAGTCCACAGCTGTAAACGATGTGCACTAGGTGTAGGGGGTCGTTGACCCTTTCTGTGCCGCAGCTAACGCATTAAGTGCACCGCCTGGGGAGTACGGTCGCAAGATTA
2618267	Planctomycetes	Planctomycetia	Pirellulales	Pirellulaceae		0	0	0	0	0	3	0	0	0	0	0	1	34	3	0	0	0	0	0	0	GGTGCGTAGGCGGCTTTGTAGGTCAGATGTGAAATCCCACGGCTCAACCGTGGAATTGCGTTTGAAACCACAAAGCTTGAGGGAGATAGAGGAGAGCGGAACTGATGGTGGAGCGGTGAAATGCGTTGATATCATCAGGAACACCGGTGGCGAAAGCGGCTCTCTGGATCTCTTCTGACGCTCAGGCACGAAAGCTAGGGGAGCGAACGGGATTAGATACCCCGGTAGTCCTAGCTGTAAACGATGAGTACTAGTCCGTGGGGACTTCCACATCTTCTCGGACGTAGCGAAAGTGTTAAGTACTCCGCCTGGGGAGTATGGTCGCAAGGCTG
2624721	TM6	SJA-4				0	0	0	0	0	2	0	0	0	0	0	14	0	0	0	0	0	1	0	0	TGTGTAGGCGGCAATCTAAGTCAACTGTAAAATGCTCCGGCCTAACTGGAGACCTGCAGTAGATACTGGATAGCTAGAGGATGGAAGAGAGAAGTGGAATTCTCGGAGTAGCGGTAAAATGCGTGGATCTCGAGAGGAACACCAATGGCGAAGGCAGCTTCTTGGTCCATTTCTGACGCTGAGACACGAAAGCGTGGGGAGCAAACAGGATTAGATACCCTGGTAGTCCACGCTGTAAACGATGATCACTAGACGTTAGTTCTGTTTTTACAGAGTTAGTGTCGTAGCTAACGCGATAAGTGATCCGCCTGGGGACTACGGTCGCAAGATTA
2644916	Proteobacteria	Alphaproteobacteria				0	0	0	7	0	4	0	0	0	0	0	0	0	0	0	0	0	1	0	0	GGCGCGTAGGCGGACAATCAAGTCAGAGGTGAAAGCCCTGGGCTCAACCTAGGAACTGCCTTTGAAACTGATAGTCTAGAGTCCGAGAGAGGATGGCGGAATTCCCAGTGTAGAGGTGAAATTCGTAGATATTGGGAAGAACACCAGTGGCGAAGGCGGCCATCTGGCTCGGTACTGACGCTGAGGCGCGAAAGCGTGGGGAGCAAACAGGATTAGATACCCTGGTAGTCCACGCCGTAAACGATGTGTGCTAGCCGTTGGGAAACCTAGTTTCTCAGTGGCGCAGCTAACGCATTAAGCACACCGCCTGGGGAGTACGGTCGCAAGATTA
2655589	SAR406	AB16	Arctic96B-7	A714017	so4B24	0	0	0	0	0	4	0	0	0	0	0	0	0	0	0	0	0	0	0	0	TGCGTAGGCGTCCAGGAAAGTTATTTGTTAAATCCTCCGGCTTAACCGGAGAAATGCAAGTAAAACTATCTGGATAGAGTTTAAGAGAGGAAAATGGAATTCCTGGTGTAGCGGTGACATGCGTAGATATCAGGAGGAACACCTATGGCGAAGGCAGTTTTCTGGCTTAAAACTGACGCTGAGGCACGAAAGCGTGGGGAGCAAACAGGATTAGATACCCTGGTAGTCCACGCCGTAAACGATGAGTACTTGGTGCCGGAGGATTCGACCCCCTCGGTGCCGTAGCTAACGCGTTAAGTACTCCGCCTGGGGACTACGACCGCAAGGTTG
2801322	Planctomycetes	Planctomycetia	Gemmatales	Gemmataceae		0	0	0	0	0	0	0	0	0	0	0	0	0	0	0	0	0	0	14	0	CGCGTAGGCGGGTAATCAAGTCAATGGTGAAATCCTCCAGCTTAACTGGAGAAGTGCCTTTGATACTGATTGTCTAGAGGGAGGTAGGGGCATGTGGAACTTCAGGTGGAGCGGTGAAATGCGTAGATATCTGAAGGAACGCCAGTGGCGAAAGCGATGTGCTGGACCTCTTCTGACGCTGAGGCGCGAAAGCTAGGGGATCAAACGGGATTAGATACCCCGGTAGTCCTAGCCCTAAACTATGGGTACTAGATTGTGGACTTTCATGGGTTCACAGTCGAAGCAAAAGTGTTAAGTACCCCGCCTGGGGAGTATGGTCGCAAGGCTG
2818167	Proteobacteria	Gammaproteobacteria	Xanthomonadales	Xanthomonadaceae		0	0	0	0	0	0	0	0	0	0	0	0	0	0	0	0	0	0	2	0	GGTGCGTAGGCGGTTTGTTAAGTCTGTCGTGAAAGCCCCGGGCTCAACCTGGGAATGGCGATGGAAACTGGCGAGCTAGAGTACGGTAGAGGAGAGTGGAATTCCCGGTGTAGCAGTGAAATGCGTAGAGATCGGGAGGAACATCAGTTGCGAAGGCGGCTCTCTGGACCAGTACTGACGCTGAGGCACGAAAGCGTGGGGAGCAAACAGGATTAGATACCCTGGTAGTCCACGCCCTAAACGATGCGAACCGGACGTTGGGAGCAATTAGGCTCTCAGTGTCGAAGCTAACGCGTTAAGTTCGCCGCCTGGGGAGTACGGTCGCAAGACTG
2864536	Acidobacteria	BPC102	B110			0	0	0	0	0	0	0	0	0	0	0	0	4	0	0	0	0	0	0	0	CGCGCAGGCGGCGGCAGAAGTTCCGGGTGAAAGCCCCCGGCTTAACCGGGGAAGGTCCTGGAAAACCATGCTGCTGGAGTGCTGGAGAGGCTAGCGGAATTTCGGGTGTAGCGGTGAAATGCGTAGATATCCGAAGGAACACCGGAGGCGAAGGCGGCTAGCTGGACAGACGCTGACGCTGAGGCGCGAAAGCCAGGGGAGCAAACGGGATTAGATACCCCGGTAGTCCTGGCCGTAAACGATGGGTACTTGGTGTGCGGGGTAATGAAGTCCCTGCGTGCCGGCGATAACTCGTTAAGTACCCCGCCTGGGGAGTACGATCGCAAGACTG
2910378	Actinobacteria	Acidimicrobiia	Acidimicrobiales	koll13		0	16	0	0	0	0	0	0	0	0	0	1	0	0	0	0	0	0	0	0	GGCTCGTAGGTGGTTCAACAAGTCGGTCGTGAAAGCCCGGGGCTCAACTCCGGGACGCCGGTCGATACTGTTGTGACTAGAGTTCGGTAGAGGTGAGTGGAATTCTCAGTGTAGCGGTGGAATGCGCAGATATTGAGAGGAACACCATTAGCGAAGGCGGCTCACTGGGCCGATACTGACGCTGAGGAGCGAAAGCGTGGGGAGCAAACAGGATTAGATACCCTGGTAGTCCACGCTGTAAACGATGAACACTAGGTGTAGCGGATTTATTCATGTCTGCTGTGCCGAAGCTAACGCATTAAGTGTTCCGCCTGGGGAGTACGGCCGCAAGGCTA
2932342	Proteobacteria	Deltaproteobacteria	Desulfovibrionales	Desulfovibrionaceae		0	0	0	0	0	0	0	0	0	0	0	0	2	0	0	0	0	0	0	0	CTCGTAGGTGGCTTTGTAAGTCAGATGTGAAAGCCCACGGCTCAACCGTGGAATTGCATTTGATACTGCATCGCTAGAGTATAGGAGAGGGAAGTGGAATTTCTGGTGTAGGAGTGAAATCCGTAGAGATCAGAAGGAACACCGGTGGCGAAGGCGACTTCCTGGACTATTACTGACACTGAGGAGCGAAAGCGTGGGGAGCAAACAGGATTAGATACCCTGGTAGTCCACGCCGTAAACGATGGGTACTAAGTGTCGGAGGCTTGACTTTCGGTGCTGTAGTTAACGCGTTAAGTACCCCGCCTGGGGAGTACGGTCGCAAGGCTG
2994818	Proteobacteria	Alphaproteobacteria	Sphingomonadales			0	0	0	0	0	0	0	0	0	0	0	0	0	0	0	0	0	8	0	0	GGTACGTAGGCGGTTATTCAAGTCAGAGGTGAAAGCCTGGAGCTCAACTCCAGAACTGCCTTTGAAACTAGGTAGCTAGAATCACGGAGAGGTTAGTGGAATTCCGAGTGTAGAGGTGAAATTCGTAGATATTCGGAAGAACACCAGTGGCGAAGGCGACTAACTGGACGTGTATTGACGCTGAGGTACGAAAGCGTGGGGAGCAAACAGGATTAGATGCCCTGGTAGTCCACGCCGTAAACGATGATAACTAGCTGTTCGGGGTCAACGATCTTGAGTGGCGCAGCTAACGCATTAAGTTATCCGCCTGGGGAGTACGGTCGCAAGATTA
3047518	Firmicutes	Clostridia	Clostridiales	[Tissierellaceae]	Tissierella	0	0	0	0	0	15	0	0	0	0	0	0	0	0	0	0	0	0	0	0	GGTGCGTAGGCGGCCTTTTAAGTCAGATGTGAAAGATCACGGCTCAACCGTGGTAAGCATTTGAAACTGGAAGGCTTGAGTTAAGGAGAGGAAAGTGGAATTCCTAGTGTAGCGGTGAAATGCGTAGATATTAGGAGGAATACCAGTGGCGAAGGCGACTTTCTGGACTTATACTGACGCTGATGCACGAAAGCGTGGGGAGCGAACAGGATTAGATACCCTGGTAGTCCACGCCGTAAACGATGAGTGCTAGGTGTTGGGGGTCAAACCTCGGTGCCGCAGCTAACGCATTAAGCACTCCGCCTGGGGAGTACGTACGCAAGTATG
3058166	Actinobacteria	Acidimicrobiia	Acidimicrobiales	koll13		0	15	0	0	0	0	0	0	0	0	0	0	0	0	0	0	0	0	0	0	GGCTCGTAGGCGGTTCAACAAGTTGGTCGTGAAAACCCGGGGCTCAACCCCGGGAGGCCGATCAAAACTGTTGTGACTAGAGTTCGGTAGAGGTGAGTGGAATTCTCGGTGTAGCGGTGGAATGCGCAGATATCGAGAGGAACACCATTAGCGAAGGCGGCTCACTGGGCCGATACTGACGCTGAGGAGCGAAAGCGTGGGGAGCAAACAGGATTAGATACCCTGGTAGTCCACGCCGTAAACGATGAACACTAGGTGTAGCGGACTGATTCATGTCTGCTGCGCCGTAGCTAACGCATTAAGTGTTCCGCCTGGGGAGTACGGCCGCAAGGCTAAAACTTAAAAAATTGACGG
3070686	Proteobacteria	Gammaproteobacteria	Pseudomonadales	Moraxellaceae		0	0	0	0	9	0	0	0	0	0	0	0	0	0	0	0	12	0	0	0	GGAGCGTAGGTGGCTCGATAAGTCAGATGTGAAATCCCCGGGCTCAACCTGGGAACTGCATCTGATACTGTTGAGCTAGAGTATGTGAGAGGAAGGTAGAATTCCAGGTGTAGCGGTGAAATGCGTAGAGATCTGGAGGAATACCGATGGCGAAGGCAGCCTTCTGGCATAATACTGACACTGAGGCTCGAAAGCGTGGGTAGCAAACAGGATTAGATACCCTGGTAGTCCACGCCGTAAACGATGTCTACTAGTCGTTGGGTCCCTTGAGGACTTAGTGACGCAGCTAACGCAATAAGTAGACCGCCTGGGGAGTACGGCCGCAAGGTTA
3095348	GN04	GN15				0	0	0	0	0	13	0	0	0	0	0	0	0	0	0	0	0	0	0	0	TGCGTAGGCGGACCTTCAAGTCGGATGTGAAATCTATAGGCTCAACTTATAGCTTGCATTCGAAACTGATGGTCTTGAGTGGATTAGAGGAATGTGGAATTCCAGGTGTAGCGGTGAAATGCGTAGATATCTGGAGGAACACCAGTAGCGAAGGCGACATTCTGGGATCATACTGACGCTGAAGCACGAAGGCTAGGGGAGCAAACAGGATTAGATACCCTGGTAGTCCTAGCGGTAAACGATGGGCACTAGGTGTCGGGGGGCGTTGACCCCCTCGGTGCCGCAGCTAACGCATTAAGTGCCCCGCCTGGGGAGTACGATCGCAAGATTG
3156804	Proteobacteria	Alphaproteobacteria	Rickettsiales	Pelagibacteraceae		0	0	0	0	0	0	2	0	0	0	0	0	0	0	0	0	0	0	0	0	TATGTAGGCGGATCAAAAAGTTAGATGTGAAATCCCTGGGCTCAACCCAGGAACTGCATTTAAAACTAGTGATCTAGAAATTGGTAAAGGTTAGTAGAATTTCCAGTGTAGAGGTGAAATTCGTAGATATTGGAAAGAATACCAGAAGCGAAGGCGACTAACTAGGCCATTTTTGACGCTGAGATACGAAAGCGTGGGTAGCAAACAGGATTAGATACCCTGGTAGTCCACGCAGTAAACGATGAGTGCTAGTCGCTGGGGCAATAGCTTCAGTGTCGTAGCTAACGCATTAAGCACTCCGCCTGGGAAGTACGGTCGCAAGATTAAAACTCAAAAAATTGACGG
3171078	Actinobacteria	Nitriliruptoria	Euzebyales	Euzebyaceae	Euzebya	0	0	0	0	0	0	0	0	0	0	0	0	0	0	0	0	0	0	15	0	CTCGTAGGTGGTTCGTTAAGTTAGATGTGAAATTGTGCGGCTTAACCGCGCATTGGCATCTGATACTGGCGGGCTTGAGGCAGGTAGAGGAGAATGGAATTCCTGGTGTAGCGGTGGAATGCGCAGATATCAGGAGGAACACCGATTGCGAAGGCAGTTCTCTGGGCCTGTTCTGACGCTGAGGAGCGAAAGCGTGGGGAGCGAACAGGATTAGATACCCTGGTAGTCCACGCTGTAAACGATGGATGCTAGGTGTGGGGTCCGCTTGTGGGTTCCGTGCCGTAGCTAACGCATTAAGCATCCCGCCTGGGGACTACGGCCGCAAGGCTAAAACTTAAAAAATTGACGG
3203828	Proteobacteria	Deltaproteobacteria	Desulfovibrionales	Desulfovibrionaceae		2	0	0	0	0	18	0	17	0	0	0	0	0	0	0	0	0	7	10	0	CACGTAGGCTGTTTGGTAAGTCAGGGGTGAAATCCCGCGGCTCAACCGCGGAATTGCCCTTGATACTGCTGGACTTGAGTTCGGGAGAGGGTGGCGGAATTCCAGGTGTAGGAGTGAAATCCGTAGATATCTGGAGGAACATCAGTGGCGAAGGCGGCCACCTGGACCGATACTGACGCTGAGGTGCGAAAGCGTGGGGAGCAAACAGGATTAGATACCCTGGTAGTCCACGCTGTAAACGATGGATGCTAGGTGTCGGGGCCTTGAGCTTCGGTGCCGCAGCTAACGCGTTAAGCATCCCGCCTGGGGAGTACGGTCGCAAGGCTG
3325760	Firmicutes	Clostridia	Clostridiales			0	0	0	0	0	0	0	0	0	0	0	0	0	12	0	0	0	0	0	0	TGCGTAGGTGGCAAGGCAAGTCAGATGTGAAAGCCCGGGGCTCAACCCCGGTACTGCATTTGAAACTGTCTAGCTAGAGTGCAGGAGAGGTAAGCGGAATTCCTAGTGTAGCGGTGAAATGCGTAGATATTAGGAGGAACACCAGTGGCGAAGGCGGCTTACTGGACTGTAACTGACACTGAGGCACGAAAGCGTGGGGAGCAAACAGGATTAGATACCCTGGTAGTCCACGCCGTAAACGATGAATACTAGGTGTCGGGGCCCACAGGGCTTCGGTGCCGCAGCAAACGCATTAAGTATTCCACCTGGGGAGTACGTTCGCAAGAATG
3351516	Proteobacteria	Gammaproteobacteria	Vibrionales	Pseudoalteromonadaceae		3	11	3	5	11	35	61	14	2	0	12	7	4	30	0	0	1	0	0	0	CATGCAGGTGGTTTGTTAAGTCAGATGTGAAAGCCCGGGGCTCAACCTCGGAATCGCATTTGAAACTGGCAAGCTAGAGTACTGTAGAGGGGGGTAGAATTTCAGGTGTAGCGGTGAAATGCGTAGAGATCTGAAGGAATACCGGTGGCGAAGGCGGCCCCCTGGACAGATACTGACACTCAGATGCGAAAGCGTGGGGAGCAAACAGGATTAGATACCCTGGTAGTCCACGCCGTAAACGATGTCTACTTGAAGGTTGTGGCCTTGAGCCGTGGCTTTCGGAGCTAACGCGTTAAGTAGACCGCCTGGGGAGTACGGTCGCAAGATTA
3371820	Planctomycetes	Planctomycetia	Planctomycetales	Planctomycetaceae	Planctomyces	0	0	0	0	0	0	0	0	0	0	4	0	0	0	0	0	0	0	0	0	TACGTAGGCGGCTTTACAAGTCAGGTGTGAAAGCTCTCGGCTCAACCGAGGAATTGCGCTTGAAACTGTACGGCTTGAGTGTCCTAGGGGTGAGCGGAACTTCCAGTGGAGCGGTGAAATGTGTTGATATTGGAAGGAACACCAGTAGCGAAGGCGGCTCACTGGGGGACAACTGACGCTGAGGTACGAAAGCCAGGGTAGCGAACGGGATTAGATACCCCGGTAGTCCTGGCTGTAAACGTTGAGTACTAGTTGGGAGGGAGTTCGCTCCATCCTGACGCAGTGAAAACATTAAGTACTCCGCCTGGGGAGTATGGTCGCAAGGCTG
3390990	Planctomycetes	Planctomycetia	Pirellulales	Pirellulaceae		0	14	0	1	0	4	1	0	0	0	0	0	0	0	2	6	7	0	5	0	TGCGTAGGCGGCTTGGTAGGTGAGATGTGAAAGCCCACGGCTCAACCGTGGAATAGCGTCTCAAACCCCCAAGCTCGAGGAAGATAGGGGTGATGGGAACTTATGGTGGAGCGGTGAAATGCGTTGATATCATAGGGAACACCGGTGGCGAAAGCGCATCACTGGATCTTTTCTGACGCTGAGGCACGAAAGCTAGGGTAGCGAACGGGATTAGATACCCCGGTAGTCCTAGCCGTAAACGATGAGCACTGGGTTGAGGGAACTTCCACATTCTCTCGGCCGTAGCGAAAGCGTTAAGTGCTCCGCCTGGGGAGTATGGTCGCAAGGCTG
3397080	Acidobacteria	RB25				0	0	4	0	0	7	8	0	0	0	2	0	0	0	0	0	0	0	0	0	CACGTAGGCGGTCAGGCAAGTTGGTGGTGAAAGCCCTCGGCTCAACCGAGGAATTGCCCCCAAAACTGCTTGACTTGAGTCCCGGAGAGGGTGGCGGAATTCCCAGTGTAGCGGTGAAATGCGTAGATATTGGGAGGAACACCAGTGGCGAAGGCGGCCACCTGGACGGGTACTGACGCTGAGGTGCGAAAGCGTGGGGAGCAAACAGGATTAGATACCCTGGTAGTCCACGCTGTAAACGTTGAACACTTGGTGTTGCGGGTATCGACCCCTGCAGTGCCGAAGCTAACGCATTAAGTGTTCCGCCTGGGGAGTACGGTCGCAAGGCTG
3407352	OP8	OP8	o			0	0	0	0	18	5	0	0	0	0	0	0	0	0	0	0	0	0	0	0	GGTGTGTAGGTGGCTGAGTAAGTCAAAGATGAAATCCCAAGGCTCAACCTTGGAATTGTTTTTGAAACTGTTCAGCTTGAGGATAGTTGAGGAGGATGGAATTCCCGGTGGAGCGGTGAAATGCGTAGATATCGGGAGGAACACCAGAGGCGAAGGCGATTCTCTGAACTATTCCTGACACTGAGACACGAAAGCTAGGGGAGCAAACGGGATTAGATACCCCGGTAGTCCTAGCCGTAAACGATGGGCACTAGATGTTTCCGCTTTTAGCGGGGGTGTCGAAGCTAACGCATTAAGTGCCCCGCCTGGGGAGTACGGTCGCAAGGCTG
3415753	Cyanobacteria	Oscillatoriophycideae	Chroococcales	Cyanobacteriaceae		1	9	0	0	0	0	0	0	0	0	0	0	0	0	0	0	0	0	0	0	TCCGCAGGTGGTTTCCAAAGTCTGCTGTTAAAGACTGGAGCTCAACTCCGGAACGGCGGTGGAAACTTGGAAACTAGAGTTCGGTAGGGGTAGCAGGAATTCCCAGTGTAGCGGTGAAATGCGTAGATATTGGGAAGAACATCGGTGGCGAAGGCGTGCTACTGGACCGTAACTGACACTCAGGGACGAAAGCTAGGGGAGCGAAAGGGATTAGATACCCCTGTAGTCCTAGCTGTAAACGATGGAAACTAGGTGTGGCTTGTATCGACCCGAGCCGTGCCGTAGCTAACGCGTTAAGTTTCCCGCCTGGGGAGTACGCACGCAAGTGTG
3429470	Bacteroidetes	Flavobacteriia	Flavobacteriales	Flavobacteriaceae	Ulvibacter	0	0	0	10	0	1	0	0	0	0	0	0	1	0	0	0	0	0	0	0	GGTCCGTAGGCGGGCAGCTCAGTCAGTGGTGAAAGTCTGCAGCTCAACTGTAGAATTGCCATTGATACTGGTTGTCTTGAATTATTATGAAGTGGTTAGAATATGTAGTGTAGCGGTGAAATGCATAGATATTACATAGAATACCGATTGCGAAGGCAGATCACTAATAATATATTGACGCTGAGGGACGAAAGCGTGGGGAGCGAACAGGATTAGATACCCTGGTAGTCCACGCCGTAAACGATGGATACTAGCTGTTCGGACTTCGGTCTGAGTGGCTAAGCGAAAGTGATAAGTATCCCACCTGGGGAGTACGTTCGCAAGAATG
3526717	Proteobacteria	Alphaproteobacteria	Rhodobacterales	Rhodobacteraceae		0	0	0	0	1	5	0	0	0	0	3	0	1	0	0	0	0	0	0	0	TACGTAGGCGGACCATTAAGTAAGGGGTGAAATCCCAGGGCTCAACCCTGGAACTGCCTCTTAAACTGCTGGTCTTGAGTTCGAGAGAGGTGAGTGGAATTCCGAGTGTAGAGGTGAAATTCGTAGATATTCGGAGGAACACCAGTGGCGAAGGCGGCTCACTGGCTCGATACTGACGCTGAGGTACGAAAGTGTGGGGAGCAAACAGGATTAGATACCCTGGTAGTCCACACCGTAAACGATGAATGCCAGACGTCGGGTAGCATGCTATTCGGTGTCACACCTAACGGATTAAGCATTCCGCCTGGGGAGTACGGTCGCAAGATTA
3568046	Acidobacteria	Acidobacteria-6	BPC015			0	0	0	9	0	0	0	0	0	0	0	0	0	0	0	0	0	0	0	0	GGCGCGTAGGCGGACCAGACAGTCTCTCGTGAAATCCCACGGCTCAACCGTGGAACTGCGGGAGATACTACTGGTCTTGAGTTCGGGAGAGGAGTGTGGAATTCCCAGTGTAGCGGTGAAATGCGTAGATATTGGGAGGAACACCGGTGGCGAAGGCGGCACTCTGGACCGATACTGACGCTGAGGCGCGAAAGCTAGGGGAGCAAACGGGATTAGATACCCCGGTAGTCCTAGCTGTAAACGATGAGCACTTGGTGTAGCGGGTATCGACCCCTGCTGTGCCGGAGTTAACGCATTAAGTGCTCCGCCTGGGGAGTACGGTCGCAAGGCTG
3577690	Bacteroidetes	Flavobacteriia	Flavobacteriales	Flavobacteriaceae		0	0	0	1	0	0	0	0	0	0	0	0	6	0	0	0	0	0	0	0	TCCGTAGGTGGATGATTAAGTCAGAGGTGAAAGTTTGCGGCTCAACCGTAAAATTGCCTTTGATACTGGTCATCTTGAATTATTGTGAAGTAGTTAGAATATGTAGTGTAGCGGTGAAATGCATAGATATTACATAGAATACCAATTGCGAAGGCAGATTACTAACAATCAATTGACACTGATGGACGAAAGCGTAGGTAGCGAACGGGATTAGATACCCCGGTAGTCTACGCCGTAAACGATGGATACTAGCTGTTCGGACTTCGGTCTGAGTGGCTAAGCGAAAGTGATAAGTATCCCACCTGGGGAGTACGTTCGCAAGAATG
3628191	Acidobacteria	Sva0725	Sva0725			0	29	3	4	24	0	0	0	0	0	0	1	1	1	0	0	0	0	0	0	GGCGCGTAGGCGGCATGGTAGGTCAAAGGTGAAATCCCTCAGCTCAACTGAGGAACTGCCTTTGAAACCACCTAGCTAGAGGCTGGGAGGGGATAGCGGAATTCCCGGTGTAGCGGTGAAATGCGTAGATATCGGGAGGAACACCAGTGGCGAAGGCGGCTATCTGGACCAGTTCTGACGCTGAGGCGCGAAAGCGTGGGGAGCAAACAGGATTAGATACCCTGGTAGTCCACGCTGTAAACGATGGGCACTCGGTGTTGCGGGTATTGACCCCTGCAATGCCTTAGCTAACGCGTTAAGTGCCCCGCCTGGGGAGTACGGTCGCAAGGCTG
3697600	Bacteroidetes	Bacteroidia	Bacteroidales			0	5	0	0	0	0	0	0	0	0	0	0	0	0	0	0	0	0	0	0	GGTGCGCAGGCGGATATATAAGTCGGAGGTGAAATTCTGATGCTCAACATCAGCCGTGCCTTCGATACTGTATATCTAGAGTCAAGTTGGAGTAGGCGGAATGTGTTGTGTAGCGGTGAAATGCTTAGATATAACACAGAACACCGATCGCGAAGGCAGCTTACTAAACTTTGACTGACGCTCATGCACGAAAGCGTGGGGATCAAACAGGATTAGATACCCTGGTAGTCCACGCTGTAAACGATGATTACTCGCTGTTGGCGATACACAGTCAGTGGCTAAGCGAAAGTGATAAGTAATCCACCTGGGGAGTACGACGGCAACGTTG
3773720	Planctomycetes	Planctomycetia	Pirellulales	Pirellulaceae		0	11	0	7	1	0	1	0	0	0	4	0	0	0	0	0	0	0	0	0	GGTCCGTAGGCGGCTCGGCAGGTGAGGTGTGAAATCCCACGGCTCAACCGTGGAATAGCGCTTCAAACCGCCGAGCTAGAGGGAGATAGAGGAGAGCGGAACTGATGGTGGAGCGGTGAAATGCGTTGATATCATCAGGAACACCGGTGGCGAAAGCGGCTCTCTGGGTCTCTTCTGACGCTGAGGGACGAAAGCTAGGGGAGCGAACGGGATTAGATACCCCGGTAGTCCTAGCTGTAAACGATGAGCACTAGATCGAGGGGACTCCCACATCCTCTTGGTCGTAGCGAAAGTGTTAAGTGCTCCGCCTGGGGAGTATGGTCGCAAGGCTG
3860285	Proteobacteria	Gammaproteobacteria	Alteromonadales	Alteromonadaceae	nsmpVI18	1	2	0	127	7	31	2	0	0	0	0	0	0	0	0	2	8	1	0	0	GGCGCGTAGGCGGTTTGTTAAGCGAGATGTGAAAGCCCTGGGCTCAACCTGGGAACTGCATTTCGAACTGGCAGGCTAGAGTACAAGAGAGGGTGGTAGAATTTCCTGTGTAGCGGTGAAATGCGTAGATATAGGAAGGAATACCAGTGGCGAAGGCGGCCACCTGGCTTGATACTGACGCTGAGGTGCGAAAGCGTGGGGAGCGAACAGGATTAGATACCCTGGTAGTCCACGCCGTAAACGATGTCAACTAGCCGTTGGAGTCCTTGAGGCTTTAGTGGCGCAGCTAACGCGATAAGTTGACCGCCTGGGGAGTACGGCCGCAAGGTTA
3931105	Acidobacteria	RB25				0	1	0	0	2	3	17	0	0	0	1	0	0	1	0	0	0	1	0	0	GGCGCGTAGGCGGTCAAGCAAGTCGGAGGTGAAATCCCTCGGCTCAACCGAGGAACTGCCTCCGAAACTGCTTGACTTGAGTCCCGGAGAGGGTAGCGGAATTCCCAGTGTAGCGGTGAAATGCGTAGATATTGGGAGGAACACCAGTGGCGAAGGCGGCTACCTGGACGGGTACTGACGCTGAGGCGCGAAAGCGTGGGGAGCAAACAGGATTAGATACCCTGGTAGTCCACGCTGTAAACGATGGGCACTTGGTGTTGCGGGTATCGACCCCTGCAGTGCCGAAGCTAACGCATTAAGTGCCCCGCCTGGGGAGTACGGTCGCAAGGCTG
3931537	Firmicutes	Clostridia	Clostridiales	Clostridiaceae	Clostridium	0	0	0	0	0	0	0	0	0	0	0	0	0	6	0	0	0	0	0	0	CGCGTAGGCGGACTGTCAAGTCAGTCGTGAAATACCGGGGCTTAACCCCGGGGCTGCGATTGAAACTGACAGCCTTGAGTATCGGAGAGGAAAGCGGAATTCCTAGTGTAGCGGTGAAATGCGTAGATATTAGGAGGAACACCAGTGGCGAAGGCGGCTTTCTGGACGACAACTGACGCTGAGGCGCGAAAGTGTGGGGAGCAAACAGGATTAGATACCCTGGTAGTCCACACCGTAAACGATGGATACTAGGTGTAGGAGGTATCGACCCCTTCTGTGCCGCAGTTAACACAATAAGTATCCCACCTGGGGAGTACGACCGCAAGGTTG
3992842	Proteobacteria	Gammaproteobacteria	Chromatiales			0	0	0	18	1	0	0	0	0	0	0	0	0	0	0	0	0	0	0	0	TGCGCAGGTGGCCCGATAAGTCAGATGTGAAAGCCCTGGGCTTAACCTGGGAACTGCATTTGAAACTGTTGGGCTAGAGTATGGTAGAGGGAAGTGGAATTCCGGGTGTAGCGGTGAAATGCGTAGATATCCGGAGGAACACCAGTGGCGAAGGCGACTTCCTGGACCAATACTGACACTGAGGCACGAAAGCGTGGGTAGCAAACAGGATTAGATACCCTGGTAGTCCACGCTGTAAACGATGTCAACTAGCCGTTGGGAACATCTAGTTCTTAGTGGCGCAGCTAACGCGATAAGTTGACCGCCTGGGGAGTACGGCCGCAAGGTTA
3992845	Bacteroidetes	[Saprospirae]	[Saprospirales]	Saprospiraceae		0	0	0	0	0	8	0	0	0	0	2	0	8	0	0	0	0	0	0	0	TGCGTAGGTGGTTTGATAAGTCAGAGGTGAAAGCCCACCGCTTAACGGTGGAATTGCCTTTGATACTGTCAGACTTGAATAAGGTTGAGGTCGGCGGAATGTGTCATGTAGCGGTGAAATGCATAGATATGACATAGAACACCAATTGCGAAGGCAGCTGGCTAGACCTTTATTGACACTGAGGCACGAAAGCGTGGGGAGCGAACAGGATTAGATACCCTGGTAGTCCACGCCCTAAACGATGCTAACTCGATGTTTGGTTCGTAGAATTGAGCATCCAAGCGAAAGCGTTAAGTTAGCCACCTGGGGAGTACGTTCGCAAGAATG
4022282	Planctomycetes	vadinHA49	DH61			0	0	0	0	0	0	0	0	0	0	0	0	0	0	0	0	0	3	0	0	GGTGCGTAGGTGGTCTATTAAGTCAGGGGTGAAATCCCGCGGCCCAACCGTGGAACGGCCTTTGATACTGGTGGACTTGAGTGCGTGAGGGGTAGGGGGAACGAGCAGTGTAGCGGTGAAATGCGTAGATATTGCTCGGAAGGCCAGAGCCGAAGGGGCCCTACTGGTACGTAACTGACACTGAGGCACGAAAGCGTGGGGAGCAAACAGGATTAGATACCCTGGTAGTCCACGCCGTAAACGATGAGCACTAGATGGATGTCGAGCTATCGATGTCTGTCGGAGACAATTTGGTAAGTGCTCCGCCTGGGGAGTATGGTCGCAAGGCTG
4025143	Bacteroidetes	Flavobacteriia	Flavobacteriales	Flavobacteriaceae	Polaribacter	0	0	0	0	0	0	0	0	0	0	0	0	0	0	0	0	0	0	8	100	GGTCCGCAGGCGGTCAATTAAGTCAGAGGTGAAATACCATAGCTCAACTATGGAACTGCCTTTGATACTGGTTGACTTGAGTCATATAGAAGTAGATAGAATGTGTAGTGTAGCGGTGAAATGCATAGATATTACACAGAATACCGATTGCGAAGGCAGTCTACTACGTATGTACTGACGCTGAGGGACGAAAGCGTGGGGAGCGAACAGGATTAGATACCCTGGTAGTCCACGCCGTAAACGATGGATACTAGTTGTTGGGATTTAATCTCAGTGACTAAGCGAAAGTGATAAGTATCCCACCTGGGGAGTACGGTCGCAAGACTG
4028110	Proteobacteria	Gammaproteobacteria	Pseudomonadales	Pseudomonadaceae		0	4	0	5	4	3	6	6	0	0	0	0	0	0	1	7	3	2	2	2	CGCGTAGGTGGTTCGTTAAGTTGGATGTGAAAGCCCCGGGCTCAACCTGGGAACTGCATCCAAAACTGGCGAGCTAGAGTACGGTAGAGGGTGGTGGAATTTCCTGTGTAGCGGTGAAATGCGTAGATATAGGAAGGAACACCAGTGGCGAAGGCGACCACCTGGACTGATACTGACACTGAGGTGCGAAAGCGTGGGGAGCAAACAGGATTAGATACCCTGGTAGTCCACGCCGTAAACGATGTCAACTAGCCGTTGGGTTCCTTGAGAACTTAGTGGCGCAGCTAACGCATTAAGTTGACCGCCTGGGGAGTACGGCCGCAAGGTTA
4095168	Planctomycetes	Planctomycetia	Pirellulales	Pirellulaceae		0	15	0	1	3	0	6	0	3	0	13	1	5	0	0	0	0	0	0	0	TGCGTAGGCGGTCTAAAAGGTGGGGTGTGAAATCCCACGGCTCAACCGTGGAATTGCGCTCCAAACCGTTAGGCTTGAGGGAGACAGGGGTGAGCGGAACTGATGGTGGAGCGGTGAAATGCGTTGATATCATCAGGAACACCGGTGGCGAAGGCGGCTCACTGGGTCTCTTCTGACGCTGAGGCACGAAAGCTAGGGTAGCGAACGGGATTAGATACCCCGGTAGTCCTAGCTGTAAACGATGAGCACTAGATCGTGGGGACCTCCACATCCTCTCGGTCGTAGCGAAAGTGTTAAGTGCTCCGCCTGGGGAGTATGGTCGCAAGGCTG
4102516	Planctomycetes	Planctomycetia	Pirellulales	Pirellulaceae		0	0	0	0	0	1	0	0	0	0	0	0	0	1	0	21	0	0	0	0	GGTGCGTAGGCGGCTTTGCAAGTGAGGTGTGAAATCCCTCAGCTCAACTGAGGAACTGCGCTTCAAACTGCATGGCTAGAGGGAGACAGAGGTAAGCGGAACTGATGGTGGAGCGGTGAAATGCGTTGATATTATCAGGAACACCAGTGGCGAAGGCGGCTTACTGGGTCTCTTCTGACGCTGAGGCACGAAAGCTAGGGTAGCGAACGGGATTAGATACCCCGGTAGTCCTAGCTGTAAACGATGAGTACTGGATCGAGGAACCTTCCACAGTTTCTCGGTCGTAGCGAAAGTGTTAAGTACTCCGCCTGGGGAGTATGGTCGCAAGGCTG
4107874	Planctomycetes	Planctomycetia	Planctomycetales	Planctomycetaceae	Planctomyces	0	23	0	0	0	6	0	0	0	0	0	0	0	3	0	0	0	0	0	0	TGCGTAGGCGGTCGTTTAAGTAGGGTGTGAAATCCCCCGGCTCAACCGGGGAACTGCGCTCTAAACTGGGCGACTTGAGTAAGATAGGGGTGTGCGGAACTTCCGGTGGAGCGGTGAAATGTGTTGATATCGGAAGGAACACCAGTAGCGAAAGCGGCACACTGGGTCTTAACTGACGCTGAGGCACGAAAGCTAGGGTAGCGAACGGGATTAGATACCCCGGTAGTCCTAGCCGTAAACGATGAGCACTAGTTGGGAGGCGCCCTAGGCATTTCCCAACGTAGCAAAAGTGTTAAGTGCTCCGCCTGGGGAGTATGGTCGCAAGGCTG
4154872	Bacteroidetes	Flavobacteriia	Flavobacteriales	[Weeksellaceae]	Cloacibacterium	1	6	1	0	0	5	2	1	2	0	0	0	0	0	0	2	0	5	7	0	GGTCCGTAGGCGGACTTATAAGTCAGTGGTGAAAGCCTGTCGCTTAACGATAGAACTGCCATTGATACTGTAAGTCTTGAGTATATTTGAGGTAGCTGGAATAAGTAGTGTAGCGGTGAAATGCATAGATATTACTTAGAACACCAATTGCGAAGGCAGGTTACCAAGATATAACTGACGCTGAGGGACGAAAGCGTGGGGAGCGAACAGGATTAGATACCCTGGTAGTCCACGCCGTAAACGATGCTAACTCGTTTTTGGGCTTTAGGGTTCAGAGACCAAGCGAAAGTGATAAGTTAGCCACCTGGGGAGTACGCTCGCAAGAGTG
4191514	Proteobacteria	Deltaproteobacteria	NB1-j	JTB38		0	1	0	1	0	13	3	0	0	0	0	0	0	0	0	0	0	0	0	0	GGTGTAGGCGGCTTGGTAAGTCGGGTGTGAAATCCCTGGGCCCAACCCAGGAACTGCACTCGAAACTGCCTCGCTAGAGTCCCGGAGAGGGTGGCGGAATTCCCGGTGTAGAGGTGAAATTCGTAGATATCGGGAGGAACACCAGTGGCGAAGGCGGCCACCTGGACGGTGACTGACGCTCAGACCCGAAAGCGTGGGGAGCAAACAGGATTAGATACCCTGGTAGTCCACGCCGTAAACGTTGGGTGCTCGTCGTAGCGGGTATTGACCCCTGCTGTGACCAAGCTAACGCATGAAGCACCCCGCCTGGGAAGTACGGTCGCAAGACTA
4295707	Firmicutes	Erysipelotrichi	Erysipelotrichales	Erysipelotrichaceae	[Eubacterium]	2	0	0	0	0	0	0	0	0	0	0	0	0	0	0	0	0	0	0	0	GGTGCGTAGGTGGCAGATCAAGTCTGGAGTAAAAGGTATGGGCTCAACCCGTACTTGCTCTGGAAACTGATCAGCTAGAGAACAGAAGAGGACGGCGGAACTCCATGTGTAGCGGTAAAATGCGTAGATATATGGAAGAACACCGGTGGCGAAGGCGGCCGTCTGGTCTGGATTCTGACACTGAAGCACGAAAGCGTGGGGAGCAAATAGGATTAGATACCCTAGTAGTCCACGCCGTAAACGATGAGAACTAGGTGTTGGGGGAATAACTCAGTGCCGCAGTTAACGCAATAAGTTCTCCGCCTGGGGAGTATGCACGCAAGTGTG
4296217	Firmicutes	Clostridia	Clostridiales	Lachnospiraceae	Blautia	0	0	0	0	0	0	0	0	0	0	3	0	0	21	0	0	0	0	0	0	AGCGTAGACGGTGTGGCAAGTCTGATGTGAAAGGCATGGGCTCAACCTGTGGACTGCATTGGAAACTGTCATACTTGAGTGCCGGAGGGGTAAGCGGAATTCCTAGTGTAGCGGTGAAATGCGTAGATATTAGGAGGAACACCAGTGGCGAAGGCGGCTTACTGGACGGTAACTGACGTTGAGGCTCGAAAGCGTGGGGAGCAAACAGGATTAGATACCCTGGTAGTCCACGCCGTAAACGATGAATACTAGGTGTCGGGTGGCAGAGCCATTCGGTGCCGTCGCAAACGCAGTAAGTATTCCACCTGGGGAGTACGTTCGCAAGAATG
4297290	WS3	PRR-12	Sediment-1	CV106		0	0	0	0	0	0	25	0	0	0	0	0	0	0	0	0	0	0	0	0	GGCGTGTAGGCGGTTTGGTAAGTCAGAGGTGAAATGTCCCGGCTCAACCGGGGACCTGCCTTTGAAACTACCGAACTTGAGGCCGTGAGAGGAGACTGGAATTCCTAGTGTAGCGGTGAAATGCATAGATATTAGGAAGAACACCAGTGGCGAAGGCGAGTCTCTGGCACGGTTCTGACGCTGAGGCGCGAAAGCTAGGGGAGCGAACGGGATTAGATACCCCGGTAGTCCTAGCCGTAAACGATGGGTACTAAGTGTTGGTCGGCCGACCCGATCAGTGCTGCAGCTAACGCGTTAAGTACCCCGCCTGGGGAGTACGACCGCAAGGTTG
4298200	Proteobacteria	Gammaproteobacteria	Chromatiales	Ectothiorhodospiraceae		0	15	0	2	10	29	0	0	0	0	6	0	0	0	0	0	0	0	0	0	CGCGTAGGTGGCTCTGTAAGTCGGGTGTGAAAGCCCCGGGCTCAACCCGGGAATTGCATTCGATACTGCAGGGCTAGAGTATGGTAGAGGAAAGCGGAATTCCCGGTGTAGCGGTGAAATGCGTAGATATCGGGAGGAACACCAGTGGCGAAGGCGGCTTTCTGGACCAATACTGACACTGAGGCGCGAAAGCGTGGGGAGCAAACAGGATTAGATACCCTGGTAGTCCACGCCCTAAACGATGAGAACTAGCCGTTGGGGGTATTTAAACCCTTCGTGGCGCAGCTAACGCGATAAGTTCTCCGCCTGGGGAGTACGGCCGCAAGGTTA
4301923	Bacteroidetes	[Saprospirae]	[Saprospirales]	Saprospiraceae		0	0	0	0	0	0	0	0	0	0	0	0	0	0	0	0	0	2	0	0	GGTGCGTAGGCGGGAAGATAAGTCAGGGGTGAAAGCTGGTCGCTTAACGATCAAATTGCCTCTGATACTGTTTTTCTTGAAATATGATGAGGCTGGCAGAATGTGACATGTAGCGGTGAAATGCATAGATATGTCATAGAATACCAATTGCGAAGGCAGCTGGCTGGTCATTATTTGACGCTGAGGCACGAAAGCGTGGGGAGCGAACAGGATTAGATACCCTGGTAGTCCACGCCCTAAACGATGTATACTCGATGTTTGGATTTATTTCTGGGCATCCAAGGGAAACCATTAAGTATACCACCTGGGGAGTACGTCGGCAACGATG
4303093	Actinobacteria	Acidimicrobiia	Acidimicrobiales			0	3	0	0	0	1	0	0	0	0	0	0	0	0	0	0	0	0	0	0	GGCTCGTAGGCGGTTCAGCAAGTCGGCTGTGAAAGTTCGAGGCTCAACCTCGAAATTGCAGTCGATACTGCTGTGACTTGAATTCGGTAGAGGAGAATGGAATTCCCGGTGTAGCGGTGAAATGCGCAGATATCGGGAGGAACACCAGTTGCGAAGGCGGTTCTCTGGGCCGATATTGACGCTGAGGAGCGAAAGCGTGGGGAGCAAACAGGATTAGATACCCTGGTAGTCCACGCCGTAAACGTTGGATGCTAGGTGTGGCGGTCTACCAACGACTGCCGTGCCGAAGCTAACGCATTAAGCATCCCGCCTGGGGAGTACGGCCGCAAGGCTA
4303191	Proteobacteria	Alphaproteobacteria	Rhizobiales			3	25	0	0	0	17	20	0	10	0	0	1	5	0	0	0	6	0	95	5	CGCGTAGGCGGACTCTTAAGTCGGAGGTGAAAGCCCAGGGCTCAACCCTGGAATTGCCTTCGATACTGGGAGTCTTGAGTTCGGAAGAGGTTGGTGGAACTGCGAGTGTAGAGGTGAAATTCGTAGATATTCGCAAGAACACCAGTGGCGAAGGCGGCCAACTGGTCCGATACTGACGCTGAGGCGCGAAAGCGTGGGGAGCAAACAGGATTAGATACCCTGGTAGTCCACGCCGTAAACGATGAATGCCAGCCGTTGGGGAGCTTGCTCTTCAGTGGCGCAGCTAACGCTTTAAGCATTCCGCCTGGGGAGTACGGTCGCAAGATTA
4303981	Firmicutes	Bacilli	Lactobacillales	Aerococcaceae	Facklamia	0	0	0	0	0	5	0	0	1	0	0	0	0	0	0	0	0	0	0	0	GGAGCGCAGGCGGTTGATTAAGTCTGATGTGAAAGCCCACGGCTCAACCGTGGAGTTGCATTGGAAACTGGTCAACTTGAGTACAGAAGAGGAAAGCGGAATTCCATGTGTAGCGGTGAAATGCGTAGATATATGGAGGAACACCAGTGGCGAAGGCGGCTTTCTGGTCTGAAACTGACGCTGAGGCTCGAAAGCGTGGGGAGCAAACAGGATTAGATACCCTGGTAGTCCACGCCGTAAACGATGAGTGTTAAGTGTTGGGGGGTTTCCGCCCCTCAGTGCTGGCGCAAACGCAATAAACACTCCGCCTGGGGAGTACGGCCGCAAGGCTG
4304029	Acidobacteria	Acidobacteria-6	BPC015			2	0	0	1	0	15	3	0	0	0	3	0	0	2	0	0	0	0	0	0	GGCGCGCAGGCGGGCGGGAAAGTCTCTCGTGAAATCCCACGGCTCAACCGTGGAATTGCGGGAGATACTACTCGTCTTGAGTCCGGGAGAGGAGTGTGGAATTCCCAGTGTAGCGGTGAAATGCGTAGATATTGGGAGGAACACCGGTGGCGAAGGCGGCACTCTGGACCGGTACTGACGCTGAGGCGCGAAAGCTAGGGGAGCAAACGGGATTAGATACCCCGGTAGTCCTAGCTGTAAACGCTGAGCACTTGGTGTAGCGGGTATCGACCCCTGCTGTGCCGAAGCTAACGCATTAAGTGCTCCGCCTGGGGAGTACGGTCGCAAGGCTG
4304054	Proteobacteria	Alphaproteobacteria	Rickettsiales			0	0	0	0	0	0	0	0	0	0	0	0	0	0	0	0	0	29	0	0	TGCGTAGGTGGGTGTGTGCGTTAGATGTGAAATCCCCGGGCTTAACCTGGGAACTGCATTTAATACGGCACGTCTAGAGTGCGAGAGGGGAAAGCGGAATGGCGAGTGGAGCAGTGAAATGCATTGAGATTCGCTAGAACACCAGAGGCGAAGGCGGCTTTCTGGCTCGCTACTGACACTAAGGCACGAAAGCGTGGGGAGCAAACAGGATTAGATACCCTGGTAGTCCACGCTGTAAACGATGGATGCTAGATGTTGGTCAGATTGCTGATCAGTGTCGGCGCTTACGCAATAAGCATCCCGCCTGGGGAGTACGATCGCAAGATTA
4304110	SAR406	AB16	Arctic96B-7	A714017	SargSea-WGS	0	0	0	0	13	0	0	0	0	0	0	4	0	0	0	0	0	0	0	0	GGTCCGTAGGCGTCTTGTCAAGTTGATCGTTAAATCCACCGGCTTAACCGGTGATCTGCGATCAAAACTGGCAGGATAGAATATGTGAGGGGAATGTGGAATTCCTGGTGTAGCGGTGACATGCGTAGATATCAGGAGGAACACCAATGGCGAAGGCAGCATTCTGGCACAATATTGACGCTGAGGGACGAAAGCGTGGGGAGCAAACAGGATTAGATACCCTGGTAGTCCACGCCGTAAACGATGAGTACTTGGTGGTGGGGGATTCGACCCCTTCACTATCGGAGCTAACGCGTTAAGTACTCCGCCTGGGGAATACGGCCGCAAGGCTG
4305837	Bacteroidetes	Flavobacteriia	Flavobacteriales	[Weeksellaceae]	Chryseobacterium	0	8	0	0	0	1	0	0	0	0	0	0	0	0	0	0	0	0	0	0	GGTCCGTAGGCGGGCCTGTAAGTCAGTGGTGAAATCTCATAGCTTAACTATGAAACTGCCATTGATACTGCAGGTCTTGAGTAAATTTGAAGTGGCTGGAATAAGTAGTGTAGCGGTGAAATGCATAGATATTACTTAGAACACCAATTGCGAAGGCAGGTCACTAAGATTTAACTGACGCTGATGGACGAAAGCGTGGGTAGCGAACAGGATTAGATACCCTGGTAGTCCACGCCGTAAACGATGCTAACTCGTTTTTGGATCTTCGGATTCAGAGACCAAGCGAAAGTGATAAGTTAGCCACCTGGGGAGTACGTTCGCAAGAATG
4306723	Bacteroidetes	[Saprospirae]	[Saprospirales]	Chitinophagaceae	Segetibacter	0	0	6	0	0	0	0	0	0	0	0	0	0	0	0	0	0	0	0	0	TGCGTAGGTGGGTTGGTAAGTCAGTGGTGAAATCTCCGTGCTTAACATGGAAACTGCCATTGATACTACTGATCTTGAATTTTCCGGAGGTAAGCGGAATATGTCATGTAGCGGTGAAATGCTTAGATATGACATAGAACACCAATTGCGAAGGCAGCTTACTACAGGGATATTGACACTGATGCACGAAAGCGTGGGGATCAAACAGGATTAGATACCCTGGTAGTCCACGCCCTAAACGATGGATACTCGACATTTGTGATACACAATAAGTGTCTGAGCGAAAGCATTAAGTATCCCACCTGGGAAGTACGACCGCAAGGTTG
4307230	Synergistetes	Synergistia	Synergistales	Dethiosulfovibrionaceae	TG5	0	0	0	0	0	0	0	0	0	0	0	0	0	0	0	0	0	0	0	0	CACGCAGGCTGTGATTCAAGTCAGCTGTAAAAGGATGCGGCTTAACCGTGTTTAGCAGTTGAAACTGGATGACTGGAGTGCTGGAGAGGCAAGTGGAATTCCCAGTGTAGCGGTGAAATGCGTAGATATTGGGAAGAACATCGGTGGCGAAGGCGACTTGCTGGCCAGTAACTGACGCTGAGGTGCGAAAGCCAGGGTAGCAAACGGGATTAGATACCCCGGTAGTCCTGGCTGTAAACGATGAATGCTAGGTGTGCGAGCAGAGATGTTGGTGTGCCGCAGTTAACGCGATAAGCATTCCGCCTGGGGAGTACGGTCGCAAGATTG
4307347	Proteobacteria	Alphaproteobacteria	Rhizobiales	Methylobacteriaceae		441	784	2	473	209	429	6	13	56	3	10	13	73	0	0	5	457	1	707	84	CGCGTAGGCGGCCGATTAAGTCGGGGGTGAAAGCCTGTGGCTCAACCACAGAATTGCCTTCGATACTGGTTGGCTTGAGACCGGAAGAGGACAGCGGAACTGCGAGTGTAGAGGTGAAATTCGTAGATATTCGCAAGAACACCAGTGGCGAAGGCGGCTGTCTGGTCCGGTTCTGACGCTGAGGCGCGAAAGCGTGGGGAGCAAACAGGATTAGATACCCTGGTAGTCCACGCCGTAAACGATGAATGCCAGCCGTTGGCCTGCTTGCAGGTCAGTGGCGCCGCTAACGCATTAAGCATTCCGCCTGGGGAGTACGGTCGCAAGATTA
4308875	Planctomycetes	Phycisphaerae	Phycisphaerales			2	0	3	0	12	2	4	1	1	1	0	6	11	0	0	0	0	0	0	0	GGTGCGTAGGCGGATATGAAGGCATCTTGTGAAATCCCTCGGCTCAACCGGGGAATTGCTTGGTGAACCATATATCTTGAGGCAAGTAGAGGTGGTCGGAACGATAGGTGGAGCGGTGAAATGCGTAGATATCTATCGGAACGCCCAAGGTGAAGACAGGCCACTGGGCTTGTCCTGACGCTGAGGCACGAAAGCGTGGGTAGCGAACGGGATTAGATACCCCGGTAGTCCACGCCGTAAACGATGCGCACTAGGTCGAGGAGGCTTGACGCCCTCTTGGCCGAAGCAAAAGTGTTTAGTGCGCCGCCTGGGGAGTACGGTCGCAAGGCTA
4309550	Firmicutes	Bacilli	Lactobacillales	Streptococcaceae	Streptococcus	0	0	19	22	0	0	0	0	0	0	0	0	0	0	0	0	0	0	38	0	AGCGCAGGCGGTTTAGTAAGTCTGAAGTTAAAGGCATTGGCTCAACCAATGTATGCTTTGGAAACTGTTAGACTTGAGTGCAGAAGGGGAGAGTGGAATTCCATGTGTAGCGGTGAAATGCGTAGATATATGGAGGAACACCGGTGGCGAAAGCGGCTCTCTGGTCTGTCACTGACGCTGAGGCTCGAAAGCGTGGGTAGCGAACAGGATTAGATACCCTGGTAGTCCACGCCGTAAACGCTGAGTGCTAGGTGTTAGGTCCTTTCCGGGACTTAGTGCCGACGCTAACGCATTAAGCACTCCGCCTGGGGAGTACGACCGCAAGGTTG
4313721	Proteobacteria	Alphaproteobacteria				0	0	0	0	0	5	29	0	0	0	0	0	0	0	0	0	0	0	0	0	CGCGTAGGCGGAATATCAAGTTAGGGGTGAAAGGCCTGGGCTCAACCTGGGAACTGCCTCTAAAACTGGTAATCTAGAGATCGGGAGAGGATAGCGGAATTCCTAGTGTAGAGGTGAAATTCGTAGATATTAGGAAGAACACCAGTGGCGAAGGCGGCTATCTGGCCCGATACTGACGCTGAGGCGCGAAAGCGTGGGGAGCAAACAGGATTAGATACCCTGGTAGTCCACGCTGTAAACGATGTGTGCTAGCCGTTGGAGCACGTGGTGTTTCGGTGGCGCAGCTAACGCTTTAAGCACACCGCCTGGGGAGTACGGTCGCAAGATTA
4314435	Spirochaetes	Spirochaetes	Spirochaetales	Spirochaetaceae	Treponema	0	0	0	0	0	0	0	0	0	0	11	0	0	0	0	0	0	0	0	0	GGCATGTAGGCGGTTAGGTAAGCCTGATGTGAAATCTACGAGCTTAACTCGTAAACTGCATTGGGTACTGCTTAACTTGAATCATAGAGGGGAAACTGGAATTCCAAGTGTAGGGGTGGAATCTGTAGATATTTGGAAGAACACCGGTGGCGAAGGCGGGTTTCTAGCTAATGATTGACGCTGATATGCGAAGGTGCGGGGAGCAAACAGGATTAGATACCCTGGTAGTCCGCACAGTAAACTATGTACACTAGGTGTCGGGGAGAGAACTCGGTGCTGAAAGCAAACGCAATAAGTGTACCGCCTGGGGAGTATGCCCGCAAAGGTG
4316862	Proteobacteria	Alphaproteobacteria	Caulobacterales	Caulobacteraceae		0	16	0	0	1	1	2	0	1	0	1	0	0	0	0	1	4	0	0	0	CGCGTAGGCGGACATTTAAGTCAGGGGTGAAATCCCAGAGCTCAACTCTGGAACTGCCTTTGATACTGGGTGTCTTGAGTGTGAGAGAGGTATGTGGAACTCCGAGTGTAGAGGTGAAATTCGTAGATATTCGGAAGAACACCAGTGGCGAAGGCGACATACTGGCTCATTACTGACGCTGAGGCGCGAAAGCGTGGGGAGCAAACAGGATTAGATACCCTGGTAGTCCACGCCGTAAACGATGATTGCTAGTTGTCGGGCTGCATGCAGTTCGGTGACGCAGCTAACGCATTAAGCAATCCGCCTGGGGAGTACGGTCGCAAGATTA
4318294	Proteobacteria	Alphaproteobacteria	Rhodobacterales	Rhodobacteraceae		85	22	23	7	8	32	172	34	164	0	1	94	0	2	0	6	0	0	0	1	CACGTAGGCGGATTAGTCAGTCAGAGGTGAAATCCCAGGGCTCAACCCTGGAACTGCCTTTGATACTGCTAGTCTTGAGTTCGAGAGAGGTGAGTGGAATTCCGAGTGTAGAGGTGAAATTCGTAGATATTCGGAGGAACACCAGTGGCGAAGGCGGCTCACTGGCTCGATACTGACGCTGAGGTGCGAAAGTGTGGGGAGCAAACAGGATTAGATACCCTGGTAGTCCACACCGTAAACGATGAATGCCAGTCGTCGGGTAGTATACTATTCGGTGACACACCTAACGGATTAAGCATTCCGCCTGGGGAGTACGGTCGCAAGATTA
4319210	Gemmatimonadetes	Gemmatimonadetes	Ellin5290			0	0	0	0	0	0	0	0	0	0	0	0	0	0	0	0	0	0	30	0	CGCGTAGGTGGCCTGTGGAAGTCTGCGGTGAAAGTCCGGCGCTCAACGCCGGATCGGCCGTGGATACTCTCGGGCTTGAGCTTACTAGAGGCAGATGGAATTCCGGGTGTAGCGGTGGAATGCGTAGAGATCCGGAAGAACACCGGTGGCGAAGGCGGTCTGCTGGGGTAATGCTGACACTGATGCGCGACAGCGTGGGGAGCAAACAGGATTAGATACCCTGGTAGTCCACGCCGTAAACGATGGGCACTAGGTGCTTGGGGGAGCGACCCCCTGAGTGCCGTCGCTAACGCATTAAGTGCCCCGCCTGGGGAGTACGGCCGCAAGGCTG
4319491	Planctomycetes	Planctomycetia	Pirellulales	Pirellulaceae		22	73	5	11	14	25	9	0	6	3	24	10	52	3	1	11	7	0	1	4	TGCGTAGGCGGCTTGGTAGGTGAGATGTGAAAGCCCACGGCTCAACCGTGGAATTGCGTTTCAAACCCCCAAGCTCGAGGAAGATAGGGGTGATGGGAACTTATGGTGGAGCGGTGAAATGCGTTGATATCATAGGGAACACCGGTGGCGAAAGCGCATCACTGGATCTTTTCTGACGCTGAGGCACGAAAGCTAGGGTAGCGAACGGGATTAGATACCCCGGTAGTCCTAGCCGTAAACGATGAACACTGGGTTGAGGGGACTTCCACATCCTCTCGGCCGTAGCGAAAGCGTTAAGTGTTCCGCCTGGGGAGTATGGTCGCAAGGCTG
4319573	Gemmatimonadetes	Gemmatimonadetes				0	0	0	0	0	0	0	0	0	0	0	0	0	0	0	0	0	0	31	0	CGCGTAGGTGGTCAGGTAAGGGTGTGGTGAAAGTCCGGGGCTCAACCCCGGATCTGCCGTGCCGACTGCTTGACTGGAGCATTGCAGAGGCAGATGGAATTCCGGGTGTAGCGGTGGAATGCGTAGAGATCCGGAAGAAGACCGGTGGCGAAGGCGATCTGCTGGGCAATGGCTGACACTGAGGCGCGACAGCGTGGGGAGCAAACAGGATTAGATACCCTGGTAGTCCACGCCGTAAACGATGGGCACTAGGTCTCTGGGGGAGCGACCCCTTGGGGGCCGGCGCAAACGCATGAAGTGCCCCGCCTGGGGAGTACGGCCGCAAGGCTG
4319933	Proteobacteria	Alphaproteobacteria	Caulobacterales	Caulobacteraceae	Phenylobacterium	0	4	0	0	0	0	0	0	0	0	0	0	0	0	0	0	0	0	0	0	GGCGCGTAGGCGGATATTTAAGTCAGGGGTGAAAGCCCGGGGCTCAACCTCGGAATTGCCTTTGATACTGGATATCTTGAGTTCGGGAGAGGTGAGTGGAATGCCGAGTGTAGAGGTGAAATTCGTAGATATTCGGCGGAACACCAGTGGCGAAGGCGACTCACTGGCCCGATACTGACGCTGAGGCGCGAAAGCGTGGGGAGCAAACAGGATTAGATACCCTGGTAGTCCACGCCGTAAACGATGAGTGCTAGTTGTCGGCATGCATGCATGTCGGTGACGCAGCTAACGCATTAAGCACTCCGCCTGGGGAGTACGGTCGCAAGATTA
4320482	Proteobacteria	Gammaproteobacteria	[Marinicellales]	[Marinicellaceae]		0	4	0	2	1	2	0	0	0	0	2	0	0	0	0	0	0	0	0	0	AGTGTAGGCGGCTTCGTAAGTCGGATGTGAAAGCCCCGGGCTTAACCTGGGAATTGCATTCGAAACTGCGCGGCTAGAGTTTGGTAGAGGGAAGTGGAATTCCAGGTGTAGCGGTGAAATGCGTAGATATCTGGAGGAACACCAGTGGCGAAGGCGGCTTCCTGGATCAAAACTGACGCTGAGGCTCGAAAGCGTGGGGAGCAAACAGGATTAGATACCCTGGTAGTCCACGCCCTAAACTATGTCAACTAGACGTTGGCCCCATTTAAGGGGTTAGTGTCGAAGCTAACGCGTTAAGTTGACCGCCTGGGGAGTACGGCCGCAAGGTTG
4321378	Proteobacteria	Gammaproteobacteria	[Marinicellales]	[Marinicellaceae]		0	0	0	0	0	20	0	0	0	0	0	0	0	0	0	0	0	0	0	0	GTACGTAGGCGGCTATTTAAGTCGGATGTGAAAGCCCTGGGCTTAACCTGGGAATGTCGTTCGATACTGGATAGCTAGAGTCTGGCAGAGGCTGGTGGAATTCCCGGTGTAGCGGTGAAATGCGTAGATATCGGGAGGAACATTAGTGGCGAAGGCGACCGGCTGGGTCAAGACTGACGCTGAGGTACGAAAGCGTGGGGAGCAAACAGGATTAGATACCCTGGTAGTCCACGCCCTAAACGATGAACACTAGACGTTGGTTCCATTTAAGGGATTAGTGTCGAAGCAAACGCGTTAAGTGTTCCGCCTGGGGAGTACGACCGCAAGGTTG
4321782	Proteobacteria	Deltaproteobacteria	Desulfobacterales	Desulfobulbaceae		0	17	0	4	0	5	4	1	0	0	3	3	6	1	0	0	0	0	0	0	CGCGTAGGCGGCTATATAAGTCAGGTGTGAAAGTCCACGGCTCAACCGTGGAAGTGCATTTGAAACTGTATAGCTTGAGTACTGGAGGGGGTAGTGGAATTCCCGGTGTAGAGGTGAAATTCGTAGATATCGGGAGGAATACCGGTGGCGAAGGCGACTACCTGGCCAGATACTGACGCTGAGGTGCGAAAGCGTGGGGAGCAAACAGGATTAGATACCCTGGTAGTCCACGCCGTAAACGATGTCAACTAGGTGTTGGAGTGGTTAATCGCTTCATTGCCGGAGCTAACGCATTAAGTTGACCGCCTGGGGAGTACGGTCGCAAGATTA
4322410	Proteobacteria	Alphaproteobacteria	Rhodospirillales	Rhodospirillaceae	Skermanella	0	112	1	5	0	6	0	0	0	0	0	0	0	0	0	1	0	0	0	1	CGCGTAGGCGGTACTTCAAGTCAGGCGTGAAAGCCCCGGGCTCAACCTGGGAACCGCGCTTGAGACTGGAGAACTAGAGTTCGGGAGAGGATGGTGGAATTCCCAGTGTAGAGGTGAAATTCGTAGATATTGGGAAGAACACCGATGGCGAAGGCAGCCATCTGGACCGACACTGACGCTGAGGCGCGAAAGCGTGGGGAGCAAACAGGATTAGATACCCTGGTAGTCCACGCCGTAAACGATGAGTGCTAGACGTTGGGGCCCTTAGGGCTTCGGTGTCGCAGCTAACGCATTAAGCACTCCGCCTGGGGAGTACGGCCGCAAGGTTA
4322508	Bacteroidetes	[Saprospirae]	[Saprospirales]	Chitinophagaceae		0	0	0	0	0	4	0	0	0	0	0	0	0	0	0	0	0	0	0	0	TGTGTAGGCGGGCCGTTAAGTCAGGGGTGAAATCCCGGAGCTCAACTCCGGAACTGCCTTTGATACTATCGGCCTTGAATCTTGTTGAGGTGGGCGGAACGGGTCATGTAGCGGTGAAATGCATAGATATGACCCGGAACACCGATTGCGAAGGCAGCCCGCTAAGCAAGCATTGACGCTGAGGCACGAAAGCGTGGGGATCAAACAGGATTAGATACCCTGGTAGTCCACGCCCTAAACGATGATTACTCGACGTTGGCGATACACTGATCAGCGTCCAAGCGAAAGCATTAAGTAATCCACCTGGGAAGTACGTTCGCATGAATG
4325003	Cyanobacteria	Synechococcophycideae	Synechococcales	Synechococcaceae	Synechococcus	2	1	0	0	0	0	0	1	0	0	0	0	0	0	0	0	0	0	0	0	GGTCCGCAGGCGGCCCTACAAGTCTGCTGTTAAAAAAGTGGAGCTTAACTCCATCATGGCAGTGGAAACTGTTGGGCTTGAGTGTGGTAGGGGGCAGAGGGAATTCCCGGTGTAGCGGTGAAATGCGTAGATATCGGGAAGAACACCAGTGGCGAAGGCGCTCTGCTGGGCCATCACTGACGCTCATGGACGAAAGCCAGGGGAGCGAAAGGGATTAGATACCCCTGTAGTCCTGGCCGTAAACGATGAACACTAGGTGTCGGGGGAATCGACCCCTCCGGTGTCGTAGCCAACGCGTTAAGTGTTCCGCCTGGGGAGTACGCACGCAAGTGTG
4325243	Proteobacteria	Gammaproteobacteria	Alteromonadales	Colwelliaceae		0	5	0	1	1	7	2	5	0	0	0	0	0	0	0	0	0	0	0	0	GGTTCGTAGGCGGTTTGTTAAGCAAGATGTGAAAGCCCAGGGCTCAACCTTGGAACTGCATTTTGAACTGGCAAACTAGAGTACTGTAGAGGGTGGTGGAATTTCCAGTGTAGCGGTGAAATGCGTAGAGATTGGAAGGAACATCAGTGGCGAAGGCGGCCACCTGGACAGATACTGACGCTGAGGAACGAAAGCGTGGGGAGCAAACAGGATTAGATACCCTGGTAGTCCACGCCGTAAACGATGTCAACTAGCCGTTTGTGTCCTTGAGACGTGAGTGGCGCAGCTAACGCACTAAGTTGACCGCCTGGGGAGTACGGCCGCAAGGTTA
4325983	Planctomycetes	Planctomycetia	Pirellulales	Pirellulaceae		0	9	0	0	0	0	0	0	0	0	0	1	0	0	0	0	0	0	0	0	GGTGCGCAGGCGGCTTGGAAAGTTGGGTGTGAAATCCCTCGGCTCAACCGAGGAACTGCGCCCAAAACTGTCAAGCTTGAGGGAGGTAGAGGTGAGCGGAACTAATGGTGGAGCGGTGAAATGCGTTGATATCATTAGGAACACCAGTTGCGAAGGCGGCTCACTGGACCTCTTCTGACGCTCAGGCACGAAAGCTAGGGTAGCGAACGGGATTAGATACCCCGGTAGTCCTAGCTGTAAACGATGAGCACTTGGTCGGAGGCCCCTCCACAGGTTTCCGACCGTAGCGAAAGTGTTAAGTGCTCCGCCTGGGGAGTATGGTCGCAAGGCTG
4327233	Actinobacteria	Actinobacteria	Actinomycetales	Microbacteriaceae	Curtobacterium	0	2	0	1	0	0	0	0	0	1	0	0	0	0	1	3	0	1	7	0	CTCGTAGGCGGTTTGTCGCGTCTGCTGTGAAATCCCGAGGCTCAACCTCGGGCTTGCAGTGGGTACGGGCAGACTAGAGTGCGGTAGGGGAGATTGGAATTCCTGGTGTAGCGGTGGAATGCGCAGATATCAGGAGGAACACCGATGGCGAAGGCAGATCTCTGGGCCGTAACTGACGCTGAGGAGCGAAAGCGTGGGGAGCGAACAGGATTAGATACCCTGGTAGTCCACGCCGTAAACGTTGGGCGCTAGATGTAGGGACCTTTCCACGGTTTCTGTGTCGTAGCTAACGCATTAAGCGCCCCGCCTGGGGAGTACGGCCGCAAGGCTA
4328978	Proteobacteria	Alphaproteobacteria	Caulobacterales	Caulobacteraceae		0	16	0	0	0	0	0	0	0	0	0	0	0	0	0	2	0	0	0	0	GGAGCGTAGGCGGATAGTTTAGTCAGGGGTGAAAGCCCAGGGCTCAACCTTGGAATTGCCTTTGATACTGGCTATCTTGAGTATGGGAGAGGTATGTGGAACTCCGAGTGTAGAGGTGAAATTCGTAGATATTCGGAAGAACACCAGTGGCGAAGGCGACATACTGGCCCATTACTGACGCTGAGGCTCGAAAGCGTGGGGAGCAAACAGGATTAGATACCCTGGTAGTCCACGCCGTAAACGATGAGAGCTAGTTGTCGGCACGCATGCGTGTCGGTGACGCAGCTAACGCATTAAGCTCTCCGCCTGGGGAGTACGGTCGCAAGATTA
4330004	Actinobacteria	Acidimicrobiia	Acidimicrobiales	koll13		0	0	0	0	0	3	0	0	0	0	0	0	0	0	0	0	0	0	0	0	GGCTCGTAGGCGGCTCAGCAAGTCGGCCGTGAAAGCCTGAGGCTCAACCTCAGGAGGCCGGTCGAAACTGCTGTGGCTAGGGTCCGGTAGAGGAGAGTGGAATTCCCGGTGTAGCGGTGAAATGCGCAGATATCGGGAGGAACACCAGTAGCGAAGGCGGCTCTCTGGGCCGGTACCGACGCTGAGGAGCGAAAGCTAGGGGAGCAAACAGGATTAGATACCCTGGTAGTCCTAGCCGTAAACGTTGGGCACTAGGTGTGGCGGATTCATTGACATCTGCCGTGCCGAAGCTAACGCATTAAGTGCCCCGCCTGGGGAGTACGGTCGCAAGGCTA
4330572	Bacteroidetes	Flavobacteriia	Flavobacteriales	Flavobacteriaceae	Capnocytophaga	0	0	0	0	0	0	0	0	0	0	5	0	16	0	0	0	0	0	0	0	TCTGTAGGCGGGCTATTAAGTCAGGGGTGAAAGGTTTCAGCTTAACTGAGAAATTGCCTTTGATACTGGTAGTCTTGAATATCTGTGAAGTTCTTGGAATGTGTAGTGTAGCGGTGAAATGCTTAGATATTACACAGAACACCGATTGCGAAGGCAGGGGACTAACAGACAATTGACGCTGAGAGACGAAAGCGTGGGGAGCGAACAGGATTAGATACCCTGGTAGTCCACGCTGTAAACGATGGATACTAGCTGTTTGGCGCAAGCTGAGTGGCTAAGCGAAAGTGATAAGTATCCCACCTGGGGAGTACGCACGCAAGTGTG
4331210	OP11	OP11-3				0	0	0	0	3	0	0	0	0	0	0	0	0	0	0	0	0	0	0	0	GGTTTCGTAGGCTTTTTGGTAAGTTGTGCTTTAAAGACCGAGGCTCAACCTCGGAAAGGGGCACAATACTGCCAGAATTGAAGAATTTAGGGGCTACTGGAACTTATGGTGTAGGAGTGAAATCCGTTGATATCATAAGGAACGCCAAGGGCGTAGGCAGGTAGCTGGGAATTTCTTGACGCTGAGGAACGAAAGCTAGGGTAGCGAAGGGGATTAGAGACCCCCGTAGTCCTAGCCGTAAACGATGCTCGCTAGGGGTGTGCTCTTCGGAGTGCGTTCCGTAAGCTAACGCGTTAAGCGAGCCGCCTGGGGAGTACGATCGCAAGATTA
4335883	Proteobacteria	Alphaproteobacteria	Rhodobacterales	Rhodobacteraceae		0	0	0	0	6	0	0	0	10	0	0	3	0	0	1	3	5	2	51	2	GGTACGTAGGCGGATTAATAAGTTAGAGGTGAAATCCCAGGGCTCAACCCTGGAACTGCCTTTAAAACTGTTAGTCTTGAGATCGAGAGAGGTGAGTGGAATTCCAAGTGTAGAGGTGAAATTCGTAGATATTTGGAGGAACACCAGTGGCGAAGGCGGCTCACTGGCTCGATACTGACGCTGAGGTACGAAAGTGTGGGGAGCAAACAGGATTAGATACCCTGGTAGTCCACACCGTAAACGATGAATGCCAGACGTCAGCAAGCATGCTTGTTGGTGTCACACCTAACGGATTAAGCATTCCGCCTGGGGAGTACGGTCGCAAGATTA
4337676	Bacteroidetes	Sphingobacteriia	Sphingobacteriales	Sphingobacteriaceae	Sphingobacterium	0	5	0	0	0	2	0	0	0	0	1	0	0	0	0	0	1	2	0	0	TGCGTAGGCGGCCTTATAAGTCAGGGGTGAAATACGGCAGCTCAACTGTCGCAGTGCCTTTGATACTGTAGGGCTTGAATCTATTTGAAGTGGGCGGAATAAGACAAGTAGCGGTGAAATGCATAGATATGTCTTAGAACTCCGATTGCGAAGGCAGCTCACTAAGTTAGTATTGACGCTGATGCACGAAAGCGTGGGGATCGAACAGGATTAGATACCCTGGTAGTCCACGCCCTAAACGATGATAACTCGATGTTGGCGATACACAGTCAGCGTCCCAGCGAAAGCGTTAAGTTATCCACCTGGGGAGTACGCCCGCAAGGGTG
4338512	Bacteroidetes	Flavobacteriia	Flavobacteriales	Flavobacteriaceae	Capnocytophaga	0	0	0	0	0	0	0	0	0	0	5	4	16	0	0	0	0	0	0	0	TCCGTAGGCGGGCTGATAAGTCAGAGGTGAAAGCGCTTAGCTCAACTAAGCAACTGCCTTTGAAACTGTCAGTCTTGAATGATTGTGAAGTAGTTGGAATGTGTAGTGTAGCGGTGAAATGCTTAGATATTACACAGAACACCGATAGCGAAGGCATATTACTAACAATTTATTGACGCTGATGGACGAAAGCGTGGGGAGCGAACAGGATTAGATACCCTGGTAGTCCACGCTGTAAACGATGGATACTAGCTGTTTGGAGCAATCTGAGTGGCTAAGCGAAAGTGATAAGTATCCCACCTGGGGAGTACGCACGCAAGTGTG
4339358	Proteobacteria	Alphaproteobacteria	Caulobacterales	Caulobacteraceae	Caulobacter	1	0	0	0	0	0	0	0	0	0	0	0	0	0	0	0	15	0	2	0	AGCGTAGGCGGACTGTTAAGTTAGAGGTGAAAGCCCAGGGCTCAACCTTGGAATTGCCTTTGATACTGGCAGTCTTGAGTACGGAAGAGGTATGTGGAACTCCGAGTGTAGAGGTGAAATTCGTAGATATTCGGAAGAACACCAGTGGCGAAGGCGACATACTGGTCCGTTACTGACGCTGAGGCTCGAAAGCGTGGGGAGCAAACAGGATTAGATACCCTGGTAGTCCACGCCGTAAACGATGAGTGCTAGTTGTCGGCATGCATGCATGTCGGTGACGCAGCTAACGCATTAAGCACTCCGCCTGGGGAGTACGGTCGCAAGATTAAAACTCAAAAAATTGACGG
4339819	Proteobacteria	Betaproteobacteria	Rhodocyclales	Rhodocyclaceae	Dechloromonas	0	6	0	0	0	4	0	0	0	0	1	2	0	0	0	0	0	0	0	0	GGTGCGCAGGCGGTTTTTTAAGATAGGCGTGAAATCCCCGGGCTTAACCTGGGAACTGCGCTTATGACTGGAAGACTAGAGTACGGCAGAGGGGGGTGGAATTCCACGTGTAGCAGTGAAATGCGTAGAGATGTGGAGGAACACCGATGGCGAAGGCAGCCCCCTGGGCCGATACTGACGCTCATGCACGAAAGCGTGGGGAGCAAACAGGATTAGATACCCTGGTAGTCCACGCCCTAAACGATGTCAACTAGGTGTTGGGTGGGTAAAACCATTTAGTACCGTAGCTAACGCGTGAAGTTGACCGCCTGGGGAGTACGGCCGCAAGGTTAAAACTTAAAAAATTGACGG
4340706	Acidobacteria	[Chloracidobacteria]	RB41	Ellin6075		0	0	0	0	0	0	0	5	0	0	0	0	0	0	0	0	0	0	0	0	GGCGCGTAGGCGGCGTGGTAAGTCACTTGTGAAATCTCTGAGCTTAACTCAGAACGGCCAAGTGATACTGCTGTGCTAGAGTGCAGAAGGGGCAATCGGAATTCTTGGTGTAGCGGTGAAATGCGTAGATATCAAGAGGAACACCTGAGGTGAAGACGGGTTGCTGGGCTGACACTGACGCTGATGCGCGAAAGCCAGGGGAGCAAACGGGNTTAGATACCCCGGTAGTCCTGGCCCTAAACGATGAATACTTGGTGTCTGGAGTTATTAGTGCTCCGGGTGCCGTCGCTAACGTTTTAAGTATTCCGCCTGGGGAGTACGCACGCAAGTGTG
4341675	Proteobacteria	Alphaproteobacteria	Rhizobiales	Hyphomicrobiaceae		0	29	0	16	16	2	0	0	3	0	0	1	3	0	0	0	0	0	0	0	CACGTAGGCGGATTGTTTAGTCGGGGGTGAAATCCCGGGGCTCAACCCCGGAACTGCCTCCGATACTGGCAATCTGGAGTCCGGAAGAGGTGGGTGGAATTCCTAGTGTAGAGGTGAAATTCTTAGATATTAGGAAGAACACCGGTGGCGAAGGCGGCCCACTGGTCCGGTACTGACGCTGAGGTGCGAAAGCGTGGGGAGCAAACAGGATTAGATACCCTGGTAGTCCACGCCGTAAACGATGGATGCTAGCCGTCGGCAAGCTTGCTTGTCGGTGGCGCAGCTAACGCATTAAGCATCCCGCCTGGGGAGTACGGCCGCAAGGTTA
4343884	Proteobacteria	Alphaproteobacteria	Rhodospirillales	Acetobacteraceae		0	45	0	0	0	0	0	0	0	1	0	0	0	0	0	0	0	0	0	0	CGCGTAGGCGGTCATTTTAGTCAGGCGTGAAATTCCCGGGCTTAACCTGGGGACTGCGCTTGATACTGGGTGACTAGAGGGTGGAAGAGGGTCGTGGAATTCCCAGTGTAGAGGTGAAATTCGTAGATATTGGGAAGAACACCGGTGGCGAAGGCGGCGACCTGGTCCATTACTGACGCTGAGGCGCGACAGCGTGGGGAGCAAACAGGATTAGATACCCTGGTAGTCCACGCCGTAAACGATGTGCGCTGGATGTTGGGTGACCTAGTCACTCAGTGTCGTAGCCAACGCGGTAAGCGCACCGCCTGGGGAGTACGGCCGCAAGGTTG
4344472	Acidobacteria	Holophagae	Holophagales	Holophagaceae		5	8	0	0	0	5	0	0	0	0	0	0	0	0	0	2	0	0	0	0	GGCGCGTAGGCGGTGGTTTAAGTGAGATGTGTAATCCCCGGGCTTAACCTGGGAACTGCATCTCAGACTGGATCGCTAGAGTGCTGGAGAGGGTGGTGGAATTCCACGTGTAGCGGTGAAATGCGTAGAGATGTGGAGGAACACCAGTGGCGAAGGCGGCCACCTGGACAGTAACTGACGCTGAGGCGCGAAAGTGTGGGGAGCAAACAGGATTAGATACCCTGGTAGTCCACGCTGTAAACGATGAACACTTGGTGTGGTGGGAGTTGACCCCCGCCGTGCCGTAGCTAACGCGATAAGTGTTCCGCCTGGGGAGTACGGTCGCAAGGCTG
4348329	Actinobacteria	Acidimicrobiia	Acidimicrobiales	koll13		5	11	0	13	0	1	0	0	0	1	3	9	4	0	0	0	0	0	0	0	CTCGTAGGCGGTTCAACAAGTCGGTCGTGAAAGCCCGGGGCTCAACCCCGGGATGCCGGTCGAAACTGTTGTGACTTGAGTTCGGTAGAGGTGAGTGGAATTCTCGGTGTAGCGGTGGAATGCGCAGATATCGAGAGGAACACCATTAGCGAAGGCGGCTCACTGGGCCGATACTGACGCTGAGGAGCGAAAGCGTGGGGAGCAAACAGGATTAGATACCCTGGTAGTCCACGCTGTAAACGATGAACACTAGGTGTAGCGGATTTATTCACGTCTGCTGCGCCGTAGCTAACGCATTAAGTGTTCCGCCTGGGGAGTACGGCCGCAAGGCTA
4348500	Proteobacteria	Alphaproteobacteria	Rickettsiales	Pelagibacteraceae		1	0	0	0	0	0	5	10	2	0	3	0	0	0	0	6	2	0	0	0	CACGTAGGTGGTTAGAAAAGTTGGTGGTGAAATCCCAAGGCTTAACCTTGGAACTGCCATCAAAACTTTTTAACTAGAGTATGATTGAGGTAAGCGGAATTTCTAGTGTAGAGGTGAAATTCGTAGATATTAGAAAGAACACCGATTGCGAAGGCAGCTTTCTGGATCATTACTGACACTGAGGTGCGAAAGCATGGGTAGCGAAGAGGATTAGATACCCTCGTAGTCCATGCTGTAAACGATGTGTGCTAGACGTTGGGAATTTATTTTTCAGTGTCGCAGCAAAAGCGTTAAGCACACCGCCTGGGGAGTACGACCGCAAGGTTA
4349518	Firmicutes	Clostridia	Clostridiales	[Tissierellaceae]	Anaerococcus	0	0	0	9	0	0	0	0	6	0	0	12	0	0	0	0	0	0	0	0	GGTACGTAGGCGGTTTTTTAAGTTAGAAGTCAAAGGCTATAGCTCAACTATAGTAAGCTTCTAAAACTGGAGAACTTGAGTAATGGAAGGGAAAGTGGAATTCCTAGTGTAGCGGTGGAATGCGCAGATATTAGGAGGAATACCGGTGGCGAAGGCGACTTTCTGGCCATTAACTGACGCTGAGGTACGAAAGCGTGGGTAGCAAACAGGATTAGATACCCTGGTAGTCCACGCCGTAAACGATGAGTGTTAGGTGTCTGGAGTAAATCTGGGTGCCGCAGCCAACGCATTAAACACTCCGCCTGGGGAGTACGCACGCAAGTGTG
4349519	Firmicutes	Clostridia	Clostridiales	[Tissierellaceae]	Anaerococcus	0	0	0	45	0	0	0	0	0	0	0	2	0	0	0	0	0	0	0	0	TACGTAGGCGGTTAAAAAAGTTAGAAGTGAAAGGCTATAGCTCAACTATAGTAAGCTTTTAAAACTGTTTAACTTGAGAGATGGAAGGGAAAGTGGAATTCCTAGTGTAGCGGTGAAATGCGCAGATATTAGGAGGAATACCGGTGGCGAAGGCGACTTTCTGGCCATTATCTGACGCTGAGGTACGAAAGCGTGGGTAGCAAACAGGATTAGATACCCTGGTAGTCCACGCCGTAAACGATGAGTGTTAGGTGTCTGGTTTAAACTGGGTGCCGCAGCTAACGCAATAAACACTCCGCCTGGGGAGTACGCACGCAAGTGTG
4350042	Proteobacteria	Gammaproteobacteria	Xanthomonadales	Xanthomonadaceae	Luteimonas	0	0	0	0	0	0	0	0	0	0	0	0	0	0	0	0	0	8	0	0	GGTGCGTAGGTGGTTTGTTAAGTCTGATGTGAAAGCCCTGGGCTCAACCTGGGAATGGCATTGGATACTGGCAGGCTAGAGTGCGGTAGAGGATGGCGGAATTCCTGGTGTAGCAGTGAAATGCGTAGAGATCAGGAGGAACATCTGTGGCGAAGGCGGCCATCTGGACCAGCACTGACACTGAGGCACGAAAGCGTGGGGAGCAAACAGGATTAGATACCCTGGTAGTCCACGCCCTAAACGATGCGAACTGGATGTTGGGAGCAACTTGGCTCTCAGTATCGAAGCTAACGCGTTAAGTTCGCCGCCTGGGGAGTACGGTCGCAAGACTG
4350512	Acidobacteria	Sva0725	Sva0725			0	14	0	12	0	0	0	0	0	2	0	0	0	1	0	0	0	0	0	0	GGCGCGTAGGCGGCTTGGTAGGTCAAAGGTGAAATCCCTCAGCTCAACTGAGGAACTGCCTTTGAAACCACCTCGCTTGAGGCTGGGAGGGGGTAGCGGAATTCCCGGTGTAGCGGTGAAATGCGTAGATATCGGGAGGAACACCGGTGGCGAAGGCGGCTACCTGGACCAGTTCTGACGCTGAGGCGCGAAAGTGTGGGGAGCAAACAGGATTAGATACCCTGGTAGTCCACACTGTAAACGATGGGCATTCGGTGCCGCGGGTGTTGACCCCTGCGGTGCCTTAGCTAACGCGTTAAATGCCCCGCCTGGGGAGTACGGTCGCAAGGCTG
4352392	TM7	SC3				0	0	0	0	0	0	0	0	0	0	0	0	0	0	0	0	5	0	4	0	GGTACGTAGGCGGTTATTCAAGTTGGGTGTGAAATCCTATGGCTCAACCATATGGACTGTGCCCAAAACTGAATGACTAGAGCATAGTAGAGGCAAGTGGAACTTGCGGTGTAGGAGTGACATCCGTAGATATCGCAAAGAACACCAATGGCGAAGGCAGCTTGCTGGGCTATTGCTGACGCTCAGGTACGAAAGCGTGGGGAGCGAACGGGATTAGATACCCCGGTAGTCCACGCCGTAAACGATGATCACTAACAGTATGGAGATTCGACCCTCTGTGTTGTACAGCTAACGCGTTAAGTGATCCGCCTGGGGAGTACGGGCGCAAGCTTAAAACTCAAAAAATTGACGG
4352605	Proteobacteria	Alphaproteobacteria	Rhodospirillales			0	0	0	0	0	3	0	0	0	0	0	0	0	0	0	0	0	0	0	0	CGCGTAGGCGGCGCTGGCAGTCGACCGTGAAAGCCCGGGGCTCAACCCCGGAGGTGCGGTCGAGACGCCAGTGCTGGAGGCCGGAAGAGGAGGGTGGAATACCCAGTGTAGAGGTGAAATTCGTAGATATTGGGTGGAACACCGGTGGCGAAAGCGGCTCTCTGGTCCGGACCTGACGCTGAGGCGCGAAAGCGTGGGGAGCAAACAGGATTAGATACCCTGGTAGTCCACGCCCTAAACGATGTGGGCTTGACGTCGGGGGGCTTGCCCTTCGGTGTCGGAGCTAACGTGTTAAGCCCACCGCCTGGGGAGTACGGCCGCAAGGTTA
4352657	Firmicutes	Clostridia	Clostridiales	Lachnospiraceae	Blautia	0	0	0	0	0	0	0	0	0	0	7	0	0	66	0	0	0	0	0	0	AGCGTAGACGGATGGACAAGTCTGATGTGAAAGGCTGGGGCTCAACCCCGGGACTGCATTGGAAACTGCCCGTCTTGAGTGCCGGAGAGGTAAGCGGAATTCCTAGTGTAGCGGTGAAATGCGTAGATATTAGGAGGAACACCAGTGGCGAAGGCGGCTTACTGGACGGTAACTGACGTTGAGGCTCGAAAGCGTGGGGAGCAAACAGGATTAGATACCCTGGTAGTCCACGCGGTAAACGATGAATGCTAGGTGTCGGGGAGCAAAGCTCTTCGGTGCCGCCGCAAACGCATTAAGCATTCCACCTGGGGAGTACGTTCGCAAGAATG
4352798	Actinobacteria	Actinobacteria	Actinomycetales	Nocardioidaceae		0	4	7	0	0	0	0	0	4	0	0	0	0	0	0	0	1	0	1	2	CTCGTAGGCGGTTTGTCGCGTCGGGAGTGAAAACTCAGGGCTTAACTCTGAGCTTGCTTCCGATACGGGCAGACTAGAGGTATGCAGGGGAGAACGGAATTCCTGGTGTAGCGGTGAAATGCGCAGATATCAGGAGGAACACCGGTGGCGAAGGCGGTTCTCTGGGCATTACCTGACGCTGAGGAGCGAAAGTGTGGGGAGCGAACAGGATTAGATACCCTGGTAGTCCACACCGTAAACGTTGGGCGCTAGGTGTGGGGCCTATTCCATGGGTTCCGTGCCGCAGCTAACGCATTAAGCGCCCCGCCTGGGGAGTACGGCCGCAAGGCTA
4353238	Planctomycetes	Planctomycetia	Pirellulales	Pirellulaceae	A17	0	0	0	2	3	4	0	0	0	0	6	0	0	0	0	0	0	0	4	0	GGTGCGTAGGCGGCGCGGAAAGTTGGGTGTGAAATCCCTCGGCTCAACCGAGGAACTGCGCCCAATACTACCGTGCTTGAGGGAGATAGAGGTGAGCGGAACTTAGGGTGGAGCGGTGAAATGCGTTGATATCCTAAGGAACACCGGTGGCGAAAGCGGCTCACTGGATCTCTTCTGACGCTGAGGCACGAAAGCTAGGGTAGCGAACGGGATTAGATACCCCGGTAGTCCTAGCCGTAAACGATGAGCACTGGATTGGAGGGTCCTCCATAGCCTTCCAGTCGCAACGAAAGCGTTAAGTGCTCCGCCTGGGGAGTATGGTCGCAAGGCTG
4354415	Proteobacteria	Alphaproteobacteria	Rhodobacterales	Rhodobacteraceae	Paracoccus	0	42	0	3	0	0	0	0	0	1	2	0	0	0	0	0	4	4	0	1	CACGTAGGCGGACTGGAAAGTCAGAGGTGAAATCCCAGGGCTCAACCTTGGAACTGCCTTTGAAACTATCAGTCTGGAGTTCGAGAGAGGTGAGTGGAATTCCGAGTGTAGAGGTGAAATTCGTAGATATTCGGAGGAACACCAGTGGCGAAGGCGGCTCACTGGCTCGATACTGACGCTGAGGTGCGAAAGCGTGGGGAGCAAACAGGATTAGATACCCTGGTAGTCCACGCCGTAAACGATGAATGCCAGACGTCGGCAAGCATGCTTGTCGGTGTCACACCTAACGGATTAAGCATTCCGCCTGGGGAGTACGGTCGCAAGATTA
4355191	Proteobacteria	Gammaproteobacteria	Chromatiales			0	0	0	0	1	0	0	0	0	0	0	0	0	0	8	0	0	14	0	0	TTCGTAGGCGGCTTAGTAAGTCGGATGTGAAAGCCCCGGGCTTAACCTGGGAACTGCATTCGATACTGCTAAGCTAGAGTATAGAAGAGGGAAATGGAATTCCAGGTGTAGCGGTGAAATGCGTAGATATCTGGAGGAACACCAATGGCGAAGGCAATTTCCTGGTCTAATACTGACGCTGATGAACGAAAGCGTGGGTAGCAAACAGGATTAGATACCCTGGTAGTCCACGCCCTAAACGATGTCAACTAGCCGTTGGGCCTATTTAAAGGCTTAGTGGCGCAGCTAACGCGATAAGTTGACCGCCTGGGGAGTACGGTCGCAAGATTA
4355672	Acidobacteria	Acidobacteria-6	iii1-15			0	14	4	0	0	4	1	0	0	0	0	0	1	0	0	0	0	0	0	0	GGCTCGTAGGCGGCCATCTAAGTCGGTTGTGAAATCCCTCGGCTCAACCGGGGAACTGCGACCGATACTGGAAGGCTTGAAGCCGGGAGAGGGATGCGGAATTCCAGGTGTAGCGGTGAAATGCGTAGATATCTGGAGGAACACCCGTGGCGAAGGCGGCATCCTGGACCGGTCTTGACGCTGAGGAGCGAAAGCTAGGGTAGCAAACGGGATTAGATACCCCGGTAGTCCTAGCCCTAAACGATGAATGCTTGGTGTGGCGGGTATCGATCCCTGCCGTGCCGTAGCTAACGCGTTAAGCATTCCGCCTGGGGAGTACGGTCGCAAGGCTG
4355792	Firmicutes	Clostridia	Clostridiales	[Tissierellaceae]	Parvimonas	0	0	0	0	0	0	0	0	0	0	27	0	0	0	0	0	0	0	61	0	GGTACGTAGGCGGTTTTTTAAGTCAGGTGTGAAAGCGTGAGGCTTAACCTCATTAAGCACTTGAAACTGGAAGACTTGAGTGAAGGAGAGGAAAGTGGAATTCCTAGTGTAGCGGTGAAATGCGTAGATATTAGGAGGAATACCGGTGGCGAAGGCGACTTTCTGGACTTTTACTGACGCTCAGGTACGAAAGCGTGGGGAGCAAACAGGATTAGATACCCTGGTAGTCCACGCCGTAAACGATGAATGCTAGGTGTTGGGAGTCAAATCTCGGTGCCGAAGTTAACACATTAAGCATTCCGCCTGGGGAGTACGGTGGCAACACTG
4358412	Proteobacteria	Deltaproteobacteria	Desulfuromonadales	Desulfuromonadaceae		0	0	0	0	0	7	0	0	0	0	0	0	0	0	0	0	0	0	0	0	GCGTGTAGGCGGTTGTCTAAGTCTGATGTGAAAGCCCGGGGCTCAACCCCGGAAGTGCATTGGAAACTGGGCAACTTGAGTATGGGAGAGGAAAGTGGAATTCCGAGTGTAGGGGTGAAATCCGTAGATATTCGGAGGAACACCAGTGGCGAAGGCGGCTTTCTGGACCAATACTGACGCTGAGACGCGAAAGCGTGGGGAGCAAACAGGATTAGATACCCTGGTAGTCCACGCCGTAAACGATGGGCACTAGGTGTCGCGGGTATTGACCCCTGCGGTGCCGCAGCTAACGCATTAAGTGCCCCGCCTGGGGAGTACGGTCGCAAGATTA
4360339	NKB19					0	0	0	0	7	3	0	0	0	0	0	0	0	0	0	0	0	0	0	0	GGAGCGCAGGCGGTTTGATCAGTCTGAAGTGGAAGCCCGGGGCTCAACCCCGGAAGGCCTTTGGATACTGTCAAACTTGAGTTCGTGAGAGGAGAGTGGAATTCCAGGTGTAGCGGTGAAATGCGTAGATATCTGGAGGAACATCGATGGCGAAAGCAACTCTCTGGCACGATACTGACGCTGAGGCTCGAAAGCGTGGGGAGCGAACAGGATTAGATACCCTGGTAGTCCACGCCGTAAACGTTGTGCACTAGGTGTAGGAGGTATCGACCCCTTCTGTGCCGCAGCTAACGCATTAAGTGCACCGCCTGGGGAGTACGCTCGCAAGAGTG
4360561	Proteobacteria	Deltaproteobacteria				0	0	0	1	0	1	0	0	0	0	0	0	0	0	0	0	0	0	0	0	GGCATGTAGGCGGATATGGAAGTCAGATGTGAAAGCCCTTGGCTCAACCAAGGAAGTGCATCTGAAACCACATATCTTGAGTATGACAGAGGGAAGTGGAATTTCCAGTGTAGAGGTGAAATTCATAGATATTGGAAAGAACACCGGTGGCGAAGGCGGCTTTCTGGGTCATTACTGACGCTGAGATGCGAAAGCGTGGGGAGCAAACAGGATTAGATACCCTGGTAGTCCACGCCGTAAACGATGTGCACTAGGTGTTGGGAGTAATTAAACTCACAGTGCCGAAGCTAACGCATTAAGTGCACCGCCTGGGGATTACGGTCGCAAGACTA
4361313	Firmicutes	Bacilli	Lactobacillales	Leuconostocaceae	Leuconostoc	0	0	0	0	0	0	0	0	0	0	0	0	0	0	0	0	0	2	0	0	AGCGCAGACGGTTGATTAAGTCTGATGTGAAAGCCCGGAGCTCAACTCCGGAATGGCATTGGAAACTGGTTAACTTGAGTGTTGTAGAGGTAAGTGGAACTCCATGTGTAGCGGTGGAATGCGTAGATATATGGAAGAACACCAGTGGCGAAGGCGGCTTACTGGACAACAACTGACGTTGAGGCTCGAAAGTGTGGGTAGCAAACAGGATTAGATACCCTGGTAGTCCACACCGTAAACGATGAATACTAGGTGTTAGGAGGTTTCCGCCTCTTAGTGCCGAAGCTAACGCATTAAGTATTCCGCCTGGGGAGTACGACCGCAAGGTTG
4362093	Planctomycetes	Planctomycetia	Planctomycetales	Planctomycetaceae	Planctomyces	0	8	0	2	0	2	0	0	0	0	5	0	0	0	28	90	24	0	4	0	TGCGTAGGCGGTTATTTAAGTAGGATGTGAAATCTCCCGGCTCAACCGGGGAACTGCGTTCTAAACTGGGTAACTTGAGTAAGATAGAGGTGTGCGGAACTTCCGGTGGAGCGGTGAAATGTGTTGATATCGGAGGGAACACCGTTGGCGAAAGCGGCACACTGGGTCTTAACTGACGCTGAGGCACGAAAGCCAGGGGAGCAAACGGGATTAGATACCCCGGTAGTCCTGGCTGTAAACGTTGAATACTGGTTGGAAGGGGACTTGTCCCATTCCGACGTAGCGAAAGCGTTAAGTATTCCGCCTGGGGAGTATGGTCGCAAGGCTG
4363370	Verrucomicrobia	Verrucomicrobiae	Verrucomicrobiales	Verrucomicrobiaceae		0	13	0	0	0	0	0	0	0	0	0	0	0	0	0	0	0	0	0	0	AGCGTAGGCGGCATGGTAAGTCAGATGTGAAATTCCGGGGCTCAACCTCGGAACTGCATCCGATACTGCCATGCTAGAGTGGTGGAGGGGCATCTGGAATTCACGGTGTAGCAGTGAAATGCGTAGATATCGTGAGGAACACTAGTGGCGAAGGCGAGATGCTGGACACCTACTGACGCTGAGGCTCGAAGGCCAGGGTAGCGAAAGGGATTAGATACCCCTGTAGTCCTGGCAGTAAACGGTGCACGTTTGGTGTGAGAGGGTTCGACCCCTTTCGTGCCGGAGTTAACGCGTTAAACGTGCCGCCTGGGGAGTACGGCCGCAAGGCTA
4363537	Proteobacteria	Betaproteobacteria	Burkholderiales	Oxalobacteraceae		0	3	0	0	0	2	0	0	0	1	2	5	0	0	0	0	0	1	1	0	GGTGCGCAGGCGGTTGTGTAAGACAGATGTGAAATCCCCGGGCTCAACCTGGGAATTGCATTTGTGACTGCACGGCTAGAGTGTGTCAGAGGGGGGTAGAATTCCACGTGTAGCAGTGAAATGCGTAGATATGTGGAGGAATACCGATGGCGAAGGCAGCCCCCTGGGATAACACTGACGCTCATGCACGAAAGCGTGGGGAGCAAACAGGATTAGATACCCTGGTAGTCCACGCCCTAAACGATGTCTACTAGTTGTCGGGTCTTAATTGACTTGGTAACGCAGCTAACGCGTGAAGTAGACCGCCTGGGGAGTACGGTCGCAAGATTA
4365306	Proteobacteria	Alphaproteobacteria	Rhizobiales	Bradyrhizobiaceae	Balneimonas	64	233	0	121	58	73	0	0	15	4	6	5	18	1	0	32	65	0	6	26	CGCGTAGGCGGCTTTGTAAGTCGGGGGTGAAAGCCTGTGGCTCAACCACAGAATTGCCTTCGATACTGCATGGCTTGAGACCGGAAGAGGTTAGTGGAACTGCGAGTGTAGAGGTGAAATTCGTAGATATTCGCAAGAACACCAGTGGCGAAGGCGGCTGACTGGTCCGGTTCTGACGCTGAGGCGCGAAAGCGTGGGGAGCAAACAGGATTAGATACCCTGGTAGTCCACGCCGTAAACGATGAATGCCAGCCGTTGGCGAGCTTGCTCGTCAGTGGCGCAGCTAACGCTTTAAGCATTCCGCCTGGGGAGTACGGTCGCAAGATTA
4365862	Planctomycetes	Planctomycetia	Pirellulales	Pirellulaceae		0	0	0	0	3	0	0	0	0	7	0	0	0	0	0	0	0	0	0	0	TGCGTAGGCGGCTATGTAGGTCTGATGTGAAATCCCACGGCTCAACCGTGGAACTGCGTTGGAAACCATGTAGCTTGAGGGAGATAGAGGAAAGCGGAACTGATGGTGGAGCGGTGAAATGCGCTGAGATCATCAGGAACACCGGTGGCGAAAGCGGCTTTCTGGGTCTTTTCTGACGCTGAGGCACGAAAGCTAGGGGAGCGAACGGGATTAGATACCCCGGTAGTCCTAGCTGTAAACGATGAGCACTAGTCCGTGGGGGCTTCCACACCCTCTCGGACGTAGCGAAAGTGTTAAGTGCTCCGCCTGGGGAGTATGGTCGCAAGGCTG
4368451	Proteobacteria	Alphaproteobacteria	Rhizobiales	Phyllobacteriaceae		2	55	0	22	12	14	0	0	0	0	2	0	0	1	0	3	23	0	44	1	GGCACGTAGGCGGATTGTTAAGTTAGGGGTGAAATCCCAGGGCTCAACCCTGGAACTGCCTTTAATACTGGCAATCTCGAGTCCGGAAGAGGTGAGTGGAATTCCGAGTGTAGAGGTGAAATTCGTAGATATTCGGAGGAACACCAGTGGCGAAGGCGGCTCACTGGTCCGGTACTGACGCTGAGGTGCGAAAGCGTGGGGAGCAAACAGGATTAGATACCCTGGTAGTCCACGCTGTAAACGATGGAAGCTAGCCGTCGGCAAGTTTACTTGTCGGTGGCGCAGCTAACGCATTAAGCTTCCCGCCTGGGGAGTACGGTCGCAAGATTA
4368977	Nitrospirae	Nitrospira	Nitrospirales	[Thermodesulfovibrionaceae]	BD2-6	0	0	0	0	0	8	0	9	0	0	0	0	0	0	0	0	0	0	0	0	GGCGTGTAGGCGTCCTGATAAGTCAGATGTGGAAGCCTTGGGCTTAACCCAAGAAGTGCATTTGAAACTGTCGGGATTGAGTCGTGCAAGGGAGGGCGGAATTCCTGGTGTAGCGGTGAAATGCGTAGATATCAGGAGGAAGGCCGGTGGTGAAGACGGCCCTCTAGGCAATGACTGACGCTGAGGCGCGAAAGCGTGGGGAGCAAACAGGATTAGATACCCTGGTAGTCCACGCCCTAAACGGTGCGTACTAGGTGTGGGTGGCGATAGTCATCCGTGCCGTAGGGAAACCATTAAGTACGCCGCCTGGGGAGTACGGCCGCAAGGTTG
4368979	Proteobacteria	Deltaproteobacteria	Desulfobacterales	Desulfobacteraceae	Desulfococcus	0	3	0	5	0	0	4	0	0	0	0	5	10	0	0	0	0	0	0	0	GGCGCGTAGGCGGTCTCTTAAGTCAGATGTGAAAGCCCGAGGCTTAACCTCGGAAGTGCATTTGAAACTGAGGGACTTGAGTATGGGAGAGGGAAGTGGAATTCCTGGTGTAGCGGTGAAATGCGTAGATATCAGGAGGAACACCGGTGGCGAAGGCGACTTCCTGGACCAATACTGACGCTGAGGCGCGAAGGCGTGGGGAGCAAACAGGATTAGATACCCTGGTAGTCCACGCAGTAAACGGTGAACACTAGGTGTAGCGGGTATTGACCCCTGCTGTGCCGCAGCTAACGCATTAAGTGTTCCGCCTGGGGAGTACGATCGCAAGATTA
4369127	Actinobacteria	Thermoleophilia	Solirubrobacterales			0	0	0	0	12	0	0	0	0	1	0	0	0	0	0	0	0	0	0	0	CGCGTAGGTGGATCAGTTAGTCTGCTGTGAAAGTCAAAGGCTCAACCTTTGAAAGCCGGTGGATACTGTTGATCTAGAGTACGGAAGAGGCGAGTGGAACTCCTGGTGTAGCGGTGGAATGCGCAGATATCAGGAAGAACACCAATAGCGAAGGCAGCTCGCTGGGACGTTACTGACACTGAGGCGCGAAAGCGTGGGGAGCAAACAGGATTAGATACCCTGGTAGTCCACGCCGTAAACGATGGGTACTAGGTGTGGGAGGTGTCGACTCCTCCCGTACCGTCGCTAACGCACTAAGTACCCCGCCTGGGGAGTACGGCCGCAAGGCTA
4369927	Proteobacteria	Betaproteobacteria	Burkholderiales	Burkholderiaceae	Burkholderia	0	1	0	0	3	4	1	0	0	0	0	0	0	0	0	0	4	0	1	0	GGTGCGCAGGCGGTTTGCTAAGACCGATGTGAAATCCCCGGGCTCAACCTGGGAACTGCATTGGTGACTGGCAGGCTAGAGTATGGCAGAGGGGGGTAGAATTCCACGTGTAGCAGTGAAATGCGTAGAGATGTGGAGGAATACCGATGGCGAAGGCAGCCCCCTGGGCCAATACTGACGCTCATGCACGAAAGCGTGGGGAGCAAACAGGATTAGATACCCTGGTAGTCCACGCCCTAAACGATGTCAACTAGTTGTTGGGGATTCATTTCCTTAGTAACGTAGCTAACGCGTGAAGTTGACCGCCTGGGGAGTACGGTCGCAAGATTAAAACTTAAAAAATTGACGG
4370563	Acidobacteria	RB25				0	15	0	0	1	8	33	0	0	2	4	0	0	1	0	0	0	0	0	0	CGCGTAGGCGGCTGCGCAAGTCGAACGTGAAATCCCTCGGCTCAACCGAGGAACTGCGTCCGATACTGCGTGGCTTGAGTCCCGGAGAGGGTAGCGGAATTCCCAGTGTAGCGGTGAAATGCGTAGATATTGGGAGGAACACCAGTGGCGAAGGCGGCTACCTGGACGGGTACTGACGCTGAGGCGCGAAAGCTAGGGGAGCAAACAGGATTAGATACCCTGGTAGTCCTAGCTGTAAACGATGGGCACTTGGTGTTGCGGGTATCGACCCCTGCAGTGCCGAAGCTAACGCATTAAGTGCCCCGCCTGGGGAGTACGGTCGCAAGGCTG
4371886	Proteobacteria	Gammaproteobacteria	Xanthomonadales	Xanthomonadaceae	Lysobacter	1762	4190	4	3732	1807	1981	12	1	424	19	69	2	15	5	3	27	2857	27	4038	472	TGCGTAGGTGGTTCGTTAAGTCTGATGTGAAAGCCCTGGGCTCAACCTGGGAACTGCATTGGATACTGGCGATCTGGAGTGCGGTAGAGGGGTGCGGAATTCCCGGTGTAGCAGTGAAATGCGTAGATATCGGGAGGAACATCCGTGGCGAAGGCGGCACCCTGGACCAGCACTGACACTGAGGCACGAAAGCGTGGGGAGCAAACAGGATTAGATACCCTGGTAGTCCACGCCCTAAACGATGCGAACTGGATGTTGGGTGCAACTTGGCACTCAGTATCGAAGCTAACGCGTTAAGTTCGCCGCCTGGGAAGTACGGTCGCAAGACTG
4371996	Bacteroidetes	Flavobacteriia	Flavobacteriales			1	0	0	0	0	13	0	0	0	0	0	0	0	0	0	0	0	0	0	0	GGTACGTAGGCGGATAAATAAGTTAGTGGTGAAATCCCGAAGCTCAACTTCGGAACTGCCATTAAAACTGTTTATCTTGAATTTGGTTGAAGTGGGCGGAATATGACATGTAGCGGTGAAATGCATAGATATGTCATGGAACACCAATAGTGAAGACAGCTCACTAAACCAATATTGACGCTGAGGTACGAAAGCATGGGTAGCGAACAGGATTAGATACCCTGGTAGTCCATGCCGTAAACGATGATTACTAGCTATTAGCGATACAATGTTAGTGGCACAGCGAAAGCGTTAAGTAATCCACCTGGGAAGTACGGTCGCAAGATTG
4374001	Proteobacteria	Alphaproteobacteria	Rhizobiales			0	0	0	0	0	0	0	0	0	0	0	0	0	0	6	2	4	0	0	0	GGCATGCAGGCGGATCGCTAAGTCAGGGGTGAAAGCCCGAGGCTCAACCTCGGAACTGCCTTTGATACTGGCGATCTTGAGTCCGGGAGAGGTGAGTGGAACTCCGAGTGTAGAGGTGAAATTCGTAGATATTCGGAAGAACACCAGTGGCGAAGGCGGCTCACTGGCCCGGTACTGACGCTGAGATGCGAAAGCGTGGGGAGCAAACAGGATTAGATACCCTGGTAGTCCACGCCGTAAACGATGGATGCTAGCCGTCAGCCAGCATGCTGGTTGGTGGCGCAGCTAACGCATTAAGCATCCCGCCTGGGGAGTACGATCGCAAGATTA
4376003	Planctomycetes	Planctomycetia	Pirellulales	Pirellulaceae		0	3	0	0	2	6	0	0	0	1	0	0	3	0	0	0	0	1	0	0	TGTGTAGGCGGTCGCGTAGGTGGGGTGTGAAATCCCTCGGCTCAACCGAGGAACTGCGCTCCAAACCCCGTGACTAGAGGGAGACAGAGGTAAGCGGAACTGATGGTGGAGCGGTGAAATGCGTTGATATCATCAGGAACACCAGTGGCGAAAGCGGCTTACTGGGTCTCTTCTGACGCTGAGACACGAAAGCTAGGGTAGCGAACGGGATTAGATACCCCGGTAGTCCTAGCTGTAAACGATGAGCACTTGGTTGAGGACCCTCCCATAGGTTCTCGGCCGTAGCGAAAGTGTTAAGTGCTCCGCCTGGGGAGTATGGTCGCAAGGCTG
4376006	Proteobacteria	Gammaproteobacteria	Chromatiales	Ectothiorhodospiraceae		0	0	0	0	0	17	0	0	0	0	0	0	0	0	0	0	0	0	0	0	GGCGCGTAGGTGGTCAGATTAGTCGGGTGTGAAAGCCCCGGGCTTAACTCGGGAATTGCATTCGATACTGTCTGACTAGAGTGCAGTAGAGGGAAGCGGAATTCCGGGTGTAGCGGTGAAATGCGTAGATATCCGGAGGAACACCAGTGGCGAAGGCGGCTTCCTGGACTGACACTGACACTGAGGCGCGAAAGCGTGGGGAGCAAACAGGATTAGATACCCTGGTAGTCCACGCCCTAAACGATGAGAACTAGCCGTTGGGGGTATTAAAAACCTTTAGTGGCGCAGCTAACGCGATAAGTTCTCCGCCTGGGGAGTACGGCCGCAAGGTTA
4376515	Planctomycetes	Planctomycetia	Pirellulales	Pirellulaceae		0	5	4	0	3	15	9	2	1	0	1	6	1	0	0	0	0	0	0	0	TGCGTAGGCGGCTTAGCAAGTTGGGTGTGAAATCCCTCGGCTCAACCGAGGAACTGCGCCCAAAACTGCTAGGCTTGAGGGAGGCAGAGGTGAGCGGAACTAATGGTGGAGCGGTGAAATGCGTTGATATCATTAGGAACACCGGTGGCGAAGGCGGCTCACTGGGTCTCTTCTGACGCTGAGGCACGAAAGCTAGGGGAGCGAACGGGATTAGATACCCCGGTAGTCCTAGCTGTAAACGATGAGCACTAGGTTGTGGGACCTTCCACAGTTTCACGACCGTAGCGAAAGTGTTAAGTGCTCCGCCTGGGGAGTATGGTCGCAAGGCTG
4384987	Planctomycetes	Planctomycetia	Pirellulales	Pirellulaceae		0	14	0	0	0	0	0	0	0	0	0	0	0	0	0	0	0	0	0	0	TGCGTAGGCGGGTTTAAAGGTCTGATGTGAAATCCCACGGCTCAACCGTGGAATTGCGTTGGAAACCATAAGCCTTGAGGAGATCAGAGGTGAGCGGAACTGATGGTGGAGCGGTGAAATGCGTTGATATTATCAGGAACACCGGTGGCGAAAGCGGCTCGCTGGGATCTTTCTGACGCTGAGGCACGAAAGCTAGGGGAGCGAACGGGATTAGATACCCCGGTAGTCCTAGCTGTAAACGATCAGTACTAGTCCGTGGGGGCTTCCACACCTTCTCGGACGTAGCGAAAGTGTTAAGTACTGCGCCTGGGGAGTATGGTCGCAAGGCTG
4385771	Proteobacteria	Deltaproteobacteria	Desulfobacterales	Desulfobulbaceae		0	0	0	3	0	0	11	0	0	0	0	0	0	0	0	0	0	0	0	0	GGCGCGTAGGCGGCTTGATAAGTCAGATGTGAAAGTCCATGGCTCAACTGTGGAAGTGCATTTGAAACTGTCTGGCTTGAGTATCGGAGGGGAGTGTGGAATTCCCGGTGTAGAGGTGAAATTCGTAGAGATCGGGAGGAACACCTGTGGCGAAGGCGACACTCTGGACGAATACTGACGCTGAGGCGCGAAAGCGTGGGGAGCAAACAGGATTAGATACCCTGGTAGTCCACGCCGTAAACGATGAGAACTAGAGGTAGGGGGTGTTGATCCCTCCTGTCTCGCAGCTAACGCATTAAGTTCTCCGCCTGGGGAGTACGGTCGCAAGATTA
4387019	Proteobacteria	Gammaproteobacteria	Chromatiales			0	0	0	3	1	8	0	0	0	0	0	0	0	0	0	0	0	7	0	0	GGTACGTAGGCGGCTTGGTCAGTCGGATGTGAAAGCCCCGGGCTTAACCTGGGAATTGCACTCGATACTGCCAAGCTAGAATTTAGTAGAGGAATGCGGAATTCCGGGTGTAGCGGTGAAATGCGTAGAGATCCGGAGGAACATCAATGGCGAAGGCAGCATTCTGGGCTAAAATTGACGCTGAGGTACGAAAGCGTGGGGAGCAAACAGGATTAGATACCCTGGTAGTCCACGCCGTAAACGATGTCAACTAGCTGTTGGGATTTATCTTAGTAGCGAAGCTAACGCGATAAGTTGACCGCCTGGGGAGTACGCGCGCAAGCGTA
4387187	Bacteroidetes	[Saprospirae]	[Saprospirales]	Chitinophagaceae	Sediminibacterium	0	0	0	0	0	0	0	0	0	0	0	0	0	0	0	0	0	0	0	0	GGTGCGTAGGCGGGTATTTAAGTCAGTGGTGAAATCCTAGAGCTTAACTCTAGAACTGCCATTGATACTATTTATCTTGAATATTGTGGAGGTAAGCGGAATATGTCATGTAGCGGTGAAATGCTTAGATATGACATAGAACACCTATTGCGAAGGCAGCTTACTACGCATATATTGACGCTGAGGCACGAAAGCGTGGGGATCAAACAGGATTAGATACCCTGGTAGTCCACGCCCTAAACGATGGATACTCGACATACGCGATACACTGTGTGTGTCTGAGCGAAAGCATTAAGTATCCCACCTGGGAAGTACGACCGCAAGGTTG
4387763	Acidobacteria	Acidobacteria-6	CCU21			0	2	0	0	1	1	3	0	0	0	0	0	0	0	0	0	0	0	0	0	CGCAGGCGGTTCGTCAAGTCCCGTGTGAAATCCCCCGGCTCAACTGGGGAACTGCGCGGGAAACTAGCGGGCTTGAGTTCGGGAGAGGAAAGCGGAATTCCGGGTGTAGCGGTGAAATGCGCAGATATCCGGAGGAACACCAGTGGCGAAGGCGGCTTTCTGGACCGACACTGACGCTGAGGCGCGAAAGCTAGGGGAGCGAACGGGATTAGATACCCCGGTAGTCCTAGCCCTAAACGATGAGCACTGGGTGTAGGGGTATGAACCCCCCTGTGCCGAAGCTAACGCATTAAGTGCTCCGCCTGGGGAGTACGGTCGCAAGGCTG
4388743	Planctomycetes	Planctomycetia	Pirellulales	Pirellulaceae		0	0	3	0	0	1	1	0	0	0	1	2	0	0	0	0	0	0	0	0	TACGTAGGCGGCCTGGAAGGTGGGGTGTGAAATCCCTCGGCTCAACCGAGGAACTGCGCCCCAAACCACTAGGCTTGAGGGAGACAGAGGTGAGCGGAACTGATGGTGGAGCGGTGAAATGCGTTGATATCATCAGGAACACCGGTGGCGAAGGCGGCTCACTGGGTCTCTTCTGACGCTGAGGTACGAAAGCTAGGGTAGCGAACGGGATTAGATACCCCGGTAGTCCTAGCTGTAAACGATGAGCACTAGACCGTGGGGACCTTCACATCCTCTCGGTCGTAGCGAAAGCATTAAGTGCTCCGCCTGGGGAGTATGGTCGCAAGGCTG
4388765	Proteobacteria	Gammaproteobacteria	Alteromonadales	OM60		0	8	0	0	0	0	0	0	0	0	0	0	1	0	1	0	1	0	0	0	GGCGCGTAGGCGGTTTGTTAAGTCGGATGTGAAAGCCCTGGGCTCAACCTGGGAACTGCATTCGATACTGGCAGGCTTGAGTACAGGAGAGGGAGGTAGAATTCCATGTGTAGCGGTGAAATGCGTAGATATGTGGAGGAATACCAGTGGCGAAGGCGGCCTCCTGGCCTGATACTGACGCTGAGGTGCGAAAGCGTGGGGAGCAAACAGGATTAGATACCCTGGTAGTCCACGCTGTAAACGATGTCTACTAGCCGTTGGGGAACTTGATTCTTTAGTGGCGCAGCTAACGCACTAAGTAGACCGCCTGGGGAGTACGGCCGCAAGGTTA
4392530	Proteobacteria	Gammaproteobacteria	Oceanospirillales	Oceanospirillaceae		0	0	0	0	10	0	0	0	1	0	0	0	0	1	0	0	0	0	0	0	CGCGTAGGCGGTTATTTAAGTCAGATGTGAAAGCCCTGGGCTCAACCTAGGAACTGCACCTGATACTGGATAACTAGAGTACAGAAGAGGGTGGTGGAATTTCCTGTGTAGCGGTGAAATGCGTAGATATAGGAAGGAACATCAGTGGCGAAGGCGGCCACCTGGTCTGATACTGACGCTGAGGTGCGAAAGCGTGGGGAGCAAACAGGATTAGATACCCTGGTAGTCCACGCCGTAAACGATGTCTACTAGCCGTTGGGGAGCTTGTCTCTTTAGTGGCGCAGCTAACGCATTAAGTAGACCGCCTGGGGAGTACGGTCGCAAGATTA
4393056	Proteobacteria	Alphaproteobacteria	Sphingomonadales	Sphingomonadaceae	Sphingopyxis	0	5	0	0	0	0	0	0	0	0	6	0	3	0	0	0	0	0	0	0	GGCGCGTAGGCGGTTTTTTAAGTCAGAGGTGAAAGCCCGGGGCTCAACCCCGGAATTGCCTTTGAAACTGGAAAACTTGAATCTTGGAGAGGTCAGTGGAATTCCGAGTGTAGAGGTGAAATTCGTAGATATTCGGAAGAACACCAGTGGCGAAGGCGACTGACTGGACAAGTATTGACGCTGAGGTGCGAAAGCGTGGGGAGCAAACAGGATTAGATACCCTGGTAGTCCACGCCGTAAACGATGATAACTAGCTGTCCGGGTTCATGGAACTTGGGTGGCGCAGCTAACGCATTAAGTTATCCGCCTGGGGAGTACGGTCGCAAGATTA
4393400	Bacteroidetes	Flavobacteriia	Flavobacteriales	Flavobacteriaceae	Flavobacterium	0	0	0	0	0	0	0	0	5	0	0	1	7	0	0	0	0	1	0	0	TCCGTAGGCGGTCCTGTAAGTCAGTGGTGAAAGCCCATCGCTCAACGATGGAACGGCCATTGATACTGCAGGACTTGAATTGCCGGGAAGCAACTAGAATATGTAGTGTAGCGGTGAAATGCTTAGAGATTACATGGAATACCAATTGCGAAGGCAGGTTGCTACCGGCGGATTGACGCTGATGGACGAAAGCGTGGGTAGCGAACAGGATTAGATACCCTGGTAGTCCACGCCGTAAACGATGGATACTAGCTGTTGGGCGCAAGTTCAGTGGCTAAGCGAAAGTGATAAGTATCCCACCTGGGGAGTACGAACGCAAGTTTG
4395581	Proteobacteria	Alphaproteobacteria	Caulobacterales	Caulobacteraceae		0	33	0	6	23	7	5	46	11	5	10	0	2	1	0	0	14	0	0	2	GGAGCGTAGGCGGACATTTAAGTCAGGGGTGAAATCCCGGGGCTCAACCTCGGAATTGCCTTTGATACTGGGTGTCTTGAGTGTGAGAGAGGTATGTGGAACTCCGAGTGTAGAGGTGAAATTCGTAGATATTCGGAAGAACACCAGTGGCGAAGGCGACATACTGGCTCATTACTGACGCTGAGGCTCGAAAGCGTGGGGAGCAAACAGGATTAGATACCCTGGTAGTCCACGCCGTAAACGATGATTGCTAGTTGTCGGGATGCATGCATTTCGGTGACGCAGCTAACGCATTAAGCAATCCGCCTGGGGAGTACGGTCGCAAGATTA
4395597	Firmicutes	Bacilli	Bacillales	Bacillaceae	Bacillus	18	13	0	25	6	10	0	0	3	0	0	1	9	0	0	0	15	0	14	3	CGCGCAGGCGGTTCCTTAAGTCTGATGTGAAAGCCCCCGGCTCAACCGGGGAGGGTCATTGGAAACTGGGGAACTTGAGTGCAGAAGAGAAGAGTGGAATTCCACGTGTAGCGGTGAAATGCGTAGAGATGTGGAGGAACACCAGTGGCGAAGGCGACTCTTTGGTCTGTAACTGACGCTGAGGCGCGAAAGCGTGGGGAGCAAACAGGATTAGATACCCTGGTAGTCCACGCCGTAAACGATGAGTGCTAAGTGTTAGAGGGTTTCCGCCCTTTAGTGCTGCAGCAAACGCATTAAGCACTCCGCCTGGGGAGTACGGCCGCAAGGCTG
4396025	Proteobacteria	Alphaproteobacteria	Sphingomonadales	Sphingomonadaceae	Sphingomonas	0	2	11	9	9	5	3	38	9	0	0	7	1	0	0	0	2	1	1	0	CACGTAGGCGGCTTTGTAAGTTAGAGGTGAAAGCCTGGAGCTCAACTCCAGAATTGCCTTTAAGACTGCATCGCTCGAATCCAGGAGAGGTGAGTGGAATTCCGAGTGTAGAGGTGAAATTCGTAGATATTCGGAAGAACACCAGTGGCGAAGGCGGCTCACTGGACTGGTATTGACGCTGAGGTGCGAAAGCGTGGGGAGCAAACAGGATTAGATACCCTGGTAGTCCACGCCGTAAACGATGATAACTAGCTGTCCGGGGACTTGGTCTTTGGGTGGCGCAGCTAACGCATTAAGTTATCCGCCTGGGGAGTACGGCCGCAAGGTTAAAACTCAAAAAATTGACGG
4396220	Acidobacteria	Acidobacteria-6	BPC015			0	3	0	0	0	0	0	0	0	0	0	0	0	0	0	0	0	0	0	0	GGCGCGTAGGCGGCCCGGCCAGTCCCTTGTGAAATCCCACGGCTCAACTGTGGAACTGCAGGGGATACTGCCAGGCTTGAGTCCGGGAGAGGAGAGCGGAATTCCCAGTGTAGCGGTGAAATGCGTAGATATTGGGAGGAACACCGGTGGCGAAGGCGGCTCTCTGGACCGGTACTGACGCTGAGGCGCGAAAGCTAGGGGAGCAAACGGGATTAGATACCCCGGTAGTCCTAGCTGTAAACGTTGAGCACTTGGTGTGGCGGGTATCGACCCCTGCCGTGCCGAAGCTAACGCATTAAGTGCTCCGCCTGGGGAGTACGGTCGCAAGGCTG
4396362	Proteobacteria	Gammaproteobacteria	Oceanospirillales	Oceanospirillaceae	Oleispira	0	0	0	0	40	67	0	0	0	0	0	0	0	0	0	0	0	0	0	0	GGCGCGTAGGTGGTTTGTTAAGTTGGATGTGAAAGCCCAGGGCTCAACCTTGGAACTGCATTCAAAACTGACTCACTAGAGTACGAGAGAGGTTAGTGGAATTTCCTGTGTAGCGGTGAAATGCGTAGAGATGGGAAGGAACACCAGTGGCGAAGGCGACTGACTGGCTCGATACTGACACTGAGGTGCGAAAGCGTGGGGAGCAAACGGGATTAGATACCCCGGTAGTCCACGCCGTAAACGATGTCTACTAGCCGTTGGAGGACTTGATCCTTTAGTGGCGCAGCTAACGCGATAAGTAGACCGCCTGGGGAGTACGGTCGCAAGATTA
4396610	Proteobacteria	Gammaproteobacteria	Pseudomonadales	Moraxellaceae	Psychrobacter	0	0	0	6	0	0	0	0	0	1	0	1	0	0	0	0	0	0	0	0	AGCGTAGGTGGCTTAATAAGTCAGATGTGAAAGCCCCGGGCTTAACCTGGGAACGGCATCTGATACTGTTAGGCTAGAGTAGGTGAGAGGAAGGTAGAATTCCAGGTGTAGCGGTGAAATGCGTAGAGATCTGGAGGAATACCGATGGCGAAGGCAGCCTTCTGGCATCATACTGACACTGAGGTTCGAAAGCGTGGGTAGCAAACAGGATTAGATACCCTGGTAGTCCACGCCGTAAACGATGTCTACTAGTCGTTGGGGAACTTGATTCCTTAGTGACGCAGCTAACGCAATAAGTAGACCGCCTGGGGAGTACGGCCGCAAGGTTA
4396740	Proteobacteria	Deltaproteobacteria	Spirobacillales			2	0	0	0	0	0	0	0	0	0	0	0	0	0	0	0	0	0	0	0	CGTAGGCGGGACTTTAGGTCGATTGTGAAATCCCCGGGCTCAACCTGGGAACTGCAGTCGAAACCATTGTTCTTGAATATCTGAGAGGGTGGGGGAATACCTAGTGGAGCAGTGAAATGCGTAGAGATTAGGTGGAACACCGGAGGCGAAGGCGCCTGCCTGGCAGAATATTGACGCTGAGGCGCGAAAGCGTGGGTAGCAAACAGGATTAGATACCCTGGTAGTCCACGCCGTAAACGATGGATACTAGTTGTTTGGGGAGTTAACCCCTGAGTGACGCAGCTAACGCATTAAGTATCCCGCCTGGGGAGTACGGTCGCAAGGCTA
4396977	Actinobacteria	Acidimicrobiia	Acidimicrobiales	koll13		0	17	0	2	11	19	4	0	0	0	0	0	0	0	0	0	0	0	0	0	GGCTCGTAGGCGGTTCAACAAGTCGATCGTGAAAGCCCGGGGCTCAACCCCGGGAGGCCGGTCGAAACTGTTGTGACTAGAGTTCGGTAGAGGTGAGTGGAATTCTCGGTGTAGCGGTGGAATGCGCAGATATCGAGAGGAACACCATTAGCGAAGGCGGCTCACTGGGCCGATACTGACGCTGAGGAGCGAAAGCGTGGGGAGCAAACAGGATTAGAAACCCTGGTAGTCCACGCCGTAAACGATGAACACTAGGTGTAGCGGACTGATTCATGTCTGCTGTGCCGTAGCTAACGCATTAAGTGTTCCGCCTGGGGAGTACGGCCGCAAGGCTA
4397065	Planctomycetes	Planctomycetia	Planctomycetales	Planctomycetaceae	Planctomyces	0	0	0	4	2	0	0	0	0	0	3	0	0	0	0	0	0	0	0	0	GGTGCGTAGGCGGGTGCATAGGTCAGATGTGAAATCCCACGGCTCAACCGTGGAACTGCATTTGAAACCTTGCATCTTGAGCGAACTAGGGGTATGCGGAACTTCCAGTGGAGCGGTGAAATGTGTTGATATTGGAAGGAACACCGGTGGCGAAAGCGGCATACTGGGGTTTGTCTGACGCTGAGGCACGAAAGCTAGGGGAGCGAACAGGATTAGATACCCTGGTAGTCCTAGCTGTAAACGTTGAGCACTAGATGGGAGGTGGTTCGCCGTCTCCGATCGTAGCAAAAGTGTTAAGTGCTCCGCCTGGGGAGTATGGTCGCAAGGCTG
4399524	Proteobacteria	Gammaproteobacteria	Legionellales	Endoecteinascidiaceae		3	0	1	2	0	0	0	0	0	0	0	0	1	0	3	0	0	0	0	0	TACGTAGGTTGTTATTTAAGTCAGATGTGAAAGCCCTGGGCTCAACCTAGGAACTGCATCTGATACTGGGTAACTGGAGTATAGTAGAGGAAAGAGGAATTTCTGGTGTAGCAGTGAAATGCGTAGATATCAGAAGGAACATCAGTGGCGAAGGCGTCTTTCTGGACTAATACTGACACTGAGGTACGAAAGCGTGGGTAGCGAACAGGATTAGATACCCTGGTAGTCCACGCCGTAAACGATGAATACTAGCCGTTGGGTCATCAAAGACTTAGTGGCGCAGCTAACGCGTTAAGTATTCCGCCTGGGGAGTACGGCCGCAAGGTTA
4401528	Acidobacteria	[Chloracidobacteria]	RB41	Ellin6075		2	0	0	0	0	0	0	0	0	0	0	0	0	0	0	0	0	0	0	0	GGCGCGTAGGCGGCAAATCAAGTCAGCTGTGAAATCTCCGAGCTTAACTCGGAACGGTCAGCTGATACTGTTTTGCTAGAGTGCAGAAAGGGCAATCGGAATTCTTGGTGTAGCGGTGAAATGCGTAGATATCAAGAGGAACACCTGAGGCGAAGGCGGGTTGCTAGGCTGACACTGACGCTGAGGCGCGAAAGCCAGGGGAGCAAACGGGATTAGATACCCCGGTAGTCCTGGCCCTAAACGATGAATACTTGGTGTCTGGAGTTATTATCGCTCCGGGTGCCGTCGCTAACGTTTTAAGTATTCCGCCTGGGGAGTACGCACGCAAGTGTG
4403486	Proteobacteria	Alphaproteobacteria	Rhizobiales	Hyphomicrobiaceae		0	19	12	7	3	10	0	0	7	0	7	0	1	0	0	1	0	3	0	0	CACGTAGGCGGACTGATCAGTTGGGGGTGAAATCCCAGGGCTCAACCCTGGAACTGCCTTCAATACTGTCAGTCTTGAGTCCGAGAGAGGTGAGTGGAATTCCTAGTGTAGAGGTGAAATTCGTAGATATTAGGAAGAACACCAGTGGCGAAGGCGGCTCACTGGCTCGGTACTGACGCTGAGGTGCGAAAGCGTGGGGAGCAAACAGGATTAGATACCCTGGTAGTCCACGCCGTAAACGATGAGTGCTAGCCGTCGGGTAGCTTGCTATTCGGTGGCGCAGCTAACGCATTAAGCACTCCGCCTGGGGAGTACGGCCGCAAGGTTA
4403691	Firmicutes	Clostridia	Clostridiales	Lachnospiraceae	Blautia	0	0	3	0	0	0	0	0	0	0	0	1	0	24	0	0	0	0	0	0	AGCGTAGACGGCGCAGCAAGTCTGATGTGAAAGGCAGGGGCTTAACCCCTGGACTGCATTGGAAACTGCTGTGCTTGAGTGCCGGAGGGGTAAGCGGAATTCCTAGTGTAGCGGTGAAATGCGTAGATATTAGGAGGAACACCAGTGGCGAAGGCGGCTTACTGGACGGTAACTGACGTTGAGGCTCGAAAGCGTGGGGAGCAAACAGGATTAGATACCCTGGTAGTCCACGCCGTAAACGATGAATACTAGGTGTCAGGGAGCACAGCTCTTTGGTGCCGCCGCAAACGCATTAAGTATTCCACCTGGGGAGTACGTTCGCAAGAATG
4406302	Firmicutes	Clostridia	Clostridiales	Lachnospiraceae	Catonella	0	0	0	0	0	0	0	0	0	0	2	0	0	0	0	0	0	0	0	0	AGCGCAGGCGGTTTTGCAAGTTGAGAGTGGAAGCAAGGGGCTCAACCCCTTGACTGCTCCCAAAACTGTAAAACTTGAGTATGGGAGAGGCAGGCGGAATTCCTAGTGTAGCGGTGAAATGCTTAGATATTAGGAAGAACACCGGTGGCGAAGGCGGCCTGCTGGACCAAAACTGACGCTGAGGCTCGAAAGCGTGGGTAGCAAACAGGATTAGATACCCTGGTAGTCCACGCTGTAAACGATGAATACTAGGTGCTGGGAGGCATAAGTCTTTCGGTGCCGTCGCAAACGCATTAAGTATTCCACCTGGGGAGTACGTTCGCAAGAATG
4406538	Proteobacteria	Gammaproteobacteria	Pseudomonadales	Pseudomonadaceae	Pseudomonas	9	21	15	26	41	31	151	1588	5	11	15	20	33	22	3	32	7	12	30	2	GGCGCGTAGGTGGTTTGTTAAGTTGGATGTGAAAGCCCCGGGCTCAACCTGGGAACTGCATCCAAAACTGGCAAGCTAGAGTATGGCAGAGGGTGGTGGAATTTCCTGTGTAGCGGTGAAATGCGTAGATATAGGAAGGAACACCAGTGGCGAAGGCGACCACCTGGGCTAATACTGACACTGAGGTGCGAAAGCGTGGGGAGCAAACAGGATTAGATACCCTGGTAGTCCACGCCGTAAACGATGTCGACTAGCCGTTGGGATCCTTGAGATCTTAGTGGCGCAGCTAACGCATTAAGTCGACCGCCTGGGGAGTACGGCCGCAAGGTTA
4406816	Actinobacteria	Actinobacteria	Actinomycetales	Nocardioidaceae	Propionicimonas	0	0	0	0	0	0	0	0	0	0	0	0	0	0	0	0	0	0	13	0	GGCTCGTAGGTGGTTTGTTGCGTCGGGAGTGAAAACACACAGCTTAACTGTGTGCTTGCTTTCGATACGGGCAGACTTGAGGGATGTAGGGGAGAACGGAATTCCTGGTGGAGCGGTGGAATGCGCAGATATCAGGAGGAACACCGGTGGCGAAGGCGGTTCTCTGGACATTTCCTGACGCTGAGGAGCGAAAGCGTGGGGAGCAAACAGGCTTAGATACCCTGGTAGTCCACGCCGTAAACGGTGGGCACTAGGTGTGGGGGACATTCCACGTTCTCCGTGCCGTAGCTAACGCATTAAGTGCCCCGCCTGGGGAGTACGGCCGCAAGGCTA
4407197	Firmicutes	Bacilli	Lactobacillales	Enterococcaceae	Enterococcus	0	1	0	0	0	0	0	0	6	3	0	0	0	0	0	0	0	0	0	0	AGCGCAGGCGGTCTTTTAAGTCTGATGTGAAAGCCCACGGCTTAACCGTGGAGGGTCATTGGAAACTGGGAGACTTGAGTGCAGAAGAGGAAAGTGGAACTCCATGTGTAGCGGTGGAATGCGTAGATATATGGAAGAACACCAGTGGCGAAGGCGGCTTTCTGGTCTGTAACTGACGCTGAGGCTCGAAAGCGTGGGGAGCAAACAGGATTAGATACCCTGGTAGTCCACGCCGTAAACGATGAGTGCTAAGTGTTGGAGGGTTTCTGCCCTTCAGTGCTGCAGCTAACGCATTAAGCACTCCGCCTGGGGAGTACGACCGCAAGGTTG
4407554	Proteobacteria	Gammaproteobacteria	Pasteurellales	Pasteurellaceae		0	7	20	8	0	0	0	0	0	0	0	0	0	0	0	0	0	0	44	0	GGCACGCAGGCGGATTGTTAAGTGAGATGTGAAAGCCCCGGGCTTAACCTGGGAATTGCATTTCAGACTGGCAATCTAGAGTATTTTAGGGAGGGGTAGAATTCCACGTGTAGCGGTGAAATGCGTAGAGATGTGGAGGAATACCGAAGGCGAAGGCAGCCCCTTGGGAATATACTGACGCTCATGTGCGAAAGCGTGGGGAGCAAACAGGATTAGATACCCTGGTAGTCCACGCTGTAAACGATGTCGATTTGGGGATTGGACTTTAAGTTTGGTGCCCGAAGCTAACGTGATAAATCGACCGCCTGGGGAGTACGGCCGCAAGGTTA
4407710	Chlorobi	Ignavibacteria	Ignavibacteriales	Ignavibacteriaceae		0	0	0	0	0	15	0	0	0	0	0	0	0	1	0	0	0	0	0	0	CGCGCAGGCGGGTCAATAAGTCAGAGGTGAAATCCTACAGCTCAACTGTAGAACTGCCTTTGATACTGCTGATCTTGAGTATGGAAGAGAGAGACGGAATTCCAGGTGTAGTGGTGAAATACGTAGATATCTGGAAGAACACCAGTTGCGAAGGCGGTCTCTTGGTCCAATACTGACGCTGAGGCGCGAAAGCGTGGGTAGCAAACAGGATTAGATACCCTGGTAGTCCACGCCGTAAACGATGAATACTAGGTGCTGGGTCTTTAGATTCAGTGCCGCAGCTAACGCATTAAGTATTCCACCTGGGGAGTACGATCGCAAGGTTG
4408276	Bacteroidetes	Cytophagia	Cytophagales	Cytophagaceae		0	0	0	0	0	0	0	0	0	0	0	0	0	0	0	0	0	0	2	0	TGCGTAGGCGGCCCCTTAAGTCAGTGGTGAAAGCCCGGGGCTCAACCCCGGAACCGCCATTGATACTGGGGGGCTTGAGTACAGACGAGGTAGGCGGAATTGAGGATGTAGCGGTGAAATGCTTAGATATCCTCAAGAACACCGATTGCGTAGGCAGCTTACTAGGCTGTGACTGACGCTGAGGCACGAAAGCGTGGGGAGCGAACAGGATTAGATACCCTGGTAGTCCACGCCGTAAACGATGATTACTCGATGTCGGCGACAGACTGTCGGCGTCTTAGCGAAAGCGTTAAGTAATCCACCTGGGGAGTACGCCCGCAAGGGTG
4408871	Planctomycetes	Planctomycetia	Pirellulales	Pirellulaceae		52	74	30	23	0	3	18	17	14	5	11	11	29	22	3	3	0	0	0	0	TGCGTAGGCGGCTTGGCAAGTTGGGTGTGAAATCCCTCGGCTCAACCGGGGAACTGCGCTCAAAACTGCCAGGCTAGAGGAAGATAGAGGTGAGCGGAACTAATGGTGGAGCGGTGAAATGCGTTGATATCATTAGGAACACCTGTGGCGAAAGCGGCTCACTGGGTCTTTTCTGACGCTGAGGCACGAAAGCTAGGGTAGCGAACGGGATTAGATACCCCGGTAGTCCTAGCCGTAAACGATGAGCACTAGGTTGGAGGCTCCTTCATAGGCTTCCGACCGAAGCGAAAGTGTTAAGTGCTCCGCCTGGGGAGTATGGTCGCAAGGCTG
4409441	Bacteroidetes	Flavobacteriia	Flavobacteriales	Flavobacteriaceae		1	1	0	0	0	5	2	0	0	0	0	0	1	1	0	0	0	4	0	0	GGTCCGTAGGTGGATAATTAAGTCAGAGGTGAAATCCTGCAGCTCAACTGTAGAATTGCCTTTGATACTGGTTATCTTGAGTTATTATGAAGTAGTTAGAATATGTAGTGTAGCGGTGAAATGCATAGATATTACATAGAATACCAATTGCGAAGGCAGATTACTAATAATCAACTGACACTGATGGACGAAAGCGTGGGGAGCGAACAGGATTAGATACCCTGGTAGTCCACGCCGTAAACGATGGTCACTAGCTGTTCGAACTTCGGTTTGAGTGGCTAAGCGAAAGTGATAAGTGACCCACCTGGGGAGTACGTTCGCAAGAATG
4411138	Actinobacteria	Actinobacteria	Actinomycetales	Micrococcaceae	Rothia	0	1	1	0	3	0	0	0	0	0	0	0	0	0	0	0	1	0	18	0	GGCTTGTAGGCGGTTTGTCGCGTCTGCTGTGAAAGGCCGGGGCTTAACTCCGTGTATTGCAGTGGGTACGGGCAGACTAGAGTGCAGTAGGGGAGACTGGAATTCCTGGTGTAGCGGTGGAATGCGCAGATATCAGGAGGAACACCGATGGCGAAGGCAGGTCTCTGGGCTGTAACTGACGCTGAGAAGCGAAAGCATGGGGAGCGAACAGGATTAGATACCCTGGTAGTCCATGCCGTAAACGTTGGGCACTAGGTGTGGGGAACATTCCACGTTTTCCGCGCCGTAGCTAACGCATTAAGTGCCCCGCCTGGGGAGTACGGCCGCAAGGCTAAAACTCAAAAAATTGACGG
4411361	Planctomycetes	Planctomycetia	Planctomycetales	Planctomycetaceae	Planctomyces	0	0	0	8	0	33	0	0	0	0	0	0	0	1	0	0	0	0	0	0	GGTGCGTAGGCGGTGATTTAAGTAGGGTGTGAAATCCCTCGGCTCAACCGAGGAACTGCGCTCTAAACTGAATCACTTGAGTAAGATAGGGGTGTGCGGAACTTCCGGTGGAGCGGTGAAATGTGTTGATATCGGAAGGAACGCCAGTAGCGAAAGCGGCACACTGGGTCTTAACTGACGCTGAGGCACGAAAGCCAGGGTAGCGAACGGGATTAGATACCCCGGTAGTCCTGGCTGTAAACGATGAGCACTAGTTGGAAGGCGCTTACGCATTTTCCAACGTAGCAAACGTATTAAGTGCTCCGCCTGGGGAGTATGGTCGCAAGGCTG
4411522	Acidobacteria	Sva0725	Sva0725			8	0	0	0	0	0	2	0	0	0	0	0	0	0	0	0	0	0	0	0	GGCGCGTAGGCGGCTTGATAAGTCAAAGGTGAAATCCCTCGGCTCAACCGAGGAACTGCCTTTGAAACTGCCAGGCTAGAGTCCGGGAGAGGGTAGCGGAATTCCCAGTGTAGCGGTGAAATGCGTAGATATTGGGAGGAACACCAGTGGCGAAGGCGGCTACCTGGACCGGTACTGACGCTGAGGCGCGAAAGCGTGGGGAGCAAACAGGATTAGATACCCTGGTAGTCCACGCTGTAAACGATGGGCACTCGGTGCTGCGGGTATCGACTCCTGCAGTGCCTTAGCTAACGCGTTAAGTGCCCCGCCTGGGGAGTACGGTCGCAAGGCTG
4413869	Proteobacteria	Betaproteobacteria	Methylophilales	Methylophilaceae	Methylotenera	0	13	25	321	0	0	0	49	0	2	0	9	0	0	0	22	0	6	28	0	TGCGCAGGCGGTTTTGTAAGTCAGATGTGAAATCCCCGAGCTCAACTTGGGAACTGCGTTTGAAACTACAAGACTAGAATATGTCAGAGGGGGGTAGAATTCCACGTGTAGCAGTGAAATGCGTAGAGATGTGGAGGAATACCAATGGCGAAGGCAGCCCCCTGGGATAATATTGACGCTCATGCACGAAAGCGTGGGGAGCGAACAGGATTAGATACCCTGGTAGTCCACGCCCTAAACGATGTCTACTAGTTGTTGGTGGAGTAAAATCCATGAGTAACGCAGCTAACGCGTGAAGTAGACCGCCTGGGGAGTACGGACGCAAGTTTA
4415166	Proteobacteria	Gammaproteobacteria	Alteromonadales	Alteromonadaceae	Candidatus	0	0	0	2	0	1	0	0	0	0	0	0	0	0	1	0	12	2	0	4	CGCGTAGGCGGTTTGTTAAGCGAGATGTGAAAGCCCAGGGCTCAACCTTGGAATTGCATTTCGAACTGGCAGGCTAGAGTACAGTAGAGGGTGGTGGAATTTCCAGTGTAGCGGTGAAATGCGTAGAGATTGGAAGGAACATCAGTGGCGAAGGCGACCACCTGGACTGATACTGACGCTGAGGTGCGAAAGCGTGGGGAGCAAACAGGATTAGATACCCTGGTAGTCCACGCCGTAAACGATGTCAACTAGCCGTTGGATTCCTTGAGGATTTAGTGGCGCAGCTAACGCAATAAGTTGACCGCCTGGGGAGTACGGCCGCAAGGTTA
4416570	Firmicutes	Clostridia	Clostridiales	Lachnospiraceae		0	0	0	0	0	0	0	0	0	0	0	0	0	15	0	0	0	0	0	0	AGCGTAGACGGCAAGGCAAGTCTGATGTGAAAACCCAGGGCTTAACCCTGGGACTGCATTGGAAACTGTCTGGCTCGAGTGCCGGAGAGGTAAGCGGAATTCCTAGTGTAGCGGTGAAATGCGTAGATATTAGGAAGAACACCAGTGGCGAAGGCGGCTTACTGGACGGTAACTGACGTTGAGGCTCGAAAGCGTGGGGAGCAAACAGGATTAGATACCCTGGTAGTCCACGCCGTAAACGATGAATGCTAGGTGTTGGGGAGCAAAGCTCTTCGGTGCCGCCGCAAACGCATTAAGCATTCCACCTGGGGAGTACGTTCGCAAGAATG
4417061	Proteobacteria	Alphaproteobacteria	Rhizobiales	Xanthobacteraceae	Xanthobacter	1	0	0	0	0	1	0	2	0	0	0	0	5	0	0	0	2	0	0	0	CACGTAGGCGGGTCGTTAAGTCAGAGGTGAAAGCCTGGAGCTCAACTCCAGAACTGCCTTTGATACTGGCGACCTCGAGTTCGAGAGAGGTTGGTGGAACTCCGAGTGTAGAGGTGAAATTCGTAGATATTCGGAAGAACACCAGTGGCGAAGGCGGCCAACTGGCTCGATACTGACGCTGAGGTGCGAAAGCGTGGGGAGCAAACAGGATTAGATACCCTGGTAGTCCACGCCGTAAACGATGGATGCTAGCCGTTGGGGAGCTTGCTCTTCAGTGGCGCAGCTAACGCCTTAAGCATCCCGCCTGGGGAGTACGGTCGCAAGATTA
4417475	Proteobacteria	Alphaproteobacteria	Ellin329			0	0	0	0	0	0	0	0	0	0	0	0	0	0	0	0	0	0	4	0	GGCGCGCAGGCGGTCTTCCAAGTCAGTGGTGAAAGCCCGGAGCTCAACTCCGGAACTGCCATTGAAACTGTGAGACTTGAGGACGAGAGAGGTGAGTGGAATTCCCAGTGTAGAGGTGAAATTCGTAGATATTGGGAAGAACACCGGTGGCGAAGGCGGCTCACTGGCTCGTATCTGACGCTCAGGCGCGACAGCGTGGGGATCAAACAGGATTAGATACCCTGGTAGTCCACGCCGTAAACGATGAATGCTAGCCGTTGGGCAGCTTGCTGTTCAGTGGCGCAGCTAACGCATTAAGCATTCCGCCTGGGGAGTACGGCCGCAAGGTTG
4417725	Proteobacteria	Alphaproteobacteria	Rhodobacterales	Rhodobacteraceae	Octadecabacter	0	1	0	2	0	2	1	0	0	0	0	0	0	0	3	0	0	0	11	0	GGCACGTAGGCGGATTAGTAAGTTAGAGGTGAAATCCCAGGGCTCAACCCTGGAACTGCCTTTAATACTGCTAGTCTTGAGTTCGAGAGAGGTAAGTGGAATTCCGAGTGTAGAGGTGAAATTCGTAGATATTCGGAGGAACACCAGTGGCGAAGGCGGCTTACTGGCTCGATACTGACGCTGAGGTGCGAAAGTGTGGGGAGCAAACAGGATTAGATACCCTGGTAGTCCACACCGTAAACGATGAATGCCAGACGTCAGCAAGTATACTTGTTGGTGTCACACCTAACGGATTAAGCATTCCGCCTGGGGAGTACGGTCGCAAGATTA
4417921	Bacteroidetes	[Saprospirae]	[Saprospirales]	Chitinophagaceae	Flavisolibacter	0	33	0	0	0	0	0	0	0	0	0	0	0	0	0	0	0	0	6	0	TGCGTAGGAGGGTGTGTAAGTCAGTGGTGAAATCTTCGAGCTTAACTCGGAAACTGCCGTTGATACTACATGTCTTGAATATCGTGGAGGTGAGCGGAATATGTCATGTAGCGGTGAAATGCTTAGATATGACATAGAACACCAATTGCGAAGGCAGCTCGCTACACGAATATTGACTCTGAGGCACGAAAGCGTGGGGATCAAACAGGATTAGATACCCTGGTAGTCCACGCCCTAAACTATGGATACTCGACATACGCGATACACTGTGTGTGTCTGAGCGAAAGCATTAAGTATCCCACCTGGGAAGTACGACCGCAAGGTTG
4418161	Proteobacteria	Deltaproteobacteria	Desulfobacterales	Desulfobacteraceae	Desulfococcus	0	4	0	1	6	6	4	0	0	0	6	2	4	6	0	0	0	0	0	0	CGCGTAGGCGGTCTTTTAAGTCGGATGTGAAAGCCCGGGGCTTAACCCCGGAAGTGCATTCGAAACTAAGGGACTTGAGTATGGGAGAGGGAAGTGGAATTCCTGGTGTAGCGGTGAAATGCGTAGATATCAGGAGGAACACCGGTGGCGAAGGCGACTTCCTGGACCAATACTGACGCTGAGGCGCGAAGGCGTGGGGAGCAAACAGGATTAGATACCCTGGTAGTCCACGCAGTAAACGGTGAACACTAGGTGTAGCGGGTATTGACCCCTGCTGTGCCGCAGCAAACGCATTAAGTGTTCCGCCTGGGGAGTACGGCCGCAAGGTTA
4418876	Verrucomicrobia	Verruco-5	R76-B128			0	0	0	0	2	0	0	0	0	0	0	0	0	0	0	0	0	0	0	0	TCCGCAGGCGGTCCGGTGTGTCGGATGTGAAAGCTCACAGCTCAACTGTGGAATTGCATTCGAAACTGCCGGACTAGAGTACTGGAGGGGAGAAGGGAACACTTGGTGTAGCGGTGAAATGCGTAGATATCAAGTGGAACACCGGTGGCGAAGGCGCTTCTCTGGACAGATACTGACGCTCATGGACGAAAGTTAGGGTAGCGAAAGGGATTAGATACCCCTGTAGTCCTAACCGTAAACGGTGTGCACTAGACGTGGGTGGATTTACCCCCATCCGTGTCTGAGCTAACGCATTAAGTGCACCGCCTGGGGAGTACGGTCGCAAGATTA
4421621	Spirochaetes	Spirochaetes	Spirochaetales	Spirochaetaceae	Treponema	0	0	0	0	0	0	0	0	0	0	21	0	0	0	0	0	0	0	0	0	CATGTAGGCGGTTGTATAAGCCTGATGTGAAATCCTGAGGCTTAACCTCAGAATAGCATTGGGTACTGTATAGCTTGAATTACGGAAGGGAAACTGGAATTCCAAGTGTAGGGGTGGAATCTGTAGATATTTGGAAGAACACCGGTGGCGAAGGCGGGTTTCTGGCCGATAATTGACGCTGAGATGCGAAAGTGTGGGGATCGAACAGGATTAGATACCCTGGTAGTCCACACCGTAAACGATGTACACTAGGTGTTGGGGTACGAACCTCAGTGCCGAAGCAAACGTGATAAGTGTACCGCCTGGGGAGTATGCCCGCAAGGGTG
4422320	TM6	SJA-4				0	0	0	0	0	0	0	0	0	0	0	0	0	0	0	0	0	22	53	0	TGCGTAGACGGTACATTAAGTTTGTTGTTAAAGGCTCCGGCCTAACCGGAGTATTGCGATGAAAACTGGTGAGCTAGAGGGTGAGAGAGAGAAGTGGAATTCCCGGAGTAGCGGTAAAATGCGTGGATCTCGGGAGGAACACCAATGGCGAAGGCAGCTTCTTGGCTCATTCCTGACGTTGAGGCACGAAAGCGTGGGGAGCAAACAGGATTAGATACCCTGGTAGTCCACGCCGTAAACGATAACCACTAGATGTTGGTTCGGCTTAGCTGGATCAGTGTCGTAGCTAACGCGTTAAGTGGTTCGCCTGGGGAGTATGGTCGCAAGGCTA
4423336	Proteobacteria	Alphaproteobacteria				0	7	0	3	5	0	0	0	0	0	1	0	2	0	0	0	0	0	0	0	CGCGTAGGCGGGCTGGTTAGTTGGGGGTGAAATCCCGAGGCTCAACCTCGGAACTGCCCTCAATACTGCCAGTCTTGAGTTCGAGAGAGGTGAGTGGAATTCCTAGTGTAGAGGTGAAATTCGTAGATATTAGGAAGAACACCAGTGGCGAAGGCGGCTCACTGGCTCGATACTGACGCTGAGGCGCGAAAGCGTGGGGAGCAAACAGGATTAGATACCCTGGTAGTCCACGCCGTAAACGATGGGTGCTAGTTGTCAGGCAGCTTGCTGTTTGGTGACGCAGCTAACGCGTTAAGCACCCCGCCTGGGGACTACGGTCGCAAGACTA
4423575	Actinobacteria	Acidimicrobiia	Acidimicrobiales	C111		0	2	0	0	0	0	3	0	0	0	0	0	0	0	0	0	0	0	0	0	CTCGTAGGCGGTTCAGTTAGTCGGGTATGAAAACTCTGGGCTCAACCCAGAGAGGCTACCCGATACTGCTGTGACTAGAGTACGGTAGGGGAGTGGGGAATTCCTGGTGTAGCGGTGAAATGCGCAGATATCAGGAGGAACACCAGTGGCGAAGGCGCCACTCTGGGCCGTAACTGACGCTGAGGAGCGAAAGCATGGGTAGCAAACAGGATTAGATACCCTGGTAGTCCATGCCGTAAACGTTGGGCACTAGGTGTGGGTCTCAACCAACGAGATCCGCGCCGTCGCTAACGCATTAAGTGCCCCGCCTGGGGAGTACGGTCGCAAGACTA
4423796	Bacteroidetes	Flavobacteriia	Flavobacteriales	Flavobacteriaceae	Flavobacterium	0	3	2	2	1	16	0	4	0	0	0	0	0	0	0	0	1	0	0	0	GGTCCGTAGGCGGTCTTATAAGTCAGTGGTGAAATCTCCTAGCTCAACTAGGAAACTGCCATTGATACTGTAGGACTTGAATTTTTGTGAAGTAACTAGAATATGTAGTGTAGCGGTGAAATGCTTAGATATTACATGGAATACCAATTGCGAAGGCAGGTTACTAACAAACGATTGACGCTGATGGACGAAAGCGTGGGGAGCGAACAGGATTAGATACCCTGGTAGTCCACGCTGTAAACGATGGATACTAGCTGTTTGACGCAAGTTGAGTGGCTAAGCGAAAGTGATAAGTATCCCACCTGGGGAGTACGCACGCAAGTGTG
4424415	Proteobacteria	Betaproteobacteria	Rhodocyclales	Rhodocyclaceae	Methyloversatilis	0	0	0	2	4	1	1	0	0	0	0	1	0	0	0	0	0	0	14	0	TGCGCAGGCGGTTGTGTAAGACAGGTGTGAAATCCCCGGGCTTAACCTGGGAACTGCGCTTGTGACTGCACAGCTAGAGTATGGCAGAGGGGGGTGGAATTCCACGTGTAGCAGTGAAATGCGTAGAGATGTGGAGGAACACCGATGGCGAAGGCAGCCCCCTGGGCCAATACTGACGCTCATGCACGAAAGCGTGGGGAGCAAACAGGATTAGATACCCTGGTAGTCCACGCCCTAAACGATGTCGACTAGGTGTTCGGTGAGGAGACTCATTGAGTACCGCAGCTAACGCGTGAAGTCGACCGCCTGGGGAGTACGGTCGCAAGATTA
4424907	Proteobacteria	Alphaproteobacteria	Rhizobiales	Rhizobiaceae	Agrobacterium	0	1	0	0	0	6	0	3	1	2	0	0	1	0	1	0	2	0	1	0	CACGTAGGCGGATATTTAAGTCAGGGGTGAAATCCCAGAGCTCAACTCTGGAACTGCCTTTGATACTGGGTATCTTGAGTATGGAAGAGGTGAGTGGAATTCCGAGTGTAGAGGTGAAATTCGTAGATATTCGGAGGAACACCAGTGGCGAAGGCGGCTCACTGGTCCATTACTGACGCTGAGGTGCGAAAGCGTGGGGAGCAAACAGGATTAGATACCCTGGTAGTCCACGCCGTAAACGATGAATGTTAGCCGTCGGGCAGTATACTGTTCGGTGGCGCAGCTAACGCATTAAACATTCCGCCTGGGGAGTACGGTCGCAAGATTA
4425147	Unassigned					0	0	0	0	0	0	0	0	0	0	0	0	0	0	0	0	0	0	38	0	CCTGCAGGTGGTTCCTAAAGTCCCTGGTAAAAGCTTAAGGCCTAACCTTAAGAAGACTGGGGATACTCAGGAGCTAGAGGAAAGGAGAGGGAAGTGGAATTCCTGGTGGAGCGGTGAAATGCGTAGATATCAGGAGGAACACCCAAGGCGAAGGCAGCTTCCTGGCCTTTTCCTGACACTCAGAGGCGAAAGCTGGGGGAGCAAACGGGATTAGATACCCCGGTAGTCCCAGCCCTAAACATTGGTCACTTGGTGTGGGGGAGTAATATCCTCTGTGCCGGAGGTAACCCGTTAAGTGACCCGCCTGGGGAGTACGGCCGCAAGGTTG
4426338	Proteobacteria	Alphaproteobacteria	Rhodobacterales	Rhodobacteraceae		11	4	21	16	7	4	11	64	50	0	1	0	0	0	0	0	0	3	2	0	CACGTAGGCGGATTAGAAAGTTAGAGGTGAAATCCCAGGGCTCAACCCTGGAACTGCCTTTAAAACTCCTAGTCTTGAGTTCGAGAGAGGTGAGTGGAATTCCAAGTGTAGAGGTGAAATTCGTAGATATTTGGAGGAACACCAGTGGCGAAGGCGGCTCACTGGCTCGATACTGACGCTGAGGTGCGAAAGTGTGGGGAGCAAACAGGATTAGATACCCTGGTAGTCCACACCGTAAACGATGAATGCCAGTCGTCGGGTAGTATACTATTCGGTGACACACCTAACGGATTAAGCATTCCGCCTGGGGAGTACGGTCGCAAGATTA
4426381	Proteobacteria	Alphaproteobacteria	Rhodobacterales	Rhodobacteraceae		31	93	66	53	27	22	209	60	108	5	12	248	22	9	0	0	0	7	0	0	TACGTAGGCGGATCAGAAAGTATGGGGTGAAATCCCAGGGCTTAACCCTGGAACTGCCTCATAAACTCCTGGTCTTGAGTTCGAGAGAGGTGAGTGGAATTGCGAGTGTAGAGGTGAAATTCGTAGATATTCGCAGGAACACCAGTGGCGAAGGCGGCTCACTGGCTCGATACTGACGCTGAGGTACGAAAGTGTGGGGAGCAAACAGGATTAGATACCCTGGTAGTCCACACCGTAAACGATGAATGCCAGTCGTCGGGCAGTATACTGTTCGGTGACACACCTAACGGATTAAGCATTCCGCCTGGGGAGTACGGTCGCAAGATTA
4427066	Spirochaetes	Spirochaetes	Spirochaetales	Spirochaetaceae	Treponema	0	0	0	0	0	0	0	0	0	0	31	1	16	0	0	0	0	0	0	0	GGCATGTAGGCGGTTATGTAAGCCTGATGTGAAATCCTGGGGCTTAACCCCAGAATAGCATTGGGTACTGTGTAACTTGAATTACGGAAGGGAAACTGGAATTCCAAGTGTAGGGGTGGAATCTGTAGATATTTGGAAGAACACCGGTGGCGAAGGCGGGTTTCTGGCCGATAATTGACGCTGAGATGCGAAAGTGTGGGGATCGAACAGGATTAGATACCCTGGTAGTCCACACCGTAAACGATGTACACTAGGTGTTGGGGCAAGAGCTTCAGTGCCAAAGCAAACGCGATAAGTGTACCGCCTGGGGAGTATGCCCGCAAGGGTG
4427546	Proteobacteria	Alphaproteobacteria	Sphingomonadales	Sphingomonadaceae	Sphingobium	4	2	16	35	3	40	37	310	6	0	2	7	6	3	1	2	4	10	4	0	CACGTAGGCGGCGATTTAAGTCAGAGGTGAAAGCCCGGGGCTCAACCCCGGAACTGCCTTTGAGACTGGATTGCTTGAATCCGGGAGAGGTGAGTGGAATTCCGAGTGTAGAGGTGAAATTCGTAGATATTCGGAAGAACACCAGTGGCGAAGGCGGCTCACTGGACCGGCATTGACGCTGAGGTGCGAAAGCGTGGGGAGCAAACAGGATTAGATACCCTGGTAGTCCACGCCGTAAACGATGATAACTAGCTGCCGGGGCACATGGTGTTTCGGTGGCGCAGCTAACGCATTAAGTTATCCGCCTGGGGAGTACGGTCGCAAGATTA
4428220	Proteobacteria	Gammaproteobacteria	Thiohalorhabdales			0	11	0	0	0	5	0	0	0	0	0	1	0	0	0	0	0	0	0	0	GGCACGCAGGCGGTTTGCTAAGTCAGATGTGAAAGCCCCGGGCTTAACCTGGGAACTGCATTTGATACTGGCAAACTAGAGTATGGGAGAGAGAAGTAGAATTCCACATGTAGCGGTGAAATGCGTAGAGATGTGGAGGAATATCAGTGGCGAAGGCGACTTCTTGGCCCAATACTGACGCTCAGGTGCGAAAGCGTGGGGAGCAAACAGGATTAGATACCCTGGTAGTCCACGCCGTAAACGATGTCTACTAGCCGTTGGGGGGCTTGACCCCTTAGTGGCGCAGCTAACGCATTAAGTAGACCGCCTGGGGAGTACGGCCGCAAGGCTA
4428313	Firmicutes	Bacilli	Lactobacillales	Lactobacillaceae	Lactobacillus	0	0	0	0	0	0	0	0	6	0	0	1	0	0	1	1	1	0	5	0	GGAGTGCAGGCGGTTCAATAAGTCTGATGTGAAAGCCTTCGGCTCAACCGGAGAATTGCATCAGAAACTGTTGAACTTGAGTGCAGAAGAGGAGAGTGGAACTCCATGTGTAGCGGTGGAATGCGTAGATATATGGAAGAACACCAGTGGCGAAGGCGGCTCTCTGGTCTGCAACTGACGCTGAGGCTCGAAAGCATGGGTAGCGAACAGGATTAGATACCCTGGTAGTCCATGCCGTAAACGATGAGTGCTAAGTGTTGGGAGGTTTCCGCCTCTCAGTGCTGCAGCTAACGCATTAAGCACTCCGCCTGGGGAGTACGACCGCAAGGTTG
4428390	Proteobacteria	Gammaproteobacteria	Alteromonadales	HTCC2188	HTCC	0	0	0	7	1	1	2	0	0	1	0	0	0	0	2	1	4	0	17	0	GGCGCGTAGGCGGTTCGGTAAGTTGGATGTGAAAGCCCAGGGCTCAACCTTGGAACTGCATTCAAAACTGCCAGGCTAGAGTACGGTAGAGGGGGGTAGAATTCCACGTGTAGCGGTGAAATGCGTAGAGATGTGGAGGAATACCAGTGGCGAAGGCGGCCCCCTGGATCGATACTGACGCTGAGGTGCGAAAGCGTGGGGAGCAAACAGGATTAGATACCCTGGTAGTCCACGCTGTAAACGATGTCAACTAGCCGTTGGAGGGGTAATCCCTTTAGTGGCGCAGCTAACGCAATAAGTTGACCGCCTGGGGAGTACGGTCGCAAGATTA
4429884	Proteobacteria	Alphaproteobacteria	Rhizobiales	Hyphomicrobiaceae	Rhodoplanes	0	2	1	0	0	0	0	0	0	0	0	0	0	0	0	1	1	0	24	7	GGCACGTAGGCGGATTTCTAAGTCGGTGGTGAAATCCTGGAGCTCAACTCCAGAACTGCCTCCGATACTGGGAGTCTTCGAGTCCGGGAGAGGTGAGTGGAACTGCGAGTGTAGAGGTGAAATTCGTAGATATTCGCAAGAACACCAGTGGCGAAGGCGGCTCACTGGCCCGGTACTGACGCTGAGGTGCGAAAGCGTGGGGAGCAAACAGGATTAGATACCCTGGTAGTCCACGCCGTAAACGATGGATGCTAGCCGTTGGCAGGCTTGCCTGTCAGTGGCGCAGCTAACGCATTAAGCATCCCGCCTGGGGAGTACGATCGCAAGATTA
4429907	Firmicutes	Clostridia	Clostridiales	Veillonellaceae	Megasphaera	0	0	0	0	0	0	0	0	0	3	4	0	0	0	0	0	0	0	0	0	GGCGCGCAGGCGGTTTTTTAAGTCGGTCTTAAAAGTGCGGGGCTTAACCCCGTGAGGGGACCGAAACTGGAAGACTTGAGTGTCGGAGAGGAAAGCGGAATTCCTAGTGTAGCGGTGAAATGCGTAGATATTAGGAGGAACACCGGTGGCGAAAGCGGCTTTCTGGACGACAACTGACGCTGAGGCGCGAAAGCGTGGGGAGCAAACAGGATTAGATACCCTGGTAGTCCACGCCGTAAACGATGGATACTAGGTGTAGGAGGTATCGACTCCTTCTGTGCCGTAGTTAACGCTATAAGTATCCCGCCTGGGGAGTACGGCCGCAAGGTTG
4430952	Proteobacteria	Gammaproteobacteria	Xanthomonadales	Xanthomonadaceae		3	12	0	1	6	10	5	15	0	6	28	20	58	5	0	6	6	15	0	3	TGCGTAGGTGGTCGTTTAAGTCCGTTGTGAAAGCCCTGGGCTCAACCTGGGAACTGCAGTGGATACTGGGCGACTAGAGTGTGGTAGAGGGTAGCGGAATTCCTGGTGTAGCAGTGAAATGCGTAGAGATCAGGAGGAACATCCATGGCGAAGGCAGCTACCTGGACCAACACTGACACTGAGGCACGAAAGCGTGGGGAGCAAACAGGATTAGATACCCTGGTAGTCCACGCCCTAAACGATGCGAACTGGATGTTGGGTGCAATTTGGCACGCAGTATCGAAGCTAACGCGTTAAGTTCGCCGCCTGGGGAGTACGGTCGCAAGACTG
4432132	Proteobacteria	Gammaproteobacteria	Chromatiales			0	6	0	0	0	4	2	9	0	0	0	0	0	0	0	0	0	0	0	0	GGCGCGTAGGCGGCTAGATAAGTCGGGTGTGAAAGCCCCGGGCTCAACCTGGGAACTGCATTCGATACTGTCTGGCTAGAGTGTAATAGAGGGATGCGGAATTCCGCATGTAGCGGTGAAATGCGTAGAGATGCGGAGGAACACCAATGGCGAAGGCAGCATCCTGGATTAACACTGACGCTGAGGTGCGAAAGCGTGGGGAGCAAACAGGATTAGATACCCTGGTAGTCCACGCCGTAAACGATGTCAACTAGCCGTTGGGGGCACTTTGGCCCTTAGTGGCGCAGCTAACGCGATAAGTTGACCGCCTGGGGAGTACGGTCGCAAGATTA
4433317	Verrucomicrobia	Verrucomicrobiae	Verrucomicrobiales	Verrucomicrobiaceae	Persicirhabdus	0	9	0	0	0	0	0	0	0	0	0	0	0	0	0	0	0	0	0	0	TACGTAGGCGGTCAGGTAAGTCAGGTGTGAAATCCCGGAGCTCAACTCCGGAACTGCATCCGATACTGCTTGACTTGAGTAATGGAGAGGCAGGTGGAATTCTCGGTGTAGCAGTGAAATGCGTGGATATCGAGAGGAAGACCAATGGCGAAAGCAGCCTGCTGGACATTTACTGACGCTGAGGTACGAAGGCTAGGGTAGCGAAAGGGATTAGATACCCCTGTAGTCCTAGCAGTAAACGGTGCGCGCTTGGTGTAGGAGGACTCGACCCCTTCTGTGCCGGAGCTAACGCGTTAAGCGCGCCGCCTGGGGAGTACGGTCGCAAGACTA
4434757	Acidobacteria	OS-K				0	3	0	0	0	7	6	0	0	0	0	0	0	2	0	0	0	0	0	0	GGCACGTAGGCGGCAATGTAAGTCGCAGGTGAAAGCCCTCGGCTCAACCGAGGAACTGCCTGCGAAACTGCGTTGCTTGAGTCCGGGAGGGGGGAGCGGAATTCCCAGTGTAGCGGTGAAATGCGTAGATACTGGGAGGAACACCGGTGGCGAAGGCGGCTCCCTGGACCGGTACTGACGCTGAGGTGCGAAAGCGTGGGTAGCAAACAGGATTAGATACCCTGGTAGTCCACGCCGTAAACGATGGGCACTAGGTGCAGCGGGTGTCGACCCCTGCTGTGCCGAAGTTAACGCATTAAGTGCCCCGCCTGGGGAGTACGGTCGCAAGGCTG
4434772	Proteobacteria	Alphaproteobacteria				0	5	0	1	0	0	2	0	0	0	0	0	0	0	0	0	0	0	0	0	GGCGCGTAGGCGGGCGATCAAGTCAGGGGTGAAAGGCCTGGGCTCAACCTAGGAACTGCCTTTGAAACTGATTGTCTTGAGACCGGGAGAGGATGGCGGAATTCCCAGTGTAGAGGTGAAATTCGTAGATATTGGGAAGAACACCGGTGGCGAAGGCGGCCATCTGGACCGGATCTGACGCTGAGGCGCGAAAGCGTGGGGAGCAAACAGGATTAGATACCCTGGTAGTCCACGCCGTAAACGATGTGTGCTAGCCGTTGGGGCACTTCGGTGTTTCGGTGGCGCAGCTAACGCGTTAAGCACACCGCCTGGGGAGTACGGCCGCAAGGTTA
4434806	Proteobacteria	Alphaproteobacteria	Rhizobiales	Methylobacteriaceae	Methylobacterium	11	12	1	3	15	7	0	13	0	0	0	10	3	0	13	22	25	41	0	0	CGCGTAGGCGGCGTTTTAAGTCGGGGGTGAAAGCCTGTGGCTCAACCACAGAATGGCCTTCGATACTGGGACGCTTGAGTATGGTAGAGGTTGGTGGAACTGCGAGTGTAGAGGTGAAATTCGTAGATATTCGCAAGAACACCGGTGGCGAAGGCGGCCAACTGGACCATTACTGACGCTGAGGCGCGAAAGCGTGGGGAGCAAACAGGATTAGATACCCTGGTAGTCCACGCCGTAAACGATGAATGCCAGCTGTTGGGGTGCTTGCACCGCAGTAGCGCAGCTAACGCTTTGAGCATTCCGCCTGGGGAGTACGGTCGCAAGATTA
4435492	Firmicutes	Clostridia	Clostridiales	Peptostreptococcaceae	Tepidibacter	0	42	7	0	0	4	0	0	1	0	6	0	0	0	0	0	3	0	0	0	GGTGCGTAGGCGGTCCTACAAGTCAGAGGTGAAAGGCTACGGCTCAACCGTAGTAAGCCTTTGAAACTGTAGGACTTGAGTGCAGGAGAGGAGAGTGGAATTCCCAGTGTAGCGGTGAAATGCGTAGATATTGGGAGGAACACCAGTTGCGAAGGCGGCTCTCTGGACTGTAACTGACGCTGAGGCACGAAAGCGTGGGGAGCGAACAGGATTAGATACCCTGGTAGTCCACGCCGTAAACGATGAGTACTAGGTGTCGGGGGTTACCCCCCTCGGTGCCGCAGCTAACGCATTAAGTACTCCGCCTGGGAAGTACGCTCGCAAGAGTG
4435734	Proteobacteria	Gammaproteobacteria	Alteromonadales	OM60		1	11	0	1	2	4	2	0	0	2	1	0	1	0	0	0	0	0	0	0	GGCGCGTAGGCGGTTTGTTAAGTCAGCTGTGAAAGCCCCGGGCTCAACCTGGGAACTGCAGTTGATACTGGCCGACTAGAGTACGAGAGAGGGAGGTAGAATTCCATGTGTAGCGGTGAAATGCGTAGATATATGGAGGAATACCAGTGGCGAAGGCGGCCTCCTGGCTCGATACTGACGCTGAGGTGCGAAAGCGTGGGGATCAAACAGGATTAGATACCCTGGTAGTCCACGCCGTAAACGATGTCTACTAGCCGTTGGGAGACTTGATTTCTTAGTGGCGCAGCTAACGCAATAAGTAGACCGCCTGGGGAGTACGGCCGCAAGGTTAAAACTCAAAAAATTGAACGG
4436314	Bacteroidetes	Bacteroidia	Bacteroidales			0	0	0	0	2	4	0	0	0	0	1	3	9	0	0	0	0	0	0	0	TACGTAGGCGGAAAATTAAGTCAGTAGTGAAATCCTGCAGCTTAACTGTAGAACTGTTATTGATACTGGTTTTCTTGAATATAGTTGAGGTAGGCGGAATGTGTAATGTAGCGGTGAAATGCTTAGATATTACACAGAACACCGATTGCGAAGGCAGCTTACTAAGCTATGATTGACGCTGAGGTACGAAAGCGTGGGGAGCGAACAGGATTAGATACCCTGGTAGTCCACGCCGTAAACGATGATCACTCGTTGTTGGCAATACATCGTCAGCGACTGAGCGAAAGCATTAAGTGATCCACCTGGGGAGTACGCTCGCAAGAGTG
4436883	Planctomycetes	Planctomycetia	Pirellulales	Pirellulaceae		0	5	0	0	0	4	9	0	0	3	0	0	0	0	0	0	0	0	0	0	GGTTCGTAGGCGGCTATGAAGGTGGGGTGTGAAATCCCTCGGCTCAACCGAGGAACTGCGCTCCAAACCACATGGCTTGAGGGAGACAGAGGTAAGCGGAACTGATGGTGGAGCGGTGAAATGCGTTGATATCATCAGGAACACCAGTGGCGAAGGCGGCTTACTGGGTCTCTTCTGACGCTGAGGAACGAAAGCTAGGGGAGCGAACGGGATTAGATACCCCGGTAGTCCTAGCTGTAAACGTTGAGCACTGGTCCGAGGAAACTTCCACATTTTCTCGGACGTAGCGAAAGTGTTAAGTGCTCCGCCTGGGGAGTATGGTCGCAAGGCTG
4437648	Acidobacteria	OS-K				0	0	0	0	0	9	2	0	0	0	0	0	16	0	0	0	0	0	0	0	GGCACGTAGGTGGCATCGTAAGTCAAAGGTGAAAGCCCTCGGCTCAACCGAGGAATTGCCTTTGAAACTGCTTTGCTTGAGTCCGGGAGGGGGGAGCGGAATTCCTAGTGTAGCGGTGAAATGCGTAGATACTAGGAGGAACACCGGTGGCGAAGGCGGCTCCCTGGACCGGTACTGACACTGAGGTGCGAAAGCGTGGGTAGCAAACAGGATTAGATACCCTGGTAGTCCACGCCGTAAACGATGGGCACTAGGTGCAGCGGGTGTCGACCCCTGCTGTGCCGTAGTTAACGCATTAAGTGCCCCGCCTGGGGAGTACGGTCGCAAGGCTG
4437976	Proteobacteria	Alphaproteobacteria	Rhodobacterales	Rhodobacteraceae	Loktanella	0	7	0	0	0	0	0	0	4	2	1	0	0	0	2	0	0	0	0	0	GGCACGTAGGCGGATTAGAAAGTAGGGGGTGAAATCCCAGGGCTCAACCCTGGAACTGCCTCCTAAACTACTAGTCTAGAGTTCGAGAGAGGTGAGTGGAATTCCAAGTGTAGAGGTGAAATTCGTAGATATTTGGAGGAACACCAGTGGCGAAGGCGGCTCACTGGCTCGATACTGACGCTGAGGTGCGAAAGTGTGGGGAGCAAACAGGATTAGATACCCTGGTAGTCCACACCGTAAACGATGAATGCCAGACGTCGGGGGGCTTGCCCTTCGGTGTCACACCTAACGGATTAAGCATTCCGCCTGGGGAGTACGGTCGCAAGATTA
4438545	Proteobacteria	Alphaproteobacteria	Sphingomonadales	Sphingomonadaceae	Blastomonas	2	1	0	0	0	0	0	0	1	8	15	8	8	1	0	0	0	0	0	0	CACGTAGGCGGCCATTCAAGTCAGAGGTGAAAGCCCGGGGCTCAACCCCGGAACTGCCTTTGAAACTAGATGGCTTGAATCTTGGAGAGGCGAGTGGAATTCCGAGTGTAGAGGTGAAATTCGTAGATATTCGGAAGAACACCAGTGGCGAAGGCGACTCGCTGGACAAGTATTGACGCTGAGGTGCGAAAGCGTGGGGAGCAAACAGGATTAGATACCCTGGTAGTCCACGCCGTAAACGATGATAACTAGCTGTCCGGGTTCATGGAACTTGGGTGGCGCAGCTAACGCATTAAGTTATCCGCCTGGGGAGTACGGTCGCAAGATTA
4439298	Chloroflexi	Anaerolineae	S0208			0	0	0	0	1	0	0	0	0	0	0	5	0	0	0	0	0	0	0	0	GGCGTGCAGGCGGCTTAGTAGGTTGGACGTGAAAGCTCCTGGCTCAACTGGGAGAGGCCGTTCAATACCGCTAGGCTCGAGGGCGGAAGAGGGGAGTGGAATTCCCGGTGTAGTGGTGGAATGCGTAGATATCGGGAGGAACACCCGTGGCGAAGGCGACTCCCTGGTCCGCACCTGACGCTGAGACGCGAAAGCGTGGGGAGCGAACGGGATTAGATACCCCGGTAGTCCACGCCGTAAACGATGGATGCTAGGTGTGGGTGGTATTGACCCCATCCGTGCCGTAGCTAACGCGTTAAGCATCCCGCCTGGGGACTACGGCCGCAAGGCTA
4439536	Proteobacteria	Alphaproteobacteria	Rhodospirillales	Acetobacteraceae		0	0	0	0	0	0	0	0	0	0	0	0	0	0	0	0	0	17	0	0	GGCGCGTAGGCGGATTACATAGTCAGACGTGAAATTCCTGGGCTCAACCTGGGGGCTGCGTTTGATACGTGTAGTCTAGAGTTTGGAAGAGGGTTGTGGAATTCCCAGTGTAGAGGTGAAATTCGTAGATATTGGGAAGAACACCGGTGGCGAAGGCGGCAACCTGGTCCTTGACTGACGCTGAGGCGCGAAAGCGTGGGGAGCAAACAGGATTAGATACCCTGGTAGTCCACGCCGTAAACGATGTGTGCTGGATGTTGGGTGACCTAGTCACTCAGTGTCGTAGCTAACGCGATAAGCACACCGCCTGGGGAGTACGGCCGCAAGGTTG
4443138	Proteobacteria	Gammaproteobacteria	Alteromonadales	Alteromonadaceae	Alteromonas	0	0	0	0	0	3	0	12	0	0	0	0	0	0	0	0	0	0	0	0	GGCACGCAGGCGGTTTGTTAAGCTAGATGTGAAAGCCCCGGGCTCAACCTGGGATGGTCATTTAGAACTGGCAGACTAGAGTCTTGGAGAGGGGAGTGGAATTCCAGGTGTAGCGGTGAAATGCGTAGATATCTGGAGGAACATCAGTGGCGAAGGCGACTCCCTGGCCAAAGACTGACGCTCATGTGCGAAAGTGTGGGTAGCGAACAGGATTAGATACCCTGGTAGTCCACACCGTAAACGCTGTCTACTAGCTGTGTGTGCCTTTAAGGCGTGCGTAGCGAAGCTAACGCGCTAAGTAGACCGCCTGGGGAGTACGGCCGCAAGGTTA
4443200	Bacteroidetes	Flavobacteriia	Flavobacteriales	Flavobacteriaceae	Capnocytophaga	0	0	0	0	0	0	0	0	0	0	0	0	25	0	0	0	0	0	0	0	TCTGTAGGCGGGCCTATAAGTCAGAGGTGAAAGCGCTTAGCTCAACTGAGCAACTGCCTTTGAAACTGTAGGTCTTGAATGGTTGTGAAGTAGTTGGAATGTGTAGTGTAGCGGTGAAATGCTTAGATATTACACAGAACACCGATAGCGAAGGCATATTACTAACAATTGATTGACGCTGATGGACGAAAGCGTGGGGAGCGAACAGGATTAGATACCCTGGTAGTCCACGCTGTAAACGATGGATACTAGCTGTTTGGTTGTAAGACTGAGTGGCTAAGCGAAAGTGATAAGTATCCCACCTGGGGAGTACGCACGCAAGTGTG
4443380	Acidobacteria	Acidobacteria-6	iii1-15			0	0	0	0	0	0	0	0	0	0	0	0	0	0	0	0	0	0	20	0	GGCGCGTAGGCGGCCCGCTAAGTCGAACGTGAAATCCCCGGGCTCAACCCGGGAACTGCGTCCGATACTGGCAGGCTTGAATCCGGGAGAGGGATGCGGAATTCCAGGTGTAGCGGTGAAATGCGTAGATATCTGGAGGAACACCGGTGGCGAAGGCGGCATCCTGGACCGGTATTGACGCTGAGGCGCGAAAGCCAGGGGAGCAAACGGGATTAGATACCCCGGTAGTCCTGGCCCTAAACGATGAATGCTTGGTGTGGCGGGTATCGATCCCTGCCGTGCCGAAGCTAACGCATTAAGCATTCCGCCTGGGGAGTACGGTCGCAAGGCTG
4445466	Firmicutes	Bacilli	Lactobacillales	Streptococcaceae	Streptococcus	5	16	3	43	0	2	2	187	2	2	17	1	18	3	2	11	4	9	222	5	AGCGCAGGCGGTTAGATAAGTCTGAAGTTAAAGGCTGTGGCTTAACCATAGTACGCTTTGGAAACTGTTTAACTTGAGTGCAAGAGGGGAGAGTGGAATTCCATGTGTAGCGGTGAAATGCGTAGATATATGGAGGAACACCGGTGGCGAAAGCGGCTCTCTGGCTTGTAACTGACGCTGAGGCTCGAAAGCGTGGGGAGCAAACAGGATTAGATACCCTGGTAGTCCACGCCGTAAACGATGAGTGCTAGGTGTTAGACCCTTTCCGGGGTTTAGTGCCGCAGCTAACGCATTAAGCACTCCGCCTGGGGAGTACGACCGCAAGGTTG
4446956	Actinobacteria	Actinobacteria	Actinomycetales	Cellulomonadaceae		0	129	0	0	0	0	0	0	0	4	1	0	0	0	0	0	0	0	0	0	CTCGTAGGCGGTTTGTCGCGTCTGGTGTGAAAACTCAAGGCTCAACCTTGAGCTTGCATCGGGGTACGGGCAGACTAGAGTGCGGTAGGGGTGACTGGAATTCCTGGTGTAGCGGTGGAATGCGCAGATATCAGGAGGAACACCGATGGCGAAGGCAGGTCACTGGGCCGCAACTGACGCTGAGGAGCGAAAGCATGGGGAGCGAACAGGATTAGATACCCTGGTAGTCCATGCCGTAAACGTTGGGCACTAGGTGTGGGGCTCATTCCACGAGTTCCGTGCCGCAGCAAACGCATTAAGTGCCCCGCCTGGGGAGTACGGCCGCAAGGCTAAAACTCAAAAAATTGACGG
4447100	[Thermi]	Deinococci	Deinococcales	Deinococcaceae	Deinococcus	0	124	0	0	0	0	5	0	3	0	0	0	0	0	0	0	5	0	0	0	GGCGTGTAGGCGGTTATTTAAGTCTGGTTTTAAAGACCGGGGCTCAACCCCGGGAGTGGACTGGATACTGGATGACTTGACCTCTGGAGAGGGAACTGGAATTCCTGGTGTAGCGGTGGAATGCGTAGATACCAGGAGGAACACCAATGGCGAAGGCAAGTTCCTGGACAGAAGGTGACGCTGAGGCGCGAAAGTGTGGGGAGCGAACCGGATTAGATACCCGGGTAGTCCACACCCTAAACGATGTACGTTGGCTAACCGCAGGATGCTGTGGTCGGCGAAGCTAACGCGATAAACGTACCGCCTGGGAAGTACGGCCGCAAGGTTG
4447514	Spirochaetes	Spirochaetes	Spirochaetales	Spirochaetaceae	Treponema	0	0	0	0	0	0	0	0	0	0	2	0	3	0	0	0	0	0	0	0	CATGCAGGCGGTCGTGCAAGCCCGGCGTGAAAGGCGGGGGCTCAACTCCCGAACTGCGCTGGGAACTGTAAGGCTTGAGTTTCTGAAGGGTAGTCGGAATTCCACGTGTAGGGGTGAAATCTGTAGATATGTGGAAGAACACCAATGGCGAAGGCAGGCTACCGGCAGAAGACTGACGCTGAGGTGCGAAGGTGCGGGGAGCAAACAGGATTAGATACCCTGGTAGTCCGCACAGTCAACGATGTGCACTAGATGTCTGTCCATGAGGATTGGTGTCAAAGCAAACGCGATAAGTGCACCGCCTGGGGAGTATGCCCGCAAGGGTG
4449456	Proteobacteria	Gammaproteobacteria	Pseudomonadales	Moraxellaceae	Acinetobacter	0	0	17	21	46	0	5	28	1	0	0	0	0	0	0	0	1	0	0	0	TGCGTAGGCGGTCATTTAAGTCAAATGTGAAATCCCCGAGCTTAACTTGGGAATTGCATTCGATACTGGATGGCTAGAGTATGGGAGAGGATGGTAGAATTCCAGGTGTAGCGGTGAAATGCGTAGAGATCTGGAGGAATACCGATGGCGAAGGCAGCCATCTGGCCTAATACTGACGCTGGGGTACGAAAGCATGGGGAGCAAACAGGATTAGATACCCTGGTAGTCCATGCCGTAAACGATGTCTACTAGCCGTTGGGGCCTTTGAGGCTTTAGTGGCGCAGCTAACGCGATAAGTAGACCGCCTGGGGAGTACGGTCGCAAGACTA
4451302	Proteobacteria	Betaproteobacteria	Burkholderiales	Comamonadaceae		0	28	1	0	0	0	2	0	0	0	0	0	0	0	0	0	13	2	0	0	TGCGCAGGCGGTTGTGTAAGACAGGCGTGAAATCCCCGGGCTCAACCTGGGAATTGCGCTTGTGACTGCACGGCTGGAGTGCGGCAGAGGGGGATGGAATTCCGCGTGTAGCAGTGAAATGCGTAGATATGCGGAGGAACACCGATGGCGAAGGCAATCCCCTGGGCCTGCACTGACGCTCATGCACGAAAGCGTGGGGAGCAAACAGGATTAGATACCCTGGTAGTCCACGCCCTAAACGATGTCAACTGGTTGTTGGGTCTCTTCTGACTCAGTAACGAAGCTAACGCGTGAAGTTGACCGCCTGGGGAGTACGGCCGCAAGGTTG
4451362	Planctomycetes	Planctomycetia	Pirellulales	Pirellulaceae		0	1	2	2	0	0	0	0	0	0	0	0	0	0	0	0	0	0	0	0	TGCGTAGGCGGCTTGGCAAGTTGGGTGTGAAATCCCTCGGCTCAACCGGGGAACCGCGCTCAAAACTGCCAGGCTAGAGGAAGATAGAGGTGAGCGGAACTGATGGTGGAGCGGTGAAATGCGTTGATATCATTAGGAACACCTGTGGCGAAAGCGGCTCACTGGGTCTTTTCTGACGCTGAGGCACGAAAGCTAGGGTAGCGAACGGGATTAGATACCCCGGTAGTCCTAGCTGTAAACGATGAGCACTAGGTTGGAGGCTCCTCCATAGGCTTCCGACCGAAGCGAAAGTGTTAAGTGCTCCGCCTGGGGAGTATGGTCGCAAGGCTG
4451463	Proteobacteria	Betaproteobacteria	Burkholderiales			6	3	0	17	7	9	0	1	0	0	0	0	0	0	1	0	10	8	25	0	GGTGCGCAGGCGGTTTTGTAAGACAGGCGTGAAATCCCCGGGCTTAACCTGGGAATTGCGCTTGTGACTGCAAGGCTAGAGTGCGTCAGAGGGGGGTAGAATTCCACGTGTAGCAGTGAAATGCGTAGAGATGTGGAGGAATACCGATGGCGAAGGCAGCCCCCTGGGACGTGACTGACGCTCATGCACGAAAGCGTGGGGAGCAAACAGGATTAGATACCCTGGTAGTCCACGCCCTAAACGATGTCAACTAGTTGTTGGGGATTCATTTTCTCAGTAACGTAGCTAACGCGTGAAGTTGACCGCCTGGGGAGTACGGTCGCAAGATTA
4453535	Firmicutes	Bacilli	Gemellales	Gemellaceae	Gemella	0	8	0	0	0	0	0	50	0	0	0	0	1	0	0	0	2	0	3	0	CGCGCAGGTGGTTTAATAAGTCTGATGTGAAAGCCCACGGCTCAACCGTGGAGGGTCATTGGAAACTGTTAAACTTGAGTGCAGGAGAGAAAAGTGGAATTCCTAGTGTAGCGGTGAAATGCGTAGAGATTAGGAGGAACACCAGTGGCGAAGGCGGCTTTTTGGCCTGTAACTGACACTGAGGCGCGAAAGCGTGGGGAGCAAACAGGATTAGATACCCTGGTAGTCCACGCCGTAAACGATGAGTGCTAAGTGTTGGTCTCATAAGAGATCAGTGCTGCAGCTAACGCATTAAGCACTCCGCCTGGGGAGTACGACCGCAAGGTTG
4453876	Bacteroidetes	Flavobacteriia	Flavobacteriales	Flavobacteriaceae	Tenacibaculum	0	0	0	0	0	3	0	0	0	0	0	20	0	0	0	0	0	0	0	3	TCCGCAGGCGGTCAATTAAGTCAGAGGTGAAATCCCATAGCTTAACTATGGAACTGCCTTTGATACTGGTTGACTTGAGTTATACGGAAGTAGATAGAATAAGTAGTGTAGCGGTGAAATGCATAGATATTACTTAGAATACCGATTGCGAAGGCAGTCTACTACGTATATACTGACGCTCATGGACGAAAGCGTGGGGAGCGAACAGGATTAGATACCCTGGTAGTCCACGCCGTAAACGATGGATACTAGTTGTTGGAATTATTCAGTGACTAAGCGAAAGTGATAAGTATCCCACCTGGGGAGTACGGTCGCAAGACTG
4454153	Actinobacteria	Actinobacteria	Actinomycetales	Microbacteriaceae	Mycetocola	1	24	0	0	0	0	0	0	0	11	0	0	2	0	0	0	8	0	1	0	CTCGTAGGCGGTTTGTCGCGTCTGCTGTGAAAACCCGAGGCTCAACCTCGGGCCTGCAGTGGGTACGGGCAGACTAGAGTGCGGTAGGGGAGATTGGAATTCCTGGTGTAGCGGTGGAATGCGCAGATATCAGGAGGAACACCGATGGCGAAGGCAGATCTCTGGGCCGTTACTGACGCTGAGGAGCGAAAGGGTGGGGAGCAAACAGGCTTAGATACCCTGGTAGTCCACCCCGTAAACGTTGGGAACTAGATGTGGGGACCATTCCACGGTCTCCGTGTCGCAGCTAACGCATTAAGTTCCCCGCCTGGGGAGTACGGCCGCAAGGCTA
4454295	Proteobacteria	Gammaproteobacteria	Enterobacteriales	Enterobacteriaceae	Erwinia	0	10	0	1	0	25	0	0	0	3	0	0	1	0	0	0	2	0	0	0	CACGCAGGCGGTCTGTTAAGTCAGATGTGAAATCCCCGGGCTTAACCTGGGAACTGCATTTGAAACTGGCAGGCTTGAGTCTCGTAGAGGGGGGTAGAATTCCAGGTGTAGCGGTGAAATGCGTAGAGATCTGGAGGAATACCGGTGGCGAAGGCGGCCCCCTGGACGAAGACTGACGCTCAGGTGCGAAAGCGTGGGGAGCAAACAGGATTAGATACCCTGGTAGTCCACGCCGTAAACGATGTCGACTTGGAGGCTGTTCCCCTGAGGAGTGGCTTCCGGAGCTAACGCGTTAAGTCGACCGCCTGGGGAGTACGGCCGCAAGGTTA
4454318	Firmicutes	Bacilli	Bacillales	Planococcaceae	Planomicrobium	0	187	0	0	0	8	0	0	0	1	0	0	0	0	0	0	0	0	0	0	CGCGCAGGCGGTCCTTTAAGTCTGATGTGAAAGCCCACGGCTCAACCGTGGAGGGTCATTGGAAACTGGAGGACTTGAGTGCAGAAGAGGAAAGTGGAATTCCATGTGTAGCGGTGAAATGCGTAGAGATGTGGAGGAACACCAGTGGCGAAGGCGACTTTCTGGTCTGTAACTGACGCTGAGGCGCGAAAGCGTGGGGAGCAAACAGGATTAGATACCCTGGTAGTCCACGCCGTAAACGATGAGTGCTAAGTGTTAGGGGGTTTCCGCCCCTTAGTGCTGCAGCTAACGCATTAAGCACTCCGCCTGGGGAGTACGGCCGCAAGGCTG
4454529	Proteobacteria	Gammaproteobacteria	Pseudomonadales	Pseudomonadaceae	Pseudomonas	1	0	1	0	4	4	8	0	0	0	1	4	0	0	0	0	0	0	0	0	CGCGTAGGTGGTTCAGCAAGTTGGATGTGAAATCCCCGGGCTCAACCTGGGAACTGCATCCAAAACTACTGAGCTAGAGTACGGTAGAGGGTGGTGGAATTTCCTGTGTAGCGGTGAAATGCGTAGATATAGGAAGGAACACCAGTGGCGAAGGCGACCACCTGGACTGATACTGACACTGAGGTGCGAAAGCGTGGGGAGCAAACAGGATTAGATACCCTGGTAGTCCACGCCGTAAACGATGTCGACTAGCCGTTGGGATCCTTGAGATCTTAGTGGCGCAGCTAACGCGATAAGTCGACCGCCTGGGGAGTACGGCCGCAAGGTTA
4454750	Proteobacteria	Gammaproteobacteria	Alteromonadales	OM60		2	18	8	10	5	8	3	0	0	2	5	4	13	2	4	8	4	7	0	0	GGCGCGTAGGCGGTTTGTTAAGTCAGCTGTGAAAGCCCTGGGCTCAACCTGGGAACTGCAGTTGATACTGGCCGACTAGAGTATGAAAGAGGGAGGTAGAATTCCATGTGTAGCGGTGAAATGCGTAGATATATGGAGGAATACCAGTGGCGAAGGCGGCCTCCTGGTTCAATACTGACGCTGAGGTGCGAAAGCGTGGGGATCAAACAGGATTAGATACCCTGGTAGTCCACGCCGTAAACGATGTCTACTAGCCGTTGGGAGACTTGATTTCTTAGTGGCGCAGCTAACGCAATAAGTAGACCGCCTGGGGAGTACGGCCGCAAGGTTA
4455242	Proteobacteria	Gammaproteobacteria	Vibrionales	Vibrionaceae		15	114	6	78	341	24	92	17	278	7	34	49	4	48	0	0	2	0	0	1	CATGCAGGTGGTTCATTAAGTCAGATGTGAAAGCCCGGGGCTCAACCTCGGAACTGCATTTGAAACTGGTGAACTAGAGTACTGTAGAGGGGGGTAGAATTTCAGGTGTAGCGGTGAAATGCGTAGAGATCTGAAGGAATACCAGTGGCGAAGGCGGCCCCCTGGACAGATACTGACACTCAGATGCGAAAGCGTGGGGAGCAAACAGGATTAGATACCCTGGTAGTCCACGCCGTAAACGATGTCTACTTGGAGGTTGTGGCCTTGAGCCGTGGCTTTCGGAGCTAACGCGTTAAGTAGACCGCCTGGGGAGTACGGTCGCAAGATTA
4455505	Proteobacteria	Deltaproteobacteria	Desulfarculales	Desulfarculaceae		0	0	0	8	0	1	2	0	0	0	1	0	0	0	0	0	0	0	0	0	CGTGTAGGCGGTTTGGCAAGTCAGATGTGAAAGCCCTGGGCTCAACCCAGGAAGTGCATTTGAAACTGCCATTCTAGAGTATGGGAGAGGAGAGTGGAATTCCCAGTGTAGAGGTGAAATTCGTAGATATTGGGAGGAACACCCGTGGCGAAGGCGACTCTCTGGACCAATACTGACGCTGAGACGCGAAAGCGTGGGGAGCAAACAGGATTAGATACCCTGGTAGTCCACGCCGTAAACGATGAGAACTAGGTGTAGCGGGTATTGACCCCTGCTGTGCCGTAGCTAACGCATTAAGTTCTCCGCCTGGGGAGTACGGTCGCAAGGCTA
4455683	Bacteroidetes	Flavobacteriia	Flavobacteriales	Flavobacteriaceae		0	22	0	1	0	16	1	0	0	0	3	0	36	5	0	1	0	4	0	0	TCCGTAGGTGGATAATTAAGTCAGAGGTGAAATCCTGCAGCTCAACTGTAGAATTGCCTTTGATACTGGTTATCTTGAGTTATTATGAAGTAGTTAGAATATGTAGTGTAGCGGTGAAATGCATAGATATTACATAGAATACCAATTGCGAAGGCAGATTACTAATAATCAACTGACACTGATGGACGAAAGCGTGGGGAGCGAACAGGATTAGATACCCTGGTAGTCCACGCCGTAAACGATGGATACTAGCTGTTCGATCTTCGGATTGAGTGGCTAAGCGAAAGTGATAAGTATCCCACCTGGGGAGTACGTTCGCAAGAATG
4456062	Firmicutes	Bacilli	Bacillales	Bacillaceae	Bacillus	1	1	0	1	0	0	0	0	2	0	0	0	0	0	0	0	7	0	3	2	GGCTCGCAGGCGGTTTTTTAAGTCTGATGTGAAAGCCCACGGCTCAACCGTGGAGGGTCATTGGAAACTGGGGGAACTTGAGTGCAGAAGAGGAGAGTGGAATTCCACGTGTAGCGGTGAAATGCGTAGAGATGTGGAGGAACACCAGTGGCGAAGGCGACTCTCTGGTCTGTAACTGACGCTGAGGAGCGAAAGCGTGGGGAGCGAACAGGATTAGATACCCTGGTAGTCCACGCCGTAAACGATGAGTGCTAAGTGTTAGAGGGTTTCCGCCCTTTAGTGCTGCAGCAAACGCATTAAGCACTCCGCCTGGGGAGTACGGTCGCAAGACTG
4456894	Actinobacteria	Actinobacteria	Actinomycetales	Brevibacteriaceae	Brevibacterium	0	9	0	0	0	1	0	0	1	2	1	0	0	1	0	0	0	0	0	2	CTCGTAGGTGGTTGGTCACGTCTGCTGTGGAAACGCAACGCTTAACGTTGCGCGTGCAGTGGGTACGGGCTGACTAGAGTGCAGTAGGGGAGTCTGGAATTCCTGGTGTAGCGGTGAAATGCGCAGATATCAGGAGGAACACCGGTGGCGAAGGCGGGACTCTGGGCTGTAACTGACACTGAGGAGCGAAAGCATGGGGAGCGAACAGGATTAGATACCCTGGTAGTCCATGCCGTAAACGTTGGGCACTAGGTGTGGGGGACATTCCACGTTCTCCGCGCCGTAGCTAACGCATTAAGTGCCCCGCCTGGGGAGTACGGTCGCAAGGCTA
4457268	Proteobacteria	Gammaproteobacteria	Enterobacteriales	Enterobacteriaceae		1	2	0	1	1	16	24	4	2	0	0	0	3	0	1	7	4	30	13	2	GGCACGCAGGCGGTTTGTTAAGTCAGATGTGAAATCCCCGGGCTCAACCTGGGAACTGCATCTGATACTGGCAAGCTTGAGTCTCGTAGAGGGGGGTAGAATTCCAGGTGTAGCGGTGAAATGCGTAGAGATCTGGAGGAATACCGGTGGCGAAGGCGGCCCCCTGGACGAAGACTGACGCTCAGGTGCGAAAGCGTGGGGAGCAAACAGGATTAGATACCCTGGTAGTCCACGCCGTAAACGATGTCGACTTGGAGGTTGTGCCCTTGAGGCGTGGCTTCCGGAGCTAACGCGTTAAGTCGACCGCCTGGGGAGTACGGCCGCAAGGTTA
4457349	Bacteroidetes	Flavobacteriia	Flavobacteriales	Flavobacteriaceae	Polaribacter	14	0	0	0	0	8	14	7	5	0	0	0	2	1	0	0	0	0	0	0	TCCGCAGGCGGTCAATTAAGTCAGAGGTGAAATCCCATAGCTTAACTATGGAACTGCCTTTGATACTGGTTGACTTGAGTTGTACGGAAGTAGATAGAATGTGTAGTGTAGCGGTGAAATGCATAGATATTACACAGAATACCGATTGCGAAGGCAGTCTACTACGTATATACTGACGCTCATGGACGAAAGCGTGGGGAGCGAACAGGATTAGATACCCTGGTAGTCCACGCCGTAAACGATGGACACTAGTTGTTGGGCTTCGGCTCAGTGACTAAGCGAAAGTGATAAGTGTCCCACCTGGGGAGTACGATCGCAAGATTG
4457438	Firmicutes	Clostridia	Clostridiales	Lachnospiraceae		0	0	0	0	0	0	0	0	0	0	0	0	0	29	0	0	0	0	0	0	AGCGCAGGCGGTGCGGCAAGTCTGATGTGAAAGCCCGGGGCTCAACCCCGGTACTGCATTGGAAACTGTCGTACTAGAGTGTCGGAGGGGTAAGCGGAATTCCTAGTGTAGCGGTGAAATGCGTAGATATTAGGAGGAACACCAGTGGCGAAGGCGGCTTACTGGACGATAACTGACGCTGAGGCTCGAAAGCGTGGGGAGCAAACAGGATTAGATACCCTGGTAGTCCACGCCGTAAACGATGAATACTAGGTGTTGGGAAGCATTGCTTCTCGGTGCCGTCGCAAACGCAGTAAGTATTCCACCTGGGGAGTACGTTCGCAAGAATG
4457554	Proteobacteria	Alphaproteobacteria	Caulobacterales	Caulobacteraceae	Mycoplana	1	135	0	0	0	0	3	0	0	0	7	0	0	0	0	1	0	0	0	0	AGCGTAGGCGGACATTTAAGTCAGGGGTGAAATCCCAGAGCTCAACTCTGGAACTGCCTTTGATACTGGGTGTCTTGAGTGTGATAGAGGTATGTGGAACTCCGAGTGTAGAGGTGAAATTCGTAGATATTCGGAAGAACACCAGTGGCGAAGGCGACATACTGGATCATTACTGACGCTGAGGCTCGAAAGCGTGGGGAGCAAACAGGATTAGATACCCTGGTAGTCCACGCCGTAAACGATGATTGCTAGTTGTCGGGTTGTTTACAACTCGGTGACGCAGCTAACGCATTAAGCAATCCGCCTGGGGAGTACGGTCGCAAGATTA
4457930	Bacteroidetes	Flavobacteriia	Flavobacteriales	Flavobacteriaceae		0	3	0	1	0	19	1	0	0	0	0	0	0	0	0	0	0	0	0	0	GGTCCGTAGGCGGATTGATAAGTCAGAGGTGAAATCCCACAGCTTAACTGTGGAACTGCCTTTGAAACTGTTAGTCTTGAGTTATATGGAAGTAGATAGAATGTGTAGTGTAGCGGTGAAATGCATAGAGATTACACAGAATACCGATTGCGAAGGCAGTCTACTACGTATATACTGACGCTAATGGACGAAAGCGTGGGGAGCGAACAGGATTAGATACCCTGGTAGTCCACGCCGTAAACGATGGACACTAGTTGTTGGATTAGTTCAGTGACTAAGCGAAAGTGATAAGTGTCCCACCTGGGGAGTACGATCGCAAGATTG
4458668	Proteobacteria	Gammaproteobacteria	Oceanospirillales	Halomonadaceae	Candidatus	0	0	0	5	0	7	4	0	0	1	0	0	5	0	1	3	0	0	8	0	CGCGTAGGTGGTTTATTAAGTGGGATGTGAAAGCCCCAGGCTTAACCTGGGAACAGCATTCCAAACTGATGAACTAGAGTACGATAGAGGGGGGTAGAATTCAGAGTGTAGCGGTGAAATGCGTAGATATTCTGAGGAATACCGGTGGCGAAGGCGGCCCCCTGGATTGATACTGACACTGAGGTGCGAAAGCGTGGGGAGCAAACAGGATTAGATACCCTGGTAGTCCACGCCGTAAACGATGTCTACTAGCCGTTGGGAGGCTTGACCTCTTAGTGGCGCAGCTAACGCGATAAGTAGACCGCCTGGGGAGTACGGTCGCAAGATTA
4458713	Proteobacteria	Gammaproteobacteria	Xanthomonadales	Xanthomonadaceae	Thermomonas	0	3	1	0	0	1	5	0	0	1	0	0	0	0	0	6	2	2	3	0	TGCGTAGGTGGTTGTTTAAGTCTGATGTGAAAGCCCTGGGCTCAACCTGGGAATGGCATTGGATACTGGGCAGCTAGAGTGCGGTAGAGGGTAGTGGAATTCCCGGTGTAGCAGTGAAATGCGTAGAGATCGGGAGGAACATCTGTGGCGAAGGCGACTGCCTGGACCAGCACTGACACTGAGGCACGAAAGCGTGGGGAGCAAACAGGATTAGATACCCTGGTAGTCCACGCCCTAAACGATGCGAACTGGATGTTGGGCTCAACTTGGAGCTCAGTATCGAAGCTAACGCGTTAAGTTCGCCGCCTGGGGAGTACGGTCGCAAGACTG
4458848	Proteobacteria	Deltaproteobacteria	Myxococcales	0319-6G20		0	0	0	0	3	0	0	0	0	0	0	0	0	0	0	0	0	1	0	0	GGTGCGTAGTCGGTATTGAGAGTCACGGGTGAAATCCCAGGGCTTAACCCTGGAACTGCCTGTGAGACCTCAGTACTAGAGTGTGAGAGGGGATAGTGGAATACCCAGTGTAGCGGTGAAGTGCGTAGAGATTGGGTGGAACACCGGTGGCGAAGGCGGCTATCTGGCTCACAACTGACGATCAGGCACGAAAGCGTGGGGAGCAAACAGGATTAGATACCCTGGTAGTCCACGCCGTAAACTATGCACACAAGCTGTAGTGGGATTTTACTCCTGCTGTGGCGAAGCTAACGCAATTAGTGTGCCGCCTGGGGAGTACGGTCGCAAGACTA
4459019	Proteobacteria	Betaproteobacteria	Gallionellales	Gallionellaceae	Gallionella	0	0	0	0	0	2	3	0	0	0	0	0	0	0	0	0	0	1	5	3	TGCGCAGGCGGTTTTGTAAGACAGACGTGAAATCCCCGGGCTTAACCTGGGAACTGCGTTTGTGACTGCAAGGCTAGAGTACGGCAGAGGGGGGTAGAATTCCACGTGTAGCAGTGAAATGCGTAGATATGTGGAGGAATACCGATGGCGAAGGCAGCCCCCTGGGTCGATACTGACGCTCATGCACGAAAGCGTGGGGAGCAAACAGGATTAGATACCCTGGTAGTCCACGCCCTAAACGATGTCAACTAGGTGTTGGGGAAGGAGACTTCTTTAGTACCGCAGCTAACGCGATAAGTTGACCGCCTGGGGAGTACGGTCGCAAGATTA
4459631	Proteobacteria	Alphaproteobacteria	Rhizobiales	Methylobacteriaceae		0	0	0	0	0	6	0	0	0	0	0	2	0	0	0	0	0	0	0	0	GGCGCGTAGGCGGCTGATTTAGTCGAGGGTGAAAGCCCGTGGCTCAACCACGGAATGGCCTTCGATACTGGTTGGCTTGAGACCGGAAGAGGACAGCGGAACTGCGAGTGTAGAGGTGAAATTCGTAGATATTCGCAAGAACACCAGTGGCGAAGGCGGCTGTCTGGTCCGGTTCTGACGCTGAGGCGCGAAAGCGTGGGGAGCAAACAGGATTAGATACCCTGGTAGTCCACGCTGTAAACGATGAATGCTAGCCGTAGGGGTGCATGCATTTCTGTGGCGCCGCTAACGCATTAAGCATTCCGCCTGGGGAGTACGGTCGCAAGATTA
4459669	Firmicutes	Clostridia	Clostridiales	Veillonellaceae	Selenomonas	2	0	0	0	0	0	0	0	0	0	0	1	0	0	0	7	0	0	0	0	GGAGCGCAGGCGGGCATGTAAGTCTTTCTTAAAAGTTCGGGGCTCAACCCCGTGATGGGAAAGAAACTACATGTCTTGAGTACAGGAGAGGAAAGCGGAATTCCCAGTGTAGCGGTGAAATGCGTAGATATTGGGAGGAACACCAGTGGCGAAGGCGGCTTTCTGGACTGCAACTGACGCTGAGGCTCGAAAGCCAGGGGAGCGAACGGGATTAGATACCCCGGTAGTCCTGGCCGTAAACGATGGATACTAGGTGTGGGAGGTATCGACCCCTACCGTGCCGGAGTTAACGCAATAAGTATCCCGCCTGGGGAGTACGGTCGCAAGACTG
4459671	Spirochaetes	Spirochaetes	Spirochaetales	Spirochaetaceae	Treponema	0	0	0	0	0	0	0	0	6	0	0	0	0	0	0	0	0	0	0	0	GGCATGCAGGCGGGTCGCCAAGCTTGGTAAGAAATACCGGGGCTCAACTCCGGAGCTATATTGAGAACTGGCGAGCTAGAGTTGCCGAAGGGTATCCGGAATTCCGCGTGAAGGGGTGAAATCTGTAGATATGCGGAAGAACACCGATGGCGAAGGCAGGATACCGGCGGACGACTGACGCTGAGGTGCGAAGGTGCGGGGAGCAAACAGGATTAGATACCCTGGTAGTCCGCACAGTCAACGATGTACACTGGGCGTGTGCGCAAGAGCGTGCGTGCCGAAGCAAACGCGATAAGTGTACCGCCTGGGGAGTATGCCCGCAAGGGTG
4459929	Proteobacteria	Betaproteobacteria	Burkholderiales	Comamonadaceae	Comamonas	0	2	3	0	0	0	10	2	0	0	0	0	0	0	0	1	2	2	8	2	GGTGCGCAGGCGGTTTTGTAAGACAGAGGTGAAATCCCCGGGCTCAACCTGGGAACTGCCTTTGTGACTGCAAGGCTAGAGTACGGCAGAGGGGGATGGAATTCCGCGTGTAGCAGTGAAATGCGTAGATATGCGGAGGAACACCGATGGCGAAGGCAATCCCCCTGGGCCTGTACTGACGCTCATGCACGAAAGCGTGGGGAGCAAACAGGATTAGATACCCTGGTAGTCCACGCCCTAAACGATGTCAACTGGTTGTTGGGTCTTAACTGACTCAGTAACGAAGCTAACGCGTGAAGTTGACCGCCTGGGGAGTACGGCCGCAAGGTTG
4460914	Fusobacteria	Fusobacteriia	Fusobacteriales	Leptotrichiaceae	Leptotrichia	0	0	0	0	0	0	0	0	0	0	1	0	1	0	0	0	0	0	0	0	CATCTAGGCGGCCAGACAAGTCTGGGGTGAAAACTTGCGGCTCAACCGCAAGCCTGCCCTGGAAACTGTTCGGCTAGAGTGCTGGAGAGGTGGACGGAACTGCACGAGTAGAGGTGAAATTCGTAGATATGTGCAGGAATGCCGATGATGAAGATAGTTCACTGGACGGCAACTGACGCTGAAGTGCGAAAGCTAGGGGAGCGAACAGGATTAGATACCCTGGTAGTCCTAGCTGTAAACGATGATTACTGGGTGTGGGCATGAAGAGTGTCTGTGCCGAAGCAAATGCGATAAGTAATCCGCCTGGGGAGTACGGCCGCAAGGCTG
4461033	Proteobacteria	Deltaproteobacteria				0	0	0	0	0	0	0	0	0	0	0	0	0	0	0	0	0	9	0	0	CGTGTAGGCGGCCTTGTAAGTCAGATGTGAAATCCCTTGGCTTAACCAAGGAAGGGCATTTGAAACTGCTTGGCTTGAGTACGGGAGGGGGAAGTGGAATTCCCGGTGTAGAGGTGAAATTCGTAGATATCGGGAGGAACACCAGTGGCGAAGGCGGCTTCCTGGACCGATACTGACGCTGAGACGCGAAAGCGTGGGGAGCAAACAGGATTAGATACCCTGGTAGTCCACGCCGTAAACGTTGGGCACTAGGTGTTGTGGGTATTGACCCCCGCAGTGCCGAAGCTAACGCATTAAGTGCCCCGCCTGGGGAGTACGGTCGCAAGGCTA
4461208	Actinobacteria	Actinobacteria	Actinomycetales	Micrococcaceae	Arthrobacter	9	37	0	3	3	12	3	1	1	2	0	0	0	0	0	10	11	0	0	0	CTCGTAGGCGGTTTGTCGCGTCTGCCGTGAAAGTCCGAGGCTCAACCTCGGATCTGCGGTGGGTACGGGCAGACTAGAGTGATGTAGGGGAGACTGGAATTCCTGGTGTAGCGGTGAAATGCGCAGATATCAGGAGGAACACCGATGGCGAAGGCAGGTCTCTGGGCATTTACTGACGCTGAGGAGCGAAAGCATGGGGAGCGAACAGGATTAGATACCCTGGTAGTCCATGCCGTAAACGTTGGGCACTAGGTGTGGGGGACATTCCACGTTTTCCGCGCCGTAGCTAACGCATTAAGTGCCCCGCCTGGGGAGTACGGCCGCAAGGCTA
4461447	Proteobacteria	Alphaproteobacteria	Rhodospirillales	Rhodospirillaceae	Magnetospirillum	3	24	0	2	0	47	37	10	12	5	8	19	3	0	0	6	1	2	28	1	CACGCAGGCGGTTCGGTCAGTCAGAAGTGAAAGCCCCGGGCTTAACCTGGGAACTGCTTTTGATACTGCCGAGCTTGAATCACGGAGAGGGTAGTGGAATTCCGAGTGTAGAGGTGAAATTCGTAGATATTCGGAAGAACACCAGTGGCGAAGGCGACTACCTGGCCGTCGATTGACGCTCATGTGCGAAAGCGTGGGGAGCAAACAGGATTAGATACCCTGGTAGTCCACGCCGTAAACGATGAGTGCTAGTTGTTGGGGTGCATGCACCTCAGTGACGCAGCTAACGCGTTAAGCACTCCGCCTGGGGAGTACGGCCGCAAGGTTA
4461879	Proteobacteria	Gammaproteobacteria	Xanthomonadales	Xanthomonadaceae		2	8	2	2	0	1	0	2	0	6	13	17	33	7	1	3	5	0	22	5	TGCGTAGGTGGTGGTTTAAGTCTGTTGTGAAAGCCCTGGGCTCAACCTGGGAATTGCAGTGGATACTGGGTCACTAGAGTGTGGTAGAGGGTAGCGGAATTCCCGGTGTAGCAGTGAAATGCGTAGAGATCGGGAGGAACATCCGTGGCGAAGGCGGCTACCTGGACCAACACTGACACTGAGGCACGAAAGCGTGGGGAGCAAACAGGATTAGATACCCTGGTAGTCCACGCCCTAAACGATGCGAACTGGATGTTGGGTGCAATTTGGCACGCAGTATCGAAGCTAACGCGTTAAGTTCGCCGCCTGGGGAGTACGGTCGCAAGACTG
4461947	Proteobacteria	Alphaproteobacteria	Rickettsiales	Pelagibacteraceae		0	0	0	0	0	0	0	0	0	0	0	0	0	0	0	5	1	0	0	0	TATGTAGGCGGATCAAAAAGTTAGATGTGAAATCCCTGGGCTCAACCCAGGAACTGCATTTAAAACTAGTGATCTAGAATTTGGTAGGGGTTAGTAGAATTTCCAGTGTAGAGGTGAAATTCGTAGATATTGGAAAGAATACCAGTGGCGAAGGCGACTAACTGGGCCATTTTTGACGCTGAGATACGAAAGCGTGGGTAGCAAACAGGATTAGATACCCTGGTAGTCCACGCAGTAAACGATGAGTGCTAGTCGCTGGGACAATAGTTTCAGTGTCGAAGCTAACGCATTAAGCACTCCGCCTGGGAAGTACGGTCGCAAGATTA
4462014	Actinobacteria	Actinobacteria	Actinomycetales	Propionibacteriaceae	Propionibacterium	58	219	31	258	175	216	79	108	132	19	19	35	76	8	108	465	171	309	470	31	GGCTCGTAGGTGGTTGATCGCGTCGGAAGTGTAATCTTGGGGCTTAACCCTGAGCGTGCTTTCGATACGGGTTGACTTGAGGAAGGTAGGGGAGAATGGAATTCCTGGTGGAGCGGTGGAATGCGCAGATATCAGGAGGAACACCAGTGGCGAAGGCGGTTCTCTGGGCCTTTCCTGACGCTGAGGAGCGAAAGCGTGGGGAGCGAACAGGCTTAGATACCCTGGTAGTCCACGCTGTAAACGGTGGGTACTAGGTGTGGGGTCCATTCCACGGGTTCCGTGCCGTAGCTAACGCTTTAAGTACCCCGCCTGGGGAGTACGGCCGCAAGGCTA
4463579	Firmicutes	Bacilli	Lactobacillales	Streptococcaceae	Streptococcus	0	0	0	5	0	0	0	1	0	1	0	0	0	0	2	0	10	14	3	0	AGCGCAGGCGGTTTGATAAGTCTGAAGTTAAAGGCTGTGGCTCAACCATAGTTCGCTTTGGAAACTGTCAAACTTGAGTGCAGAAGGGGAGAGTGGAATTCCATGTGTAGCGGTGAAATGCGTAGATATATGGAGGAACACCGGTGGCGAAAGCGGCTCTCTGGTCTGTAACTGACGCTGAGGCTCGAAAGCGTGGGGAGCGAACAGGATTAGATACCCTGGTAGTCCACGCCGTAAACGATGAGTGCTAGGTGTTGGATCCTTTCCGGGATTCAGTGCCGCAGCTAACGCATTAAGCACTCCGCCTGGGGAGTACGACCGCAAGGTTG
4463684	Acidobacteria	Acidobacteria-6	iii1-15			0	0	0	0	0	0	0	0	0	0	0	0	0	0	0	0	0	15	38	0	GGCTTGTAGGTGGCCAACTAAGTCAGACGTGAAATCCCTCAGCTTAACTGGGGAACTGCGTCTGATACTGGATGGCTTGAGTTTGGGAGAGGGATGCGGAATTCCAGGTGTAGCGGTGAAATGCGTAGATATCTGGAGGAACACCGGTGGCGAAGGCGGCATCCTGGACCAACACTGACACTGAGGAGCGAAAGCCAGGGGAGCAAACGGGATTAGATACCCCGGTAGTCCTGGCCCTAAACGATGAATGCTTGGTGTGGCGGGTATCGATCCCTGCCGTGCCGAAGCTAACGCATTAAGCATTCCGCCTGGGGAGTACGGTCGCAAGGCTG
4464567	Gemmatimonadetes	Gemm-4				0	2	0	2	0	0	0	0	0	0	0	0	9	0	0	0	0	0	0	0	CGCGTAGGCGGTCGGGTAAGTCGAGTGTGAAATTCCGGGGCTCAACCCCGCGAACTGCACCCGATACTGCTCGACTAGAGAAAGGTAGGGGCGAGTGGAATTCCCGGTGTAGCGGTGGAATGCGTAGATATCGGGAAGAACACCGGTGGCGAAGGCGGCTCGCTGGGCCTTTTCTGACGCTGAAGCGCGAAAGCGTGGGGAGCAAACAGGATTAGATACCCTGGTAGTCCACGCCGTAAACGATGGGTACTAGGTGTTGGGAGGATTGACCCTCTCAGTGCCGACGCTAACGCATTAAGTACCCCGCCTGGGGAGTACGGCCGCAAGGCTG
4466150	Proteobacteria	Gammaproteobacteria	Pasteurellales	Pasteurellaceae	Aggregatibacter	0	0	0	0	2	0	0	0	0	0	44	14	89	0	0	0	0	0	1	0	CACGCAGGCGGACTTTTAAGTGAGGTGTGAAATCCCCGGGCTTAACCTGGGAATTGCATTTCAGACTGGGAGTCTAGAGTACTTTAGGGAGGGGTAGAATTCCACGTGTAGCGGTGAAATGCGTAGAGATGTGGAGGAATACCGAAGGCGAAGGCAGCCCCTTGGGAATGTACTGACGCTCATGTGCGAAAGCGTGGGGAGCAAACAGGATTAGATACCCTGGTAGTCCACGCTGTAAACGCTGTCGATTTGGGGATTGAGCTTAAAGCTTGGTGCCCGAAGCTAACGTGATAAATCGACCGCCTGGGGAGTACGGCCGCAAGGTTA
4467278	Proteobacteria	Deltaproteobacteria	IndB3-24			0	0	0	0	0	0	0	7	0	0	0	0	0	0	0	0	0	0	0	0	CGCGCAGGCGGTCCGGTCAGTCGGAAGTGAAATCCGTCGGCTCAACCGACGAACTGCTTCCGATACTACCGGACTTGAGTACGGGAGAGGAGAGTGGAATTCCCAGTGTAGAGGTGAAATTCGTAGATATTGGGAAGAACACCGGTGGCGAAGGCGGCTCTCTGGACCGATACTGACGCTGAGGCGCGAAAGCGTGGGGAGCAAACAGGATTAGATACCCTGGTAGTCCACGCCGTAAACGGTGAGTACTAGGTGTAGGGGGTACCGACCCCCCTGTGCCGCAGCTAACGCACTAAGTACTCCGCCTGGGGACTACGGCCGCAAGGCTA
4467400	Proteobacteria	Betaproteobacteria	Rhodocyclales	Rhodocyclaceae	Azospira	9	30	0	0	7	24	70	1	9	6	2	0	3	0	1	11	4	16	9	1	GGTGCGCAGGCGGTTTCGTAAGACAGACGTGAAATCCCCGGGCTCAACCTGGGAACTGCGTTTGTGACTGCGAGGCTAGAGTACGGCAGAGGGGGGTAGAATTCCACGTGTAGCAGTGAAATGCGTAGAGATGTGGAGGAATACCGATGGCGAAGGCAGCCCCCTGGGTTAGTACTGACGCTCATGCACGAAAGCGTGGGGAGCAAACAGGATTAGATACCCTGGTAGTCCACGCCCTAAACGATGTCAACTAGGTGTTGGAAGGGTTAAACCTTTTAGTACCGCAGCTAACGCGTGAAGTTGACCGCCTGGGGAGTACGGCCGCAAGGTTA
4467413	Chlorobi	SJA-28				0	0	0	0	0	0	0	0	0	0	0	0	0	0	0	0	0	0	18	0	TGCTCAGGCGGTCTTGTAAGTTAGAAGTGAAATCCTAGAGCTCAACTCTGGAACTGCTTTTAATACTGCAAGGCTTGAATGTGGAAGAGGAGGATGGAATTTCTGGTGTAGCAGTGAAATGCGTAGATATCAGAAAGAACACCAGTGGCGAAGGCGGTCCTCTGGTCCACTATTGACGCTAAAGCACGAAAGCGTGGGGAGCAAACAGGATTAGATACCCTGGTAGTCCACGCCTTAAACGATGAATACTAGACGTTGGGGTTAAACTCAGTGTCGCAGCTAACGCATTAAGTATTCCACCTGGGGAGTACGATCGCAAGGTTG
4467430	Firmicutes	Bacilli	Bacillales	Bacillaceae	Bacillus	13	31	0	13	4	4	0	0	2	0	1	0	0	0	0	0	14	0	1	0	CGCGCAGGCGGTCTTTTAAGTCTGATGTGAAAGCCCACGGCTCAACCGTGGAGGGTCATTGGAAACTGGAGGACTTGAGTGCAGAAGAGGAGAGCGGAATTCCACGTGTAGCGGTGAAATGCGTAGAGATGTGGAGGAACACCAGTGGCGAAGGCGGCTCTCTGGTCTGTAACTGACGCTGAGGCGCGAAAGCGTGGGGAGCGAACAGGATTAGATACCCTGGTAGTCCACGCCGTAAACGATGAGTGCTAAGTGTTAGAGGGTTTCCGCCCTTTAGTGCTGCAGCAAACGCATTAAGCACTCCGCCTGGGGAGTACGGCCGCAAGGCTG
4468805	Firmicutes	Bacilli	Lactobacillales	Streptococcaceae	Lactococcus	0	10	2	11	0	5	39	0	0	1	0	0	0	3	0	3	0	0	0	1	GGAGCGCAGGTGGTTTATTAAGTCTGGTGTAAAAGGCAGTGGCTCAACCATTGTATGCATTGGAAACTGGTAGACTTGAGTGCAGGAGAGGAGAGTGGAATTCCATGTGTAGCGGTGAAATGCGTAGATATATGGAGGAACACCGGTGGCGAAAGCGGCTCTCTGGCCTGTAACTGACACTGAGGCTCGAAAGCGTGGGGAGCAAACAGGATTAGATACCCTGGTAGTCCACGCCGTAAACGATGAGTGCTAGATGTAGGGAGCTATAAGTTCTCTGTATCGCAGCTAACGCAATAAGCACTCCGCCTGGGGAGTACGACCGCAAGGTTG
4468891	Firmicutes	Erysipelotrichi	Erysipelotrichales	Erysipelotrichaceae		0	0	0	0	0	0	0	0	0	0	0	0	0	3	0	0	0	0	0	0	GGAGCAGGCGGCACTAAGGGTCTGTGGTGAAAGATCGAAGCTTAACTTCGGTAAGCCATGGAAACCGTAGAGCTAGAGTGTGTGAGAGGATCGTGGAATTCCATGTGTAGCGGTGAAATGCGTAGATATATGGAGGAACACCAGTGGCGAAGGCGACGATCTGGCGCATAACTGACGCTCAGTCCCGAAAGCGTGGGGAGCAAATAGGATTAGATACCCTAGTAGTCCACGCCGTAAACGATGAGTACTAAGTGTTGGGGGTCAAAGCTCAGTGCTGCAGTTAACGCAATAAGTACTCCGCCTGAGTAGTACGTTCGCAAGAATG
4469355	Proteobacteria	Betaproteobacteria	Burkholderiales	Comamonadaceae		165	249	72	21	14	342	384	149	33	0	7	14	6	0	11	95	80	165	288	10	TGCGCAGGCGGTTTTGTAAGACAGAGGTGAAATCCCCGGGCTCAACCTGGGAACTGCCTTTGTGACTGCAAGGCTGGAGTGCGGCAGAGGGGGATGGAATTCCGCGTGTAGCAGTGAAATGCGTAGATATGCGGAGGAACACCGATGGCGAAGGCAATCCCCTGGGCCTGCACTGACGCTCATGCACGAAAGCGTGGGGAGCAAACAGGATTAGATACCCTGGTAGTCCACGCCCTAAACGATGTCAACTGGTTGTTGGGTCTTCACTGACTCAGTAACGAAGCTAACGCGTGAAGTTGACCGCCTGGGGAGTACGGCCGCAAGGTTG
4469684	Verrucomicrobia	Verrucomicrobiae	Verrucomicrobiales	Verrucomicrobiaceae	Verrucomicrobium	0	3	0	0	4	1	0	0	0	0	0	0	0	0	0	0	0	0	0	0	TCTGTAGGCGGTAAAGTAAGTCAGGTGTGAAATCCCGAAGCTCAACTTCGGAACTGCACCCGATACTGCTTTACTAGAGTATTGGAGGGGGAACTGGAATTCTCGGTGTAGCAGTGAAATGCGTAGATATCGAGAGGAACACTAGTGGCGAAGGCGAGTTCCTGGACAATTACTGACGCTGAGAGACGAAGGCCAGGGGAGCGAAAAGGATTAGATACCCTTGTAGTCCTGGCAGTAAACGGTGCACGCTTGGTGTGGGAGGAATCGACCCCTTCTGTGCCGGAGCTAACGCGTTAAGCGTGCCGCCTGGGGAGTACGGTCGCAAGATTA
4469813	Bacteroidetes	Bacteroidia	Bacteroidales	Porphyromonadaceae	Tannerella	0	0	0	0	0	0	0	0	0	0	8	0	0	0	0	0	0	0	0	0	TGCGTAGGTGGGCTGTTAAGTCCGCGGTGAAAGTTTGTCGCTTAACGATAAAATTGCCGTTGAAACTGGTAGTCTTGAGTATAGATGAAGTAGGCGGAATGCGTGGTGTAGCGGTGAAATGCATAGAGATCACGCAGAACTCCGATTGCGAAGGCAGCTTACTAAGGTATAACTGACACTGAAGCACGAAAGCGTGGGTATCAAACAGGATTAGATACCCTGGTAGTCCACGCAGTAAACGATGATTACTAGGAGTTTGCGATATAGTGTAAGCTCTACAGCGAAAGCGTTAAGTAATCCACCTGGGGAGTACGCCGGCAACGGTG
4469867	Actinobacteria	Actinobacteria	Actinomycetales	Nocardioidaceae		0	1	0	0	0	5	0	3	8	15	0	0	0	0	0	4	1	0	0	1	CTCGTAGGCGGTTTGTCGCGTCGGGAGTGAAAACACCGGGCTTAACTCGGTGCTTGCTTTCGATACGGGCAGACTAGAGGTATTCAGGGGAGAACGGAATTCCTGGTGTAGCGGTGAAATGCGCAGATATCAGGAGGAACACCGGTGGCGAAGGCGGTTCTCTGGGAATATCCTGACGCTGAGGAGCGAAAGTGTGGGGAGCGAACAGGATTAGATACCCTGGTAGTCCACACCGTAAACGTTGGGCGCTAGGTGTGGGATCCATTCCACGGGTTCCGTGCCGCAGCTAACGCATTAAGCGCCCCGCCTGGGGAGTACGGCCGCAAGGCTA
4470246	Fusobacteria	Fusobacteriia	Fusobacteriales	Leptotrichiaceae	Leptotrichia	0	0	0	0	0	0	0	0	0	0	0	0	2	0	0	0	0	0	0	0	CATCTAGGCGGCCCTGTAAGTCTAAGGTGAAAACCTGCGGCTCAACCGCAGGCCTGCCCCGGAAACTACAGGGCTAGAGTGCTGGAGAGGTGGACGGAACTGCACGAGTAGAGGTGAAATTCGTAGATATGTGCAGGAATGCCGATGATGAAGATAGTTCACTGGACGGCAACTGACGCTGAAGTGCGAAAGCTAGGGGAGCAAACAGGATTAGATACCCTGGTAGTCCTAGCTGTAAACGATGATTACTGGGTGTGGGCATGAAGAGTGTCCGTGCCGAAGCTAATGCGATAAGTAATCCGCCTGGGGAGTACGGCCGCAAGGCTG
4470541	Acidobacteria	Holophagae	Holophagales	Holophagaceae		0	0	0	0	0	0	0	0	0	0	0	0	0	0	0	0	0	0	19	0	GGCGCGTAGGCGGCTTTTTAAGTGAGATGTGTAATCCCTGAGCTCAACTTGGGAACTGCATCTCATACTGGGAGGCTAGAGTACTGGAGAGGGTGGTAGAATTCCACGTGTAGCGGTGAAATGCGTAGAGATGTGGAGGAATACCAGTGGCGAAGGCGGCCACCTGGACAGTAACTGACGCTGAGGCGCGAAAGTGTGGGTAGCAAACAGGATTAGATACCCTGGTAGTCCACACTGTAAACGATGAACACTTGGTGTGGAGGGAGTTGACCCCTTCCGTGCCGTAGCTAACGCGTTAAGTGTTCCGCCTGGGGAGTACGGTCGCAAGGCTG
4470582	Firmicutes	Clostridia	Clostridiales	Ruminococcaceae	Faecalibacterium	0	0	0	0	0	0	0	0	0	0	0	0	0	21	0	0	0	0	0	0	AGCGCAGGCGGGAAGACAAGTTGGAAGTGAAATCTATGGGCTCAACCCATAAACTGCTTTCAAAACTGTTTTTCTTGAGTAGTGCAGAGGTAGGCGGAATTCCCGGTGTAGCGGTGGAATGCGTAGATATCGGGAGGAACACCAGTGGCGAAGGCGGCCTACTGGGCACCAACTGACGCTGAGGCTCGAAAGTGTGGGTAGCAAACAGGATTAGATACCCTGGTAGTCCACACCGTAAACGATGATTACTAGGTGTTGGAGGATTGACCCCTTCAGTGCCGCAGTTAACACAATAAGTAATCCACCTGGGGAGTACGACCGCAAGGTTG
4471067	Proteobacteria	Alphaproteobacteria	Rhizobiales	Rhizobiaceae	Agrobacterium	0	0	1	6	0	1	0	7	2	8	1	0	0	0	0	0	5	0	21	0	CACGTAGGCGGATATTTAAGTCAGGGGTGAAATCCCAGAGCTCAACTCTGGAACTGCCTTTGATACTGGGTATCTTGAGTATGGAAGAGGTAAGTGGAATTCCGAGTGTAGAGGTGAAATTCGTAGATATTCGGAGGAACACCAGTGGCGAAGGCGGCTTACTGGTCCATTACTGACGCTGAGGTGCGAAAGCGTGGGGAGCAAACAGGATTAGATACCCTGGTAGTCCACGCCGTAAACGATGAATGTTAGCCGTCGGGCAGTTGACTGTTCGGTGGCGCAGCTAACGCATTAAACATTCCGCCTGGGGAGTACGGTCGCAAGATTAAAACTTAAAAAATTGACGG
4471424	Bacteroidetes	[Saprospirae]	[Saprospirales]	Saprospiraceae		0	0	0	0	0	21	0	0	0	0	0	0	0	0	0	0	0	2	0	0	GGTGCGTAGGCGGATAAATAAGTCAATGGTGAAAGCTCTGAGCTTAACTGAGGAATTGCCTTTGATACTGTTTATCTTGAATTATGTTGAGGTTAGCGGAATGAGTCATGTAGCGGTGAAATGCATAGATATGACTTAGAACACCAATTGCGAAGGCAGCTAGCTAGGCATTAATTGACGCTGAGGCACGAAAGCGTGGGGAGCGAACAGGATTAGATACCCTGGTAGTCCACGCCCTAAACGATGCTTACTCGATGTTTGTACTAGATATGAGCATCCAAGGGAAACCGTTAAGTAAGCCACCTGGGGAGTACGTTCGCAAGAATG
4471583	Verrucomicrobia	[Spartobacteria]	[Chthoniobacterales]	[Chthoniobacteraceae]	DA101	0	0	0	0	0	0	0	0	0	5	0	0	0	0	0	0	0	0	13	0	GGTGCGTAGGCGGCGCGGTAAGTCGGGTGTGAAATCTTGGAGCTTAACTCCGAAACTGCATTCGATACTGCCGTGCTTGAGGACTGGAGAGGAGACTGGAATTTACGGTGTAGCGGTGAAATGCGTAGATATCGTAAGGAAGACCAGTGGCGAAGGCGGGTCTCTGGACAGTTCCTGACGCTGAGGCACGAAGGTCAGGGGAGCAAACGGGATTAGATACCCCGGTAGTCCTGACAGTAAACGGTGCACGTTTGGTGTGGGAGGATTCGACCCCTTCTGCGCCGGAGCTAACGCGTTAAACGTGCCGCCTGGGGAGTACGGTCGCAAGATTA
4472112	Proteobacteria	Betaproteobacteria	Burkholderiales	Comamonadaceae	Polaromonas	0	0	0	0	0	0	1	1	0	0	0	0	1	0	0	0	0	2	2	0	GGTGCGCAGGCGGTTATGTAAGACAGTTGTGAAATCCCCGGGCTCAACCTGGGAATTGCATCTGTGACTGCATAGCTAGAGTACGGTAGAGGGGGATGGAATTCCGCGTGTAGCAGTGAAATGCGTAGATATGCGGAGGAACACCGATGGCGAAGGCAATCCCCTGGACCTGTACTGACGCTCATGCACGAAAGCGTGGGGAGCAAACAGGATTAGATACCCTGGTAGTCCACGCCCTAAACGATGTCAACTGGTTGTTGGGTGCATTAGTACTCAGTAACGAAGCTAACGCGTGAAGTTGACCGCCTGGGGAGTACGGCCGCAAGGTTG
4472813	Proteobacteria	Betaproteobacteria	Burkholderiales	Comamonadaceae		4	17	0	0	4	3	3	10	1	3	1	1	7	0	0	1	2	1	0	1	TGCGCAGGCGGTTATGCAAGACAGAGGTGAAATCCCCGGGCTCAACCTGGGAACTGCCTTTGTGACTGCATGGCTAGAGTACGGTAGAGGGGGATGGAATTCCGCGTGTAGCAGTGAAATGCGTAGATATGCGGAGGAACACCGATGGCGAAGGCAATCCCCTGGACCTGTACTGACGCTCATGCACGAAAGCGTGGGGAGCAAACAGGATTAGATACCCTGGTAGTCCACGCCCTAAACGATGTCAACTGGTTGTTGGGAGGGTTTCTTCTCAGTAACGTAGCTAACGCGTGAAGTTGACCGCCTGGGGAGTACGGCCGCAAGGTTG
4473129	Proteobacteria	Gammaproteobacteria	Pasteurellales	Pasteurellaceae	Haemophilus	5	0	0	0	11	7	14	17	0	1	5	5	9	0	2	0	17	0	16	0	CACGCAGGCGGTGACTTAAGTGAGGTGTGAAAGCCCCGGGCTTAACCTGGGAATTGCATTTCATACTGGGTCGCTAGAGTACTTTAGGGAGGGGTAGAATTCCACGTGTAGCGGTGAAATGCGTAGAGATGTGGAGGAATACCGAAGGCGAAGGCAGCCCCTTGGGAATGTACTGACGCTCATGTGCGAAAGCGTGGGGAGCAAACAGGATTAGATACCCTGGTAGTCCACGCTGTAAACGATGTCGATTTGGGGGTTGAACTTTAAGTTTGGCGCCCGTAGCTAACGTGATAAATCGACCGCCTGGGGAGTACGGCCGCAAGGTTA
4473249	Firmicutes	Bacilli	Bacillales	Bacillaceae	Bacillus	437	439	0	190	259	418	6	8	14	0	24	3	15	1	0	2	880	4	792	67	GGCGCGCAGGCGGTTTCTTAAGTCTGATGTGAAAGCCCACGGCTCAACCGTGGAGGGTCATTGGAAACTGGGGAACTTGAGTGCAGAAGAGGAGAGTGGAATTCCACGTGTAGCGGTGAAATGCGTAGAGATGTGGAGGAACACCAGTGGCGAAGGCGACTCTCTGGTCTGTAACTGACGCTGAGGCGCGAAAGCGTGGGGAGCGAACAGGATTAGATACCCTGGTAGTCCACGCCGTAAACGATGAGTGCTAAGTGTTAGAGGGTTTCCGCCCTTTAGTGCTGCAGCAAACGCATTAAGCACTCCGCCTGGGGAGTACGGTCGCAAGACTG
4474083	Proteobacteria	Alphaproteobacteria	Sphingomonadales	Sphingomonadaceae	Novosphingobium	6	16	3	0	0	12	31	12	0	4	8	3	10	2	0	2	3	4	13	0	GGCGCGTAGGCGGTTACTCAAGTCAGAGGTGAAAGCCCGGGGCTCAACCCCGGAACTGCCTTTGAAACTAGGTGACTAGAATCTTGGAGAGGTCAGTGGAATTCCGAGTGTAGAGGTGAAATTCGTAGATATTCGGAAGAACACCAGTGGCGAAGGCGACTGACTGGACAAGTATTGACGCTGAGGTGCGAAAGCGTGGGGAGCAAACAGGATTAGATACCCTGGTAGTCCACGCCGTAAACGATGATAACTAGCTGTCCGGGGACTTGGTCTTTGGGTGGCGCAGCTAACGCATTAAGTTATCCGCCTGGGGAGTACGGTCGCAAGATTA
4474380	Firmicutes	Clostridia	Clostridiales	Lachnospiraceae	Blautia	0	0	0	0	0	0	0	0	0	0	7	1	0	6	0	0	0	0	0	0	AGCGTAGACGGAGCAGCAAGTCTGATGTGAAAGGCAGGGGCTCAACCCCTGGACTGCATTGGAAACTGTTGATCTTGAGTACCGGAGGGGTAAGCGGAATTCCTAGTGTAGCGGTGAAATGCGTAGATATTAGGAGGAACACCAGTGGCGAAGGCGGCTTACTGGACGGTAACTGACGTTGAGGCTCGAAAGCGTGGGGAGCAAACAGGATTAGATACCCTGGTAGTCCACGCCGTAAACGATGAATACTAGGTGTCGGGTGGCAGAGCCATTCGGTGCCGCAGCAAACGCAGTAAGTATTCCACCTGGGGAGTACGTTCGCAAGAATG
4474485	Firmicutes	Bacilli	Bacillales	Bacillaceae	Bacillus	1708	2022	1	1619	1148	1841	11	32	188	98	313	44	96	45	2	22	3651	4	2222	312	CGCGCAGGTGGTCCTTTAAGTCTGATGTGAAAGCCCACGGCTCAACCGTGGAGGGTCATTGGAAACTGGGGGACTTGAGTACAGAAGAGGAAAGTGGAATTCCACGTGTAGCGGTGAAATGCGTAGAGATGTGGAGGAACACCAGTGGCGAAGGCGACTTTCTGGTCTGTAACTGACACTGAGGCGCGAAAGCGTGGGGAGCGAACAGGATTAGATACCCTGGTAGTCCACGCCGTAAACGATGAGTGCTAAGTGTTAGAGGGTTTCCGCCCTTTAGTGCTGCAGCTAACGCATTAAGCACTCCGCCTGGGGAGTACGGTCGCAAGACTG
4475561	Proteobacteria	Alphaproteobacteria	Rhizobiales	Bradyrhizobiaceae		84	229	71	196	133	132	45	86	83	9	12	23	92	0	5	221	103	82	471	43	TGCGTAGGCGGGTCTTTAAGTCAGGGGTGAAATCCTGGAGCTCAACTCCAGAACTGCCTTTGATACTGAAGATCTTGAGTTCGGGAGAGGTGAGTGGAACTGCGAGTGTAGAGGTGAAATTCGTAGATATTCGCAAGAACACCAGTGGCGAAGGCGGCTCACTGGCCCGATACTGACGCTGAGGCACGAAAGCGTGGGGAGCAAACAGGATTAGATACCCTGGTAGTCCACGCCGTAAACGATGAATGCCAGCCGTTAGTGGGTTTACTCACTAGTGGCGCAGCTAACGCTTTAAGCATTCCGCCTGGGGAGTACGGTCGCAAGATTA
4475688	Proteobacteria	Betaproteobacteria	Rhodocyclales	Rhodocyclaceae	Dechloromonas	0	5	0	0	0	0	0	0	0	0	0	0	6	0	0	0	0	0	0	0	TGCGCAGGCGGTTTAGTAAGACAGGCGTGAAATCCCCGGGCTCAACCTGGGAACTGCGCTTGTGACTGCTAAGCTAGAGTACGGCAGAGGGGGGTGGAATTCCACGTGTAGCAGTGAAATGCGTAGAGATGTGGAGGAACACCGATGGCGAAGGCAGCCCCCTGGGCCGATACTGACGCTCATGCACGAAAGCGTGGGTAGCAAACAGGATTAGATACCCTGGTAGTCCACGCCCTAAACGATGTCAACTAGGTGTTGGGAGGGTAAAACCTTTTAGTACCGGAGCTAACGCGTGAAGTTGACCGCCTGGGGAGTACGGCCGCAAGGTTA
4475758	Firmicutes	Clostridia	Clostridiales	Veillonellaceae	Veillonella	0	0	0	9	6	0	0	0	0	0	3	1	2	0	0	0	0	0	49	0	GGCGCGCAGGCGGATTGGTCAGTCTGTCTTAAAAGTTCGGGGCTTAACCCCGTGATGGGATGGAAACTGCCAATCTAGAGTACCGGAGAGGAAAGTGGAATTCCTAGTGTAGCGGTGAAATGCGTAGATATTAGGAAGAACACCAGTGGCGAAGGCGACTTTCTGGACGAAAACTGACGCTGAGGCGCGAAAGCCAGGGGAGCGAACGGGATTAGATACCCCGGTAGTCCTGGCCGTAAACGATGGGTACTAGGTGTAGGAGGTATCGACCCCTTCTGTGCCGGAGTTAACGCAATAAGTACCCCGCCTGGGGAGTACGACCGCAAGGTTG
4475864	Proteobacteria	Betaproteobacteria	Burkholderiales	Comamonadaceae		0	100	0	0	0	0	0	0	0	0	0	0	0	0	0	0	0	0	7	0	TGCGCAGGCGGTTATGTAAGACAGATGTGAAATCCCCGGGCTCAACCTGGGAATTGCATTAGTGACTGCATAGCTCGAGTGCGGCAGAGGGGGATGGAATTCCGCGTGTAGCAGTGAAATGCGTAGATATGCGGAGGAACACCGATGGCGAAGGCAATCCCCTGGGCCTGCACTGACGCTCATGCACGAAAGCGTGGGGAGCAAACAGGATTAGATACCCTGGTAGTCCACGCCCTAAACGATGTCAACTGGTTGTTGGGAATTCACTTTCTCAGTAACGAAGCTAACGCGTGAAGTTGACCGCCTGGGGAGTACGGCCGCAAGGTTA
4476609	Actinobacteria	Actinobacteria	Actinomycetales	Micrococcaceae	Rothia	0	2	0	0	5	0	0	0	0	0	0	0	0	0	0	0	0	0	7	0	GGCTTGTAGGCGGTTGGTCGCGTCTGCTGTGAAAGGCTGGGGCTTAACCCTGGTTTTGCAGTGGGTACGGGCTAACTAGAGTGCAGTAGGGGAGACTGGAATTCCTGGTGTAGCGGTGGAATGCGCAGATATCAGGAGGAACACCGATGGCGAAGGCAGGTCTCTGGGCTGTAACTGACGCTGAGAAGCGAAAGCATGGGGAGCGAACAGGATTAGATACCCTGGTAGTCCATGCCGTAAACGTTGGGCACTAGGTGTGGGGGACATTCCACGTTTTCCGCGCCGTAGCTAACGCATTAAGTGCCCCGCCTGGGGAGTACGGCCGCAAGGCTA
4476950	Firmicutes	Clostridia	Clostridiales	[Tissierellaceae]	Anaerococcus	0	0	0	0	0	0	0	0	22	0	0	0	0	2	0	0	0	0	39	0	GGTACGTAGGCGGCCTAGTAAGTTAGAAGTGAAATAATATAGCTCAACTATATAAAGCTTTTAAAACTGTTAGGCTTGAGAGATGAAAGGGAAAGTGGAATTCCTAGTGTAGCGGTGAAATGCGCAGATATTAGGAAGAATACCGGTGGCGAAGGCGACTTTCTGGTCATCATCTGACGCTGAGGTACGAAAGCGTGGGTAGCAAACAGGATTAGATACCCTGGTAGTCCACGCTGTAAACGATGAGTGTTAGGTTCTTGGAATAATCTGGGAGCCGCAGCTAACGCATTAAACACTCCGCCTGGGGAGTACGCACGCAAGTGTG
4477552	Actinobacteria	Actinobacteria	Actinomycetales	Micrococcaceae	Kocuria	0	19	1	8	7	5	0	2	4	0	2	0	0	0	2	4	0	0	53	1	CTCGTAGGCGGTTTGTCGCGTCTGCTGTGAAAGCCCGGGGCTTAACCCCGGGTGTGCAGTGGGTACGGGCAGACTTGAGTGCAGTAGGGGAGACTGGAATTCCTGGTGTAGCGGTGAAATGCGCAGATATCAGGAGGAACACCGATGGCGAAGGCAGGTCTCTGGGCTGTTACTGACGCTGAGGAGCGAAAGCATGGGGAGCGAACAGGATTAGATACCCTGGTAGTCCATGCCGTAAACGTTGGGCACTAGGTGTGGGGGACATTCCACGTTTTCCGCGCCGTAGCTAACGCATTAAGTGCCCCGCCTGGGGAGTACGGCCGCAAGGCTA
4477910	Proteobacteria	Betaproteobacteria	Neisseriales	Neisseriaceae	Neisseria	0	0	0	3	1	0	0	33	0	0	12	5	7	1	0	2	0	0	1	0	GGCGCAGACGGTTACTTAAGCAGGATGTGAAATCCCCGGGCTCAACCTGGGAACTGCGTTCTGAACTGGGTGACTAGAGTGTGTCAGAGGGAGGTAGAATTCCACGTGTAGCAGTGAAATGCGTAGAGATGTGGAGGAATACCGATGGCGAAGGCAGCCTCCTGGGATAACACTGACGTTCATGCCCGAAAGCGTGGGTAGCAAACAGGATTAGATACCCTGGTAGTCCACGCCCTAAACGATGTCGATTAGCTGTTGGGCAGCATGACTGCTTAGTAGCGAAGCTAACGCGTGAAATCGACCGCCTGGGGAGTACGGTCGCAAGATTA
4478276	Proteobacteria	Alphaproteobacteria				0	0	0	0	0	0	0	0	0	0	0	0	0	0	0	0	0	0	9	0	GGCGCGTAGGCGGTTTTGCAAGCCAGAGGTGAAATGCCTGAGCTCAACTCAGGAATGGCCTTTGGGACTGCGAGGCTTTGAGGACTGGAGAGGTGAGTGGAATTCCCAGTGTAGAGGTGAAATTCGTAGATATTGGGAAGAACACCGGTGGCGAAGGCGGCTCACTGGCCAGTTTCTGACGCTGCAGCGCGAAAGCGTGGGGATCAAACAGGATTAGATACCCTGGTAGTCCACGCTGTAAACGATGAGTGCTAGGCGTCGGCATGCATGCATGTCGGTGCCGCAGCTAACGCGTGAAGCACTCCGCCTGGGGAGTACGGTCGCAAGATTA
4478471	Proteobacteria					0	0	1	2	1	0	0	0	0	0	0	0	0	0	0	0	0	21	0	0	TGCGTAGGTGGTTGGATAAGTCAGATGTGAAATCCCCGGGCTTAACCTGGGAACTGCGTTTGATACTGTTCGACTAGAGTCTGGTAGAGGGTAGTGGAATTCCGCATGTAGCGGTGAAATGCGTAGAGATGCGGAGGAACACCAGTGGCGAAGGCGACTACCTGGACCAAGACTGACACTGAGGCACGAAAGCGTGGGTAGCAAACAGGATTAGATACCCTGGTAGTCCACGCCCTAAACGATGGGTACTAGACGTCGGGAGGTTTATCTTCTTGGTGTCGCAGCTAACGCAATAAGTACCCCGCCTGGGGAGTACGGTCGCAAGATTA
4478861	Proteobacteria	Gammaproteobacteria	Pseudomonadales	Pseudomonadaceae	Pseudomonas	5	34	19	21	10	11	12	20	2	0	1	0	1	0	5	15	17	35	38	1	CGCGTAGGTGGTTTGTTAAGTTGGATGTGAAATCCCCGGGCTCAACCTGGGAACTGCATTCAAAACTGACTGACTAGAGTATGGTAGAGGGTGGTGGAATTTCCTGTGTAGCGGTGAAATGCGTAGATATAGGAAGGAACACCAGTGGCGAAGGCGACCACCTGGACTAATACTGACACTGAGGTGCGAAAGCGTGGGGAGCAAACAGGATTAGATACCCTGGTAGTCCACGCCGTAAACGATGTCAACTAGCCGTTGGAAGCCTTGAGCTTTTAGTGGCGCAGCTAACGCATTAAGTTGACCGCCTGGGGAGTACGGCCGCAAGGTTA
4479101	Proteobacteria	Alphaproteobacteria	Sphingomonadales	Sphingomonadaceae		3	2	2	2	0	0	0	0	0	0	0	0	0	0	0	0	5	0	2	0	CACGTAGGCGGCGATTCAAGTCAGAGGTGAAAGCCCGGGGCTCAACCCCGGAACTGCCTTTGAAACTAGATTGCTAGAATCCTGGAGAGGTGAGTGGAATTCCGAGTGTAGAGGTGAAATTCGTAGATATTCGGAAGAACACCAGTGGCGAAGGCGACTCACTGGACAGGTATTGACGCTGAGGTGCGAAAGCGTGGGGAGCAAACAGGATTAGATACCCTGGTAGTCCACGCCGTAAACGATGATAACTAGCTGTCCGGGCTCATAGAGCTTGGGTGGCGCAGCTAACGCATTAAGTTATCCGCCTGGGGAGTACGGTCGCAAGATTA
4479347	Proteobacteria	Betaproteobacteria	Burkholderiales	Comamonadaceae		0	1	0	0	0	0	0	1	0	0	0	0	0	0	0	0	0	0	14	0	GGTGCGCAGGCGGTGATGTAAGACAGATGTGAAATCCCCGGGCTCAACCTGGGAACTGCATTTGTGACTGCATCGCTGGAGTGCGGCAGAGGGGGATGGAATTCCGCGTGTAGCAGTGAAATGCGTAGATATGCGGAGGAACACCGATGGCGAAGGCAATCCCCTGGGCCTGCACTGACGCTCATGCACGAAAGCGTGGGGAGCAAACAGGATTAGATACCCTGGTAGTCCACGCCCTAAACGATGTCAACTGGTTGTTGGGTCTTCACTGACTCAGTAACGAAGCTAACGCGTGAAGTTGACCGCCTGGGGAGTACGGCCGCAAGGTTG
4479373	Firmicutes	Bacilli	Lactobacillales	Streptococcaceae	Streptococcus	0	0	0	1	0	0	0	2	1	0	0	0	1	0	0	0	1	0	5	0	GGAGCGCAGGCGGTTAGATAAGTCTGAAGTTAAAGGCTGTGGCTTAACCATAGTACGCTTTGGAAACTGTTTAACTTGAGTGCAGAAGGGGAGAGTGGAATTCCATGTGTAGCGGTGAAATGCGTAGATATATGGAGGAACACCGGTGGCGAAAGCGGCTCTCTGGTCTGTAACTGACGCTGAGGCTCGAAAGCGTGGGGAGCGAACAGGATTAGATACCCTGGTAGTCCACGCCGTAAACGATGAGTGCTAGGTGTTAGGCCCTTTCCGGGGCTTAGTGCCGCAGCTAACGCATTAAGCACTCCGCCTGGGGAGTACGACCGCAAGGTTG
4479542	Proteobacteria	Alphaproteobacteria	Rickettsiales	Pelagibacteraceae		1	0	0	0	7	0	0	1	0	1	1	1	0	0	2	7	0	0	2	6	GGTTCGTAGGTGGTTAAAAAAGTTGGTGGTGAAATCCCAGAGCTTAACTCTGGAACTGCCATCAAAACTTTTTAGCTAGAGTATGATAGAGGAAAGCAGAATTTCTAGTGTAGAGGTGAAATTCGTAGATATTAGAAAGAATACCAATTGCGAAGGCAGCTTTCTGGATCATTACTGACACTGAGGAACGAAAGCATGGGTAGCGAAGAGGATTAGATACCCTCGTAGTCCATGCCGTAAACGATGTGTGTTAGACGTTGGAAATTTATTTTCAGTGTCGCAGCGAAAGCGATAAACACACCGCCTGGGGAGTACGACCGCAAGGTTA
4479600	Fusobacteria	Fusobacteriia	Fusobacteriales	Fusobacteriaceae	Fusobacterium	0	0	0	0	4	0	1	0	1	0	9	3	0	0	0	0	1	0	0	1	CGTCTAGGTGGTTATATAAGTCTGATGTGAAAATGCAGGGCTCAACTCTGTATTGCGTTGGAAACTGTATAACTAGAGTACTGGAGAGGTAAGCGGAACTACAAGTGTAGAGGTGAAATTCGTAGATATTTGTAGGAATGCCGATGGGGAAGCCAGCTTACTGGACAGATACTGACGCTGAAGCGCGAAAGCGTGGGTAGCAAACAGGATTAGATACCCTGGTAGTCCACGCTGTAAACGATGATTACTAGGTGTTGGGGGTCGAACCTCAGCGCCCAAGCAAACGCGATAAGTAATCCGCCTGGGGAGTACGTACGCAAGTATG
4480120	Proteobacteria	Deltaproteobacteria	Desulfuromonadales	Geobacteraceae	Geobacter	0	0	0	0	0	2	2	0	1	2	0	0	0	0	0	0	1	0	7	0	CGTGTAGGCGGTTTGTTAAGTCTGATGTGAAAGCCCTGGGCTCAACCCAGGAAGTGCATTGGATACTGGCAGACTTGAATACGGGAGAGGGTAGTGGAATTCCTGGTGTAGGAGTGAAATCCGTAGATATCAGGAGGAACACCGGTGGCGAAGGCGGCTGCCTGGACCGATATTGACGCTGAGACGCGAAAGCGTGGGTAGCAAACAGGATTAGATACCCTGGTAGTCCACGCCGTAAACGATGAGTACTAGGTGTTGCGGGTATTGACCCCTGCAGTGCCGCAGCTAACGCATTAAGTACTCCGCCTGGGAAGTACGGTCGCAAGACTA
4480292	Verrucomicrobia	[Spartobacteria]	[Chthoniobacterales]	[Chthoniobacteraceae]	Ellin506	0	0	0	0	0	0	0	0	0	0	0	0	0	0	0	0	0	0	11	0	GGTGCGTAGGCGGCGGGGCAAGTCTGATGTGAAATCCCGGGGCTCAACCCCGGAACTGCATTGGATACTGCCTTGCTCGAGTACTGGAGAGGGAACTGGAATTTACGGTGTAGCAGTGAAATGCGTAGATATCGTAAGGAAGGCCAGTGGCGAAGGCGAGTTCCTGGACAGTTACTGACGCTGAGGCACGAAGGCCAGGGGAGCAAACGGGATTAGATACCCCGGTAGTCCTGGCAGTAAACGGTGCACGTTTGGTGTGGGAGGAATCGACCCCTTCCGTGCCGGAGCTAACGCGTTAAACGTGCCGCCTGGGGAGTACGGTCGCAAGATTA
4481122	Proteobacteria	Deltaproteobacteria	Desulfobacterales	Desulfobacteraceae		0	13	0	0	0	2	0	0	0	0	0	0	0	0	0	0	0	0	0	0	GGCGCGTAGGCGGTCTTGTCGGTCAGATGTGAAAGCCCGGGGCTCAACCCTGGAAGTGCATTTGAAACAGCAAGACTTGAGTACGGGAGAGGAGAGCGGAATTCCTGGTGTAGAGGTGAAATTCGTAGATATCAGGAGGAACACCGATGGCGAAGGCAGCTCTCTGGACCGATACTGACGCTGAGGCGCGAAGGCGTGGGTAGCGAACAGGATTAGATACCCTGGTAGTCCACGCAGTAAACGTTGTTCACTCGGTGTAGCGGATATTAAAATCTGCTGTGCCCAAGCTAACGCAGTAAGTGAACCGCCTGGGGAGTACGGTCGCAAGACTA
4481484	Bacteroidetes	Flavobacteriia	Flavobacteriales	Flavobacteriaceae	Flavobacterium	0	6	0	1	0	11	1	4	3	3	0	1	5	0	0	0	0	1	0	0	TCCGTAGGCGGTTTAATAAGTCAGTGGTGAAAGCCCATCGCTCAACGGTGGAACGGCCATTGATACTGTTAGACTTGAATTATTAGGAAGTAACTAGAATATGTAGTGTAGCGGTGAAATGCTTAGAGATTACATGGAATACCAATTGCGAAGGCAGGTTACTACTAATTGATTGACGCTGATGGACGAAAGCGTGGGTAGCGAACAGGATTAGATACCCTGGTAGTCCACGCCGTAAACGATGGATACTAGCTGTTGGAAGCAATTTCAGTGGCTAAGCGAAAGTGATAAGTATCCCACCTGGGGAGTACGTTCGCAAGAATG
4482374	Proteobacteria	Gammaproteobacteria	Pseudomonadales	Moraxellaceae	Acinetobacter	27	79	1158	519	381	610	609	772	39	15	33	53	59	5	33	111	8	94	362	14	GGTGCGTAGGCGGCTTTTTAAGTCGGATGTGAAATCCCCGAGCTTAACTTGGGAATTGCATTCGATACTGGGAAGCTAGAGTATGGGAGAGGATGGTAGAATTCCAGGTGTAGCGGTGAAATGCGTAGAGATCTGGAGGAATACCGATGGCGAAGGCAGCCATCTGGCCTAATACTGACGCTGAGGTACGAAAGCATGGGGAGCAAACAGGATTAGATACCCTGGTAGTCCATGCCGTAAACGATGTCTACTAGCCGTTGGGGCCTTTGAGGCTTTAGTGGCGCAGCTAACGCGATAAGTAGACCGCCTGGGGAGTACGGTCGCAAGACTA
4482434	Proteobacteria	Alphaproteobacteria	Rhodobacterales	Rhodobacteraceae		1	1	0	1	0	7	0	0	0	0	1	0	0	0	0	0	0	0	0	0	TACGTAGGCGGGCTATTAAGTTAGGGGTGAAATCCCGGGGCTCAACCCCGGAACTGCCTCTAATACTGGTAGTCTAGAGTTCGAGAGAGGTGAGTGGAATTCCGAGTGTAGAGGTGAAATTCGTAGATATTCGGAGGAACACCAGTGGCGAAGGCGGCTCACTGGCTCGATACTGACGCTGAGGTACGAAAGTGTGGGGAGCAAACAGGATTAGATACCCTGGTAGTCCACACCGTAAACGATGAATGCCAGTCGTCGGGTAGCATGCTATTCGGTGACACACCTAACGGATTAAGCATTCCGCCTGGGGAGTACGGTCGCAAGATTA
4482598	Proteobacteria	Gammaproteobacteria	Pseudomonadales	Moraxellaceae	Acinetobacter	1	5	0	3	4	2	2	3	1	0	0	0	0	0	0	0	0	0	0	0	GGCGCGTAGGTGGCCAATTAAGTCAAATGTGAAATCCCCGAGCTTAACTTGGGAATTGCATTCGATACTGGTTGGCTAGAGTATGGGAGAGGATGGTAGAATTCCAGGTGTAGCGGTGAAATGCGTAGAGATCTGGAGGAATACCGATGGCGAAGGCAGCCATCTGGCCTAATACTGACACTGAGGTGCGAAAGCATGGGGAGCAAACAGGATTAGATACCCTGGTAGTCCATGCCGTAAACGATGTCTACTAGCCGTTGGGGCCTTTGAGGCTTTAGTGGCGCAGCTAACGCGATAAGTAGACCGCCTGGGGAGTACGGTCGCAAGACTAAAACTCAAAAAATTGACGG
4482769	Proteobacteria	Alphaproteobacteria	Rhizobiales	Methylocystaceae	Pleomorphomonas	0	0	0	0	0	0	0	0	0	0	0	0	0	0	0	0	2	3	0	0	CACGTAGGCGGACATTTAAGTCAGGGGTGAAATCCCAGGGCTCAACCCTGGAACTGCCTTTGATACTGGGTGTCTTGAGTACGAGAGAGGTGAGTGGAATTCCGAGTGTAGAGGTGAAATTCGTAGATATTCGGAAGAACACCAGTGGCGAAGGCGGCTCACTGGCTCGTAACTGACGCTGAGGTGCGAAAGCGTGGGGAGCAAACAGGATTAGATACCCTGGTAGTCCACGCCGTAAACGATGAATGCCAGCCGTTGGGTGACTTGTCATTCAGTGGCGCAGCTAACGCTTTAAGCATTCCGCCTGGGGAGTACGGTCGCAAGATTA
4482839	Proteobacteria	Betaproteobacteria	Burkholderiales	Comamonadaceae		0	4	14	13	2	2	9	22	3	0	0	4	1	0	3	14	60	2	18	7	TGCGCAGGCGGCTTTGCAAGACAGATGTGAAATCCCCGGGCTCAACCTGGGAACTGCATTTGTGACTGCAAGGCTAGAGTACGGCAGAGGGGGATGGAATTCCGCGTGTAGCAGTGAAATGCGTAGATATGCGGAGGAACACCGATGGCGAAGGCAATCCCCTGGGCCTGTACTGACGCTCATGCACGAAAGCGTGGGGAGCAAACAGGATTAGATACCCTGGTAGTCCACGCCCTAAACGATGTCAACTGGTTGTTGGACGGCTTGCTGTTCAGTAACGAAGCTAACGCGTGAAGTTGACCGCCTGGGGAGTACGGCCGCAAGGTTG
4483174	Fusobacteria	Fusobacteriia	Fusobacteriales	Leptotrichiaceae	Leptotrichia	0	0	0	0	0	0	0	0	0	0	0	0	0	0	0	0	0	0	6	0	GGCATCTAGGCGGCCCTGTAAGTCTAGGGTGAAAACCTGCGGCTCAACCGCAGGCCTGCCCCGGAAACTACAGGGCTAGAGTATCGGAGAGGTGGACGGAACTGCACGAGTAGAGGTGAAATTCGTAGATATGTGCAGGAATGCCGATGATGAAGATAGTTCACTGGACGGTAACTGACGCTGAAGTGCGAAAGCTAGGGGAGCAAACAGGATTAGATACCCTGGTAGTCCTAGCTGTAAACGATGATTACTGGGTGTGGGCATGAAGAGTGTCCGTGCCGAAGCAAATGCGATAAGTAATCCGCCTGGGGAGTACGGCCGCAAGGCTG
4483490	Proteobacteria	Betaproteobacteria	Burkholderiales	Comamonadaceae	Limnohabitans	1	13	12	9	0	37	21	5	0	2	13	32	1	0	0	12	10	9	1	2	TGCGCAGGCGGTTATATAAGACAGATGTGAAATCCCCGGGCTCAACCTGGGAACTGCATTTGTGACTGTATAGCTAGAGTACGGCAGAGGGGGATGGAATTCCGCGTGTAGCAGTGAAATGCGTAGATATGCGGAGGAACACCGATGGCGAAGGCAATCCCCTGGGCCTGTACTGACGCTCATGCACGAAAGCGTGGGGAGCAAACAGGATTAGATACCCTGGTAGTCCACGCCCTAAACGATGTCAACTGGTTGTTGGGTCTTCACTGACTCAGTAACGAAGCTAACGCGTGAAGTTGACCGCCTGGGGAGTACGGCCGCAAGGTTG
4483850	Proteobacteria	Deltaproteobacteria	Desulfobacterales	Desulfobacteraceae	Desulfococcus	0	0	0	0	5	4	3	2	0	4	0	0	1	0	0	0	0	0	0	0	GGCGCGTAGGCGGTCTTTTAAGTCAGGTGTGAAAGCCCGGGGCTCAACCCCGGAAGTGCACTTGAAACTAAGAGACTTGAGTATGGGAGAGGGAAGTGGAATTCCTGGTGTAGCGGTGAAATGCGTAGATATCAGGAGGAACATCGGTGGCGAAGGCGACTTCCTGGACCAATACTGACGCTGAGGCGCGAAGGCGTGGGGAGCAAACAGGATTAGATACCCTGGTAGTCCACGCAGTAAACGGTGAACACTAGGTGTAGCGGGTATTGACCCCTGCTGTGCCGCAGCAAACGCATTAAGTGTTCCGCCTGGGGAGTACGGCCGCAAGGTTA
New.CleanUp.ReferenceOTU0	Unassigned					0	101	672	22	0	0	234	156	4	0	0	218	0	0	0	0	0	0	4	0	GGTGCGTAGACGGTTTGATAAGTTTAAGAATAAATACTGAAGCTCAACTTCAGTTTCACTTGAAAACTATCAGACTAGAATGTAGGAGAGGTTAATGGAATTCAATATGTAGCGGTGGAATGCGTAGATATATTGAGGAACACCAGAGGCGAAGGCGGTTAACCAGCCTACTATTGACGTTCCAGCACGAAAGCGTGGGGAGCAAATAGGATTAGATACCCTAGTAGTCCACGCTGTAAACGATGAGTACTAGATGTCATTTTTAAATGGTGTCGCAGCTAACGCATTAAGTACTCCGCCTGAGTAGTATGCTCGCAAGAGTG
New.CleanUp.ReferenceOTU10	Proteobacteria	Alphaproteobacteria	Kiloniellales			21	0	7	0	0	3	0	0	0	155	0	23	25	29	0	0	0	0	4	0	CGTGTAGGCGGATTAATAAGTTAGGGGTGAAATCCCGGGGCTCAACCTCGGAACGGCCTTTAATACTATTAATCTAGAGTCTGTGAGGGGATAGTGGAATATCTAGTGTAGAGGTGAAATTCGTAGATATTAGATGGAACACCAGTGGCGAAGGCGACTATCTGGCACAGTACTGACGCTGAGGCGCGAAAGCGTGGGGAGCAAACAGGATTAGATACCCTGGTAGTCCACGCCGTAAACGATGTGTGCTAGTTGTCGGGCATAAGCTCGGTGACGCAGCTAACGCATTAAGCACACCGCCTGGGGAGTACGGTCGCAAGATTAAAACTTAAAAAATTGACGGCTGAGCGGGCTGGCAAGGCGCATA
New.CleanUp.ReferenceOTU1009	Proteobacteria	Alphaproteobacteria	Rhodospirillales	Acetobacteraceae		0	0	0	0	0	0	0	0	3	0	0	0	0	0	0	0	0	0	0	0	CGCGTAGGCGGCCCCGTTGGTCGGGCGTGAAACCCCCGGGCTCAACCCGGGAACGGCGCTCGATACGGCGGGGCTCGAGGGTGGAAGAGGGCCGCGGAATTCCCAGTGTAGAGGTGAAATTCGTAGATATTGGGAAGAACACCGGTGGCGAAGGCGGCGGCCTGGTCCATTCCTGACGCTGAGGCGCGACAGCGTGGGGAGCAAACAGGATTAGATACCCTGGTAGTCCACGCCGTAAACGATGCGCGCTGGGTGTTGGGGCCCTAGGCCCTCAGTGCCGCAGCCAACGCGGTAAGCGCGCCGCCTGGGGAGTACGGCCGCAAGGTT
New.CleanUp.ReferenceOTU1016	Proteobacteria	Alphaproteobacteria	Rhodospirillales			0	0	0	0	3	1	0	0	0	0	0	0	0	0	0	0	0	0	0	0	GGCGTAGGCGGCGATAGAAGTCGGGTGTGAAAGCCCGGAGCTCAACTCCGGAACTGCACTCGAAACTTTGTTGCTGGAGGTCGGAAGAGGAGAGTGGAATACCCAGTGTAGAGGTGAAATTCGTAGATATTGGGTGGAACACCAGTGGCGAAAGCGGCTCTCTGGTCCGTACCTGACGCTGAGGCGCGAAAGCGTGGGGAGCAAACAGGATTAGATACCCTGGTAGTCCACGCCCTAAACGATGTGGGCTAGATGTCGGGGGGCTTGCCCTTCGGTGTCGGAGCTAACGTGTTAAGCCCACCGCCTGGGGAGTACGGCCGCAAGGTT
New.CleanUp.ReferenceOTU1019	Proteobacteria	Deltaproteobacteria	Bdellovibrionales	Bacteriovoracaceae	Bacteriovorax	0	0	0	0	0	6	1	0	0	0	0	0	0	0	0	0	0	0	0	0	GGCGCGCAGGCGGATTGATAAGTCAGATGTGAAATCCCAGGGCTCAACCCTGGAACTGCGTCTGAAACTGTTGATCTAGAGTATTGGAGAGGGAAGTGGAATTTCGCATGTAGGGGTAAAATCCGTAGAGATGCGAAGGAACATCAGAGGCGAAGGCGACTTCCTGGCCAATTACTGACGCTGAGGCGCGAAAGCGTGGGGAGCAAACAGGATTAGATACCCTGGTAGTCCACGCCGTAAACGATGTGCACTAGATATGGGAACGTTGACCGTTTCCGTGTCGTAGCTAACGCATTAAGTGCACCGCCTGGGGAGTACGGTCGCAAGACTAAAACTTAAAAAATTGACGG
New.CleanUp.ReferenceOTU102	Unassigned					0	0	0	0	0	0	0	0	0	0	0	0	29	0	0	0	1	0	0	0	GACGCAGGCGGCTCGGAAAGTCGGATGTGAAAGCCCAGGGCTCAACCCTGGAACTGCATTCGAAACTGTCGACCTTGAATACGGGAGAGGGAAGCGGAATTCCTGGTGTAGAGGTGAAATTCGTAGATATCAGGAGGAACACCGGTGGCGAAAGCGGCTTCCTGGCCCGATATTGACGCTCATGTCCGAAAGCGTGGGTAGCAAACAGGATTAGATACCCTGGTAGTCCACGCCGTAAACGATGAGTACTAGCTGGTGGGTATGTCTACCTATTTACCGGCGCAGCTAACGCATTAAGTACTCCGCCTGGGAAGTACGGCCGCAAGGCTAAAACTTAAAAAATTGACGGCTGAGCGGGCTGGCAAGGCGCATA
New.CleanUp.ReferenceOTU1028	Proteobacteria	Deltaproteobacteria	Bdellovibrionales	Bacteriovoracaceae		0	0	0	2	0	1	1	0	0	0	0	0	0	0	0	0	0	0	0	0	CGCGCAGGCGGATAATCAAGTCAGATGTGAAATCTCGGGGCTCAACCTCGAAACTGCGTCTGAAACTGTTTATCTAGAGTCTTGGAGAGGGAGGTGGAATTTCGCATGTAGGGGTAAAATCCGTAGAGATGCGAAGGAACATCGGAGGCGAAGGCGACCTCCTGGACAAGTACTGACGCTGAGGCGCGAAAGCGTGGGGAGCAAACAGGATTAGATACCCTGGTAGTCCACGCCGTAAACGATGAGAACTAGATATGGGGGACTTTGACCTTTTCCGTATCGTAGCTAACGCATTAAGTTCTCCGCCTGGGGAGTACGGTCGCAAGACTAAAACTCAAAAAATTGACGG
New.CleanUp.ReferenceOTU104	Proteobacteria	Gammaproteobacteria	Alteromonadales	OM60		0	5	0	3	3	2	1	0	0	4	0	5	2	4	0	0	0	0	0	1	CGCGTAGGCGGTTTGTTAAGTCGGATGTGAAAGCCCTGGGCTCAACCTGGGAACTGCATTCGATACTGGCAAACTAGAGTGCGAGAGAGGGAGGTAGAATTCCATGTGTAGCGGTGAAATGCGTAGATATGTGGAGGAATACCGGTGGCGAAGGCGGCCTCCTGGCTCGACACTGACGCTGAGGTGCGAAAGCGTGGGGAGCAAACAGGATTAGATACCCTGGTAGTCCACGCCGTAAACGATGTCTACTAGCCGTTGGGAGACTTGATTTCTTAGTGGCGCAGCTAACGCAATAAGTAGACCGCCTGGGGAGTACGGCCGCAAGGTTAAAACTTAAAAAATTGACGGCTGAGCGGGCTGGCAAGGCGCATA
New.CleanUp.ReferenceOTU1048	Actinobacteria	Actinobacteria	Actinomycetales	Propionibacteriaceae	Propionibacterium	1	0	0	0	0	0	0	0	0	0	0	0	0	0	0	0	1	0	0	0	CTCGTAGGTGGTTGATCGCGTCGGAAGTGTAATCTTGGGGCTTAACCCTGAGCGTGCTTTCGATACGGGTTGACTTGAGGAAGGTAGGGGAGAATGGAATTCCTGGTGGAGCGGTGGAATGCGCAGATATCAGGAGGAACACCAGTGGCGAAGGCGGTTCTCTGGGCCTTTCCTGACGCTGAGGAGCGAAAGCGTGGGGAGCGAACAGGCTTAGATACCCTGGTAGTTCACGCCCTAAACGATGCGAACTGGATGTTGGGTGCAACTTGGCACTCAGTATCGAAGCTAACGCGTTAAGTTCGCCGCCTGGGAAGTACGGTCGCAAGACTG
New.CleanUp.ReferenceOTU105	Verrucomicrobia	Verrucomicrobiae	Verrucomicrobiales	Verrucomicrobiaceae		0	2	1	10	8	5	0	0	0	0	0	2	0	0	0	0	2	0	0	0	TACGTAGGCGGCAGGGTAAGTCAGATGTGAAATCTCCGGGCTCAACCTGGAAACTGCATCCGATACTGCCTTGCTAGAGTAGTGGAGGGGCGACTGGAATTCACGGTGTAGCAGTGAAATGCGTAGATATCGTGAGGAACACTAGTGGCGAAGGCGAGTCGCTGGACACTTACTGACGCTGAGGTACGAAGGCCAGGGTAGCGAAGCGGATTAGATACCCGCGTAGTCCTGGCAGTAAACGGTGCACGTTTGGTGTGGGAGGATTCGACCCCTTCCGTGCCGTAGCTAACGCGTTAAACGTGCCGCCTGGGGAGTACGGTCGCAAGATTAAAACTCAAAAAATTGACGGCTGAGCGGGCTGGCAAGGCGCATA
New.CleanUp.ReferenceOTU1053	Proteobacteria	Deltaproteobacteria	Myxococcales			0	0	0	0	0	0	2	0	0	0	0	0	0	0	0	0	0	0	0	0	GGCGTGTAGGCGGCATAGCAAGTCAGATGTGAAAGCCCTCGGCTTAACCGAGGAAGTGCATTTGAAACTGCTGAGCTAGAGTACGGGAGAGGGTTGTAGAATTCCCGGTGTAGAGGTGAAATTCGTAGATATCGGGAGGAATACCGGTGGCGAAGGCGGCAACCTGGACTGATACTGACGCTGAGACGCGAAAGCGTGGGGAGCAAACAGGATTAGATACCCTGGTAGTCCACGCCGTAAACGATGAACACTAGGTGCTGCGGGTATTGACCCCTGCGGTGCCGTAGCTAACGCGTTAAGTGTTCCGCCTGGGGAGTACGGCCGCAAGGCTA
New.CleanUp.ReferenceOTU106	Proteobacteria	Deltaproteobacteria	NB1-j	NB1-i		0	0	0	7	1	1	7	0	0	0	0	0	13	0	0	0	0	0	0	0	CGTGTAGGTGGCTTGGAAAGTTGGGTGTGAAAGCCCGGGGCCCAACCCCGGAATTGCACTCAAAACTTCCTCGCTAGAGTCTCGGAGAGGAAAGCGGAATTCCCGGTGTAGAGGTGAAATTCGTAGATATCGGGAGGAACACCAGTGGCGAAGGCGGCTTTCTGGACGATGACTGACACTGAGACGCGAAAGCGTGGGGAGCAAACAGGATTAGATACCCTGGTAGTCCACGCCGTAAACGTTGTGTGCTAGGTGTCGCGGGTATTGACCCCTGCGGTGCCGACGTTAACGCATTTAGCACACCGCCTGGGGAGTACGGCCGCAAGGCTAAAACTTAAAAAATTGACGGCTGAGCGGGCTGGCAAGGCGCATA
New.CleanUp.ReferenceOTU1060	TM6	SJA-4				0	0	0	0	0	0	0	0	0	0	0	0	0	0	0	0	0	0	6	0	GGTGCGTAGGCGGTTCGTTAAGTCTATTGTTAAATCCTCTAGCCTAACTGGAGAAATGCGATGGAAACTGGCGTACTAGAGGGTGGGAGAGAGAAGCGGAATTCTCGGAGTAGCGGTAAAATGCTTAGATCTCGAGAGGAACACCGATGGCGAAGGCAGCTTCTTGGTCCATTCCTGACGCTGAGGTACGAAAGCGTGGGGAGCAAACAGGATTAGATACCCTGGTAGTCCACGCCGTAAACGATAATCACTAGATGTCAGTCTGGCTTTGCCGGATTGGTGTCGAAGCTAACGCGTTAAGTGATTCGCCTGGGAAGTACGGTCGCAAGATTA
New.CleanUp.ReferenceOTU1063	Proteobacteria	Gammaproteobacteria	Legionellales	Coxiellaceae		0	2	0	0	0	0	0	0	0	0	0	0	0	0	0	0	0	0	0	0	CGCGTAGGTGGATATTTAAGTCGGATGTGAAAGCCCTAGGCTTAACCTAGGAACTGCATTCGATACTGGGTATCTAGAGTATAGTAGAGGGAAGTGGAATTTCCGGTGTAGCGGTGAAATGCGTAGATATCGGAAAGAACACCAGTGGCGAAGGCGGTTTCCTGGACTAATACTGACACTGAGGTGCGAAAGCGTGGGGAGCAAACAGGATTAGAGACCCTGGTAGTCCACGCCGTAAACGATGAGAACTAGCTGTTGGCCCCGCCCTTTTCTTTTTATATAAGAGAAAAGAGCGGGGTTAGTAGCGAAACTAACGCGTTAAGTTCTCCGCCTGGGGAGTACGGCCGCAAGGTTAAAACTTAAAAAATTGACGG
New.CleanUp.ReferenceOTU1067	OD1	ZB2				0	0	0	0	0	0	0	0	0	0	0	0	0	0	0	0	0	0	0	3	GGTGCGTAGGTTGTTCTGTTAGTCTTTTGTTAAATCCTCGAGCTTAACTTGAGAATCGCGAAAGAAACGGCAGGACTTGAAAGTGTGAGAGGCGTACGGAACTCATGGTGTAGGGGTGAAATCCGTTGATATCATGGGGAACACCAAATGCGAAGGCAGTACGCTGGCGCATATTTGACACTGAAGCACGAAAGCGTGGGTAGCGAATGGGATTAGATACCCCAGTAGTCCACGCCCTAAACGATGATCTCTCGCTATTCGGAGTATCGACCCTCTGAGTGGCTTAGCTAACGCGTTAAGAGATCCGCCTGGGAAGTACGGCCGCAAGGCTA
New.CleanUp.ReferenceOTU1068	Chlamydiae	Chlamydiia	Chlamydiales	Parachlamydiaceae		0	0	0	0	0	0	0	0	0	0	0	0	0	0	0	0	0	2	0	0	GGCGCGTAGGCGGGAAGGTAAGTCAGACGTGAAAGCCCGGGGCTCAACCCCGGAACTGCGTTTGAAACTGCCTTTCCTGAGGGTAGGCGGAGAAAGCGGAATTCCACAAGTAGCGGTGAAATGCGTAGATATGTGGAAGAACACCGGTGGCGAAGGCGGCTTTCTAGCTTACTCCTGACGCTGAGGCGCGAAAGCTAGGGGAGCGAACAGGATTAGATACCCTGGTAGTCCTAGCTGTAAACGATGTATACTAGGTGTAGTTGGACTCAACCCCGACTGTGCCGAAGCTAACGTGATAAGTATACCGCCTGGGGAGTACGCTCGCAAGGGTG
New.CleanUp.ReferenceOTU107	Proteobacteria	Deltaproteobacteria	NB1-j			0	13	0	0	0	12	0	0	0	1	2	0	1	0	0	0	0	0	0	0	CGTGTAGGCGGCTTGGTAAGTCGGATGTGAAAGCCCGGGGCCCAACCCCGGAATTGCATTCGAAACTGCCAGGCTAGAGTCCTGGAGAGGAAGGCGGAATTCCCGGTGTAGAGGTGAAATTCGTAGATATCGGGAGGAACACCAGCGGCGAAGGCGGCCTTCTGGACAGTGACTGACGCTGAGACGCGAAAGCGTGGGGAGCAAACAGGATTAGATACCCTGGTAGTCCACGCCGTAAACGTTGAGTGCTAGGTGTCGCGGGTATTGACCCCTGCGGTGCCGTCGCTAACGCATTTAGCACTCCGCCTGGGGAGTACGGTCGCAAGGCTA
New.CleanUp.ReferenceOTU1073	Unassigned					0	0	0	0	0	0	0	0	0	0	0	0	0	0	0	0	0	0	2	0	GGTTGCGTAGGCGGTTCGTTAAGCGTGTGGTGAAATTTTGTGGCTCAACCATAAAACTATTACACGAACTGGCAAACTAGAGTATATGAGGGGAACCTGGAATTCCTGGTGTAGGAGTGGAATCCGTAGATATCAGGAGGAACACCAATGGCGTAGGCAGGGTTCTGGCATATTACTGACGCTAAGGCACGAAAGCGTGGGGAGCGAACGGGATTAGATACCCCGGTAGTCCACGCCGTAAACGATGGATGCTAGCTGTTTGGGGTATCGACCCCCTGAGTAGCGAAGCTAACGCGTTAAGCATCCCGCCTGGGGAGTACGGTCGCAAGACTA
New.CleanUp.ReferenceOTU1079	Proteobacteria	Gammaproteobacteria	Legionellales	Coxiellaceae		0	0	2	0	0	0	0	0	1	0	0	0	0	0	0	0	0	0	0	0	CGCGTAGGTGGATGTTTAAGTCGAATGTGAAAGCCCTGGGCTCAACCCAGGAACTGCATCCGATACTGGGCATCTAGAGTATAGTAGAGGGAAGTGGAATTTCCGGTGTAGCGGTGAAATGCGTAGATATCGGAAGGAACACCAGTGGCGAAGGCGACTTCCTGGACTAATACTGACACTGAGGCGCGAAAGCGTGGGTAGCAAACAGGATTAGAGACCCTGGTAGTCCACGCCGTAAACGATGAGAACTAGCTGTTGGCCCCCTCATTACCTTTATATATAGAGGTACAGAGGGGGTTAGTAGCGAAGCTAACGCGTTAAGTTCTCCGCCTGGGGATACGGCCGCAAGGCTA
New.CleanUp.ReferenceOTU108	Proteobacteria	Gammaproteobacteria	Legionellales	Legionellaceae		0	0	0	0	12	11	0	0	0	3	1	2	0	0	0	0	0	0	0	0	GGTCCGTAGGTTGTTTTGTAAGTTGGCTGTGAAAGCCCCGGGCTCAACCTGGGATGGTCAGTCAAAACTACAAGACTAGAGTATAGTAGAGGGGTGTGGAATTTCCGGTGTAGCGGTGAAATGCGTAGAGATCGGAAGGAACACCAGTGGCGAAGGCGGCACCCTGGACTGATACTGACACTGAGGGACGAAAGCGTGGGGAGCAAACAGGATTAGATACCCTGGTAGTCCACGCCGTAAACGATGTCAACTAGCCGTTGGTTCTTTTAAGAGTCAGTGGCGCAGCTAACGCGATAAGTTGACCGCCTGGGGAGTACGGTCGCAAGATTAAAACTCAAAAAATTGACGGCTGAGCGGGCTGGCAAGGCGCATA
New.CleanUp.ReferenceOTU1083	Planctomycetes	Planctomycetia	Gemmatales	Isosphaeraceae		0	0	0	0	0	0	0	0	0	0	0	0	0	0	0	0	0	0	2	0	GGCGTGCAGGCGGGCCGCCGCGTCGGGCGTTGAAATCCCCCGGCTCAACCGGGGAAGTGGCACCGATACGGGCGGCCTGGGAGGGGGGTAGGGGGGCCTGGAACTCACGGTGGAGCGGTGAAATGCGTTGAGATCGTGAGGAACGCCCGCGGCGAAAGCGAGGCCCTGGACCCTTTCTGACGCTGAGACGCGAAAGCCAGGGGAGCGAACGGGATTAGATACCCCGGTAGTCCTGGCCGTAAACGATGGGCACTGGGTAGGGGCTCGCCGATGGGCTCCCTGCCGCAGGGAAACCGTGAAGTGCCCCGCCTGGGGAGTATGGTCGCAAGGCTG
New.CleanUp.ReferenceOTU1084	Proteobacteria	Deltaproteobacteria	Myxococcales	OM27		0	0	0	0	0	0	0	0	0	0	0	0	0	0	0	0	4	0	0	0	AACGCAGGCGGATTCATAAGTTGGATGTGAAAGCCCGGGGCTCAACCCCGGAACTGCATTCAAAAACTGTGTGTCTTGAGTACTGGAGAGGGAAGTGGAATTCCTGGTGTAGAGGTGAAATTCGTAGATATCAGGAGGAACACCAGCGGCGAAAGCGACTTCCTGGCCAGATACTGACGCTCATGTTCGAAAGCGTGGGGAGCAAACAGGATTAGATACCCTGGTAGTCCACGCCGTAAACGATGGATGCTAGCTGACGGAAGTTCTACTATTCGTTGGCGCAGCTAACGCATTAAGCATCCCGCCTGGGGATACGGACGCAAGTTTA
New.CleanUp.ReferenceOTU1088	Unassigned					0	0	0	0	0	4	0	0	0	0	0	0	0	0	0	0	0	0	0	0	CGCGTAGGCGGATAATTAAGTTAGATGTGAAATACCAGGGCTTAACCCTGGGGGGTCATCTAAAACTGGTTATCTAGAGTGTAGTAGAGGGGAGTGGAATTTCCGGTGTAGCGGTGAAATGCGTAGATATCGGAAAGAACATCAGTGGCGAAGGCGGCTCCCTGGGCTACAACTGACGCTGAGGCGCGAAAGCGTGGGGAGCAAACAGGATTAGATACCCTGGTAGTCCACGCTGTAAACGATGAGAACTAGCTGACTGTCCTTCGGGATGGGTGGCGCAGCTAACGCATTAAGTTCTCCGCCTGGGGATTACGGCCGCAAGGCTA
New.CleanUp.ReferenceOTU1097	Verrucomicrobia	[Pedosphaerae]				0	0	0	0	0	0	0	0	0	0	0	0	0	0	0	0	0	4	0	0	GGTGCGTAGGTGGTCGAGATAGTTTGATGTGAAAGCTCCGGGCTCAACCCGGAAAATGCATTGAATACTGCTCGACTAGAGGATCGGAGGGGAGAGTGGAATTCTTGGTGTAGCAGTGAAATGCATAGATATCAAGAGGAATATCAGTGGCGAAGGCGACTCTCTGGACGATTCCTGACACTGAGGCACGAAGGCTAGGGGAGCAAACAGGATTAGATACCCTGGTAGTCCTAGCAGTAAACGGTGCGCGCTTGCTGTAGGCGGACTCGACCCCGTCTGTGGCGTAGCTAACGCGTTAAGCGCGCCGCCTGGGGAGTACGGCCGCAAGGTTA
New.CleanUp.ReferenceOTU11	Proteobacteria	Gammaproteobacteria	Vibrionales	Vibrionaceae	Photobacterium	7	15	2	3	8	34	19	22	5	0	1	12	0	113	0	0	5	0	0	0	CATGCAGGCGGTCTGTTAAGCAAGATGTGAAAGCCCGGGGCTCAACCTCGGAACAGCATTTTGAACTGGCAGACTAGAGTCTTGTAGAGGGGGGTAGAATTTCAGGTGTAGCGGTGAAATGCGTAGAGATCTGAAGGAATACCGGTGGCGAAGGCGGCCCCCTGGACAAAGACTGACGCTCAGATGCGAAAGCGTGGGGAGCAAACAGGATTAGATACCCTGGTAGTCCACGCCGTAAACGATGTCTACTTGAAGGTTGTGGCCTTGAGCCGTGGCTTTCGGAGCTAACGCGTTAAGTAGACCGCCTGGGGAGTACGGTCGCAAGATTAAAACTTAAAAAATTGACGGCTGAGCGGGCTGGCAAGGCGCATA
New.CleanUp.ReferenceOTU110	Planctomycetes	Planctomycetia	Pirellulales	Pirellulaceae		0	7	0	0	8	5	0	0	0	0	0	8	0	0	0	0	0	0	0	0	TGCGTAGGCGGCTATGTAGGTCTGATGTGAAATCCCACGGCTCAACCGTGGAACTGCGTTGGAAACCATATAGCTTGAGGGAGACAGAGGAAAGCGGAACTGATGGTGGAGCGGTGAAATGCGCTGAGATCATCAGGAACACCGGTGGCGAAAGCGGCTTTCTGGGTCTCTACTGACGCTGAGGCACGAAAGCTAGGGGAGCGAACGGGATTAGATACCCCGGTAGTCCTAGCTGTAAACGATCTGTACTAGTCCGTGGGGACTCCCACATCTTCTCGGACGTAGCGAAAGTGTTAAGTACAGCGCCTGGGGAGTATGGTCGCAAGGCTG
New.CleanUp.ReferenceOTU1100	Proteobacteria	Alphaproteobacteria	BD7-3			0	2	0	0	0	0	0	0	0	0	0	0	0	0	0	0	0	0	0	0	GGTCCGCAGGCGGATTAACAAGTCAGAAGTGAAATCCCAGAGCTCAACTCTGGAACTGCTTTTGAAACTGTTAGTCTAGAATATTGGAGAGGTCGGGAGAATTCCTAGTGTAGAGGTGAAATTCGCAGATATTAGGAGGAATACCAGTGGCGTAGGCGCCCGACTGGACAATTATTGACGCTCAGGGACGAAGGCGTGGGGAGCAAACAGGATTAGATACCCTGGTAGTCCACGCAGTAAACGATGTATGCTAGTTGTCAGGCTCTTAGAGTTTGGTGACGGAGAGAAATTTTTAAGCATACCGCCTGGGGAGTACGGCCGCAAGGCTA
New.CleanUp.ReferenceOTU1102	Proteobacteria	Alphaproteobacteria	Rhodospirillales			0	0	0	0	0	2	0	0	0	0	0	0	0	0	0	0	0	0	0	0	GGCGCGTAGGCGGCTTTGGTAGTCGGATGTGAAAGCCCGGGGCTCAACCCCGGAACGGCATCCGATACTCCAAGGCTCGAGTCCGGAAGAGGAGGGTGGAATACCCAGTGTAGAGGTGAAATTCGTAGATATTGGGTGGAACACCGGTGGCGAAAGCGGCTCTCTGGTCCGGTACTGACGCTGAGGCGCGAAAGCGTGGGGAGCAAACAGGATTAGATACCCTGGTAGTCCACGCCCTAAACGATGTGGGCTTGACGTCGGGGGGCTTGCCCTTCGGTGTCGGAGCTAACGTGTTAAGCCCACCGCCTGGGGAGTACGGCCGCAAGGTTA
New.CleanUp.ReferenceOTU1105	TM6	SJA-4	S1198			0	0	0	0	0	2	0	0	0	0	0	0	0	0	0	0	0	0	0	0	GGTGTGTAGACGGCACAACAAGTCAATCATAAAAATCTCCTGGCTTAACCAGGAGCCCGTGATTGAAACTGTTGAGCTAGAGGATGGAAGAGAGAAGTGGAATTCTCGGAGTAGCGGTAAAATGCGTAGATCTCGAGAGGAACACCGATGGCGAAGGCAGCTTCTTGGTCCATTTCTGACGTTGAGACACGAAAGCGTGGGGAGCAAACAGGATTAGATACCCTGGTAGTCCACGCCGTAAACGATGATCACTAGATGTCAGACCCATTTTGGGTTTGGTGTCGCAGCTAACGCGTCAAGTGATCCGCCTGGGAAGTACGGTCGCAAGATTAAAACTCAAAAAATTGACGG
New.CleanUp.ReferenceOTU111	Planctomycetes	C6	d113			0	0	0	0	15	12	0	0	0	0	0	0	0	0	0	0	0	0	0	0	CGTGTAGGCGGCTTAGTAAGCGGAGTGTGAAAGCCCGGGGCTCAACCCCGGAACTGCACTCCGAACTGCTGAGCTAGAGAACGAGAGGGGGCTGTGGAACTCTAGGTGGAGCGGTGAAATGCGTAGATATCTAGAGGAACACCGGTGGCGAAGGCGACAGCCTGGCTCGTTTCTGACGCTGAGGCGCGAAAGCGTGGGTAGCAAACAGGATTAGATACCCTGGTAGTCCACGCTGTAAACGATGAGCACTAGGTAGCCGGCGGATCCGACCGCTGGCTGCTGTAGCTAATGCACTAAGTGCTCCGCCTGGGGAGTATGGTCGCAAGGCTG
New.CleanUp.ReferenceOTU1116	OP3	BD4-9				0	0	0	0	0	0	0	0	0	0	0	0	0	0	0	0	0	0	0	2	TGTGTAGGTGGCATTTCAAGTCGAATGTGAAATCCCTTGGCTTAACCAAGGAACTGCAATCGAAACTGATTTGCTTGAGCGATGGAGAGGTAAGTGGAATTCCCGGTGTAACAGTGAAATGTGTAGATATCGGGAGGAACACCAGTGGCGAAGGCGACTTACTGGACATTTGCTGACACTGAAACACGAGAGCATGGGGAGCAAACAGGGTTAGATACCCTGGTAGTCCATGCCGTAAACGATGTGCACTAGGTGTCTGGCCCTCTGGGCTAGGTGCCGCAGTTAACACTTTAAGTGCACCACCTGGGGAGTACGGTCGCAAGACTG
New.CleanUp.ReferenceOTU1117	Planctomycetes	Planctomycetia	Planctomycetales	Planctomycetaceae	Planctomyces	0	0	0	2	0	0	0	0	0	0	0	0	0	0	0	0	0	0	0	0	TGTGTAGGCGGCTATATAAGTAGGATGTGAAATCTCTCGGCTTAACCGAGAAACTGCGTTCTAAACTGTATGGCTTGAGTAAGATAGGGGTGTGCGGAACCTCCGGTGGAGCGGTGAAATGTGTTGAGATCGGAGGGAACACCAGAAGCGAAGGCGGCACACTGGGTCTTAACTGACGCTGAGACACGAAAGCTAGGGTAGCGAACGGGATTAGATACCCCGGTAGTCCTAGCTGTAAACGGTGAGCACTAGATGGGAGGGGATTACCCCATCCCATCGTAGCGAAAGCGATAAGTGCTCCGCCTGGGGAGTATGGTCGCAAGGCTG
New.CleanUp.ReferenceOTU112	WS3	PRR-12	Sediment-1	CV106		0	0	0	27	0	0	0	0	0	0	0	0	0	0	0	0	0	0	0	0	CGTGTAGGCGGCTTAGCAAGTCAGGGGTGAAATGTCTCGGCTCAACCGAGGACCTGCCTTTGAAACTGCTGAGCTTGAGGTCGTGAGAGGAGACTGGAATTCCTAGTGTAGCGGTGAAATGCATAGATATTAGGAAGAACACCAGTGGCGAAGGCGAGTCTCTGGCACGATTCTGACGCTGAGGCGCGAAAGCTAGGGGAGCGAACGGGATTAGATACCCCGGTAGTCCTAGCCGTAAACGATGGGTACTAAGTGTTGGCCGGCCGACCCGGTCAGTGCTGCAGCTAACGCGTTAAGTACCCCGCCTGGGGAGTACGACCGCAAGGTTG
New.CleanUp.ReferenceOTU1120	Planctomycetes	Planctomycetia	Gemmatales	Isosphaeraceae		0	8	0	0	0	0	0	0	0	0	0	0	0	0	0	0	0	0	0	0	GCATGTAGGCGGATCGGAACGTCCGTGGCTGAAAGCCCCCGGCTCAACCGGGGAAGTGGCGCGGATACGACCGGTCTCGAGGGGGTAGGGGGACCTGGAACTTCCGGTGGAGCGGTGAAATGCGTTGAGATCGGAAGGAACGCCCGTGGCGAAAGCGAGGTCCTGGACCCTTTCTGACGCTGAGATGCGAAAGCCAGGGGAGCGAACGGGATTAGATACCCCGGTAGTCCTGGCCGTAAACGATGAACACTGGGTAGGGGCTCGCCGATGGGCTCCCTGCCGAAGGGAAACCGTGAAGTGTTCCGCCTGGGGAGTATGGTCGCAAGGCTG
New.CleanUp.ReferenceOTU1121	Planctomycetes	Phycisphaerae	MSBL9			0	0	0	0	0	3	0	0	0	0	0	0	0	0	0	0	0	0	0	0	CACGTAGGCGGACTGGAAAGTGTCTTGTGAAAACCCACGGCTTAACCGTGGAATTGCTTGGCAAACTATCAGTCTTGAGGCAAGTAGGGGTACATGGAACTCTTAGTGGAGCGGTGGAATGCGTAGATATTAAGAGGAACGCCAATGGTGAAGACAGTGTACTGGGCTTGTACTGACGCTGAGGTGCGAAAGCGTGGGGAGCGAACGGGATTAGATACCCCGGTAGTCCACGCCGTAAACGATGTCTACTAGATCGTGGGAGTTCTGACACTTTCACGGTCGAAGCAAAAGTGATAAGTAGACCGCCTGGGGAGTACGGTCGCAAGGCTAAAACTTAAAAAATTGACGG
New.CleanUp.ReferenceOTU1122	Proteobacteria	Gammaproteobacteria				5	0	0	0	0	0	0	0	0	0	0	0	0	0	0	0	0	0	0	0	TTCGTAGGTGGATATGAAAGTCAGATGCGAAAGCCCAAGGCTCAACCTTGGAACTGCATTTGAAACTGTATGTCTAGAGTATGATAGAGGTTAGTGGAATTCATGGTGTAGCGGTGAAATGCGTAGATATCATGAGGAACATCAGTGGCGAAGGCGGCTAACTGGATCAATACTGACACTGAGGAACGAAAGCGTGGGGAGCAAACAGGATTAGATACCCTGGTAGTCCACGCCGTAAACGATGAGAACTAGCTGTTAGGCTGTAATAGGCTTAGTAGCGAAGCTAACGCGTTAAGTTCTCCGCCTGGGGAGTACGGCCGCAAGGTTA
New.CleanUp.ReferenceOTU1126	WPS-2					0	0	2	0	0	0	0	0	0	0	0	0	0	0	0	0	0	0	0	0	GGCTCGTAGGCGGACTAGTAAGTCTGTGAAGAAAGACCTGGGCTCAACTCAGGGAACGGCATGGATACTATTAGTCTTGAGGCAATCAGAGGATGATGGAATTCCCGGTGTAGCGGTGAAATGCGTAGATATCGGGAGGAACACCAGTGGCGAAGGCGATCATCTGGGGTTGTTCTGACGCTGAGGAGCGAAAGCCAGGGGAGCAAACGGGATTAGATACCCCGGTAGTCCTGGCCGTAAACGATGGATACTAGGTGTAGGTGGTATCGACTCCATCTGTGCCGCAGCAAACGCAATAAGTATCCCGCCTGGGGAGTACGGCCGCAAGGTTAAAACTCAAAAAATTGAACGG
New.CleanUp.ReferenceOTU113	Proteobacteria	Alphaproteobacteria	Rhizobiales	Rhizobiaceae	Agrobacterium	1	6	2	0	0	1	5	0	0	11	0	0	0	0	0	0	0	0	0	0	GGCACGTAGGCGGATATTTAAGTCAGGGGTGAAATCCCGCAGCTCAACTGCGGAACTGCCTTTGATACTGGGTATCTTGAGTATGGAAGAGGTTAGTGGAATTGCGAGTGTAGAGGTGAAATTCGTAGATATTCGCAGGAACACCAGTGGCGAAGGCGGCTAACTGGTCCATAACTGACGCTGAGGTGCGAAAGCGTGGGGAGCAAACAGGATTAGATACCCTGGTAGTCCACGCCGTAAACGATGAATGTTAGCCGTCGGCAAGTTTACTTGTCGGTGGCGCAGCTAACGCATTAAACATTCCGCCTGGGGAGTACGGTCGCAAGATTAAAACTCAAAAAATTGACGGCTGAGCGGGCTGGCAAGGCGCATA
New.CleanUp.ReferenceOTU1131	TM6	SJA-4				0	0	0	0	0	0	0	0	0	0	0	0	0	0	0	0	0	8	0	0	TGCGTAGACGGTGTGTTAAGTCTGTTGTTAAATCTTTCGGCTTAACCGAAAATCAGCAATGGAAACTGGCATGCTAGAGTGTGAGAGAGAGAAGTGGAATTCTTGGGGTAGCGGTAAAATGCGTAGATCTCAAGAGGAACACCGATGGCGAAGGCAGCTTCTTGGCTCACTACTGACGTTGAGGCACGAAAGCGTGGGGAGCAAACAGGATTAGATACCCTGGTAGTCCACGCTGTAAACGATAATCACTAGACGTTAGTCTTGTTTTACAGGATTAGTGTCGTAGCTAACGCGTTAAGTGATTCACCTGGGAAGTACGTTCGCAAGATTAAAACTCAAAAAATTGACGG
New.CleanUp.ReferenceOTU1135	Planctomycetes	Planctomycetia	Planctomycetales	Planctomycetaceae	Planctomyces	0	0	0	0	0	3	0	0	0	0	0	0	0	0	0	0	0	0	0	0	TGCGTAGGCGGCCTTGCAAGTAGGATGTGAAATCTTCCGGCTCAACCGGAAAACTGCGTTCTAAACTGCAAGGCTTGAGTAAGATAGGGGTGTGCGGAACTTCCGGTGGAGCGGTGAAATGTGTTGAGATCGGAAGGAACGCCGGTGGCGAAAGCGGCACACTGGGTCTTAACTGACGCTGAGGCACGAAAGCTAGGGTAGCGAACGGGATTAGATACCCCGGTAGTCCTAGCTGTAAACGTTGAGTACTAGTTTGAGGGAGTTTTCAGCTTTCTCAGACGCAGCGAAAGCATTAAGTACTCCGCCTGGGGATATGGTCGCAAGGCTG
New.CleanUp.ReferenceOTU114	Bacteroidetes	Flavobacteriia	Flavobacteriales	Cryomorphaceae		0	0	0	0	1	0	0	0	0	0	0	0	25	0	0	0	0	0	0	0	TCCGTAGGCGGGATGATAAGTCAGTGGTGAAATCTCTCGGCTTAACCGAGAAACTGCCATTGATACTGTCGTTCTTGAATTTGGTCGAAGTGGGCGGAATAAGTAGTGTAGCGGTGAAATGCATAGATATTACTTAGAACACCGATAGTGAAGACAGCTCACTAGGCCTAAATTGACGCTGAGGGACGAAAGCGTGGGGAGCGAACAGGATTAGATACCCTGGTAGTCCACGCCGTAAACGATGATTACTCGATATTGGCGATATACAGTCAGTGTCTAAGCGAAAGTGATAAGTAATCCACCTGGGGAGTACGATCGCAAGGTTG
New.CleanUp.ReferenceOTU1147	Chloroflexi	Anaerolineae	Caldilineales	Caldilineaceae		0	3	0	0	0	0	0	0	0	0	1	0	0	0	0	0	0	0	0	0	CGCGCAGGCGGTTAGATAAGTTTGGCGTGAAAGCTCCCGGCTTAACTGGGAGAGGTCGTTGAAAACTGTTTAACTTGAGGCAATGAGAGGGGTACGGAATTCCAGGTGTAGTGGTGGAATGCGTAGATATCTGGAGGAACACCAGTGGCGAAAGCGGTACCCTGGCATTGACCTGACGCTCATGTGCGAAAGCGTGGGGAGCGAACGGGATTAGATACCCCGGTAGTCCACGCTGTAAACGATGAATACTAGGTGTGGGTGGCGTCAAAACCATTCGTGCCGAAGCAAACGCGACAAGTATTCCGCCTGGGGAGTACGGCCGCAAGGCTA
New.CleanUp.ReferenceOTU1155	Proteobacteria	Deltaproteobacteria	Myxococcales			0	0	0	0	0	2	0	0	0	0	0	0	0	0	0	0	0	0	0	0	CGTGTAGGCGGCAGTGAAGGTCGGATGTGAAATCCCGCGGCTCAACCGTGGAAGTGCATTCGAAACCACACAGCTAGAGTATCGGAGAGGAAGGTGGAATGCTTGGTGTAGAGGTGAAATTCGTAGATATCAAGCGGAACACCGGTGGCGAAGGCGGCCTTCTGGACGATTACTGACGCTGAGACGCGAAAGCGTGGGTAGCAAACAGGATTAGATACCCTGGTAGTCCACGCCGTAAACGATGAGTGCTAGGTGTCAGAGGCTTTGACCCTTCTGGTGCCGTAGCTAACGCGTTAAGCACTCCGCCTGGGGAGTACGGTCGCAAGACTA
New.CleanUp.ReferenceOTU1156	Proteobacteria	Deltaproteobacteria				0	0	0	0	3	0	0	0	0	0	0	0	0	0	0	0	0	0	0	0	GGCGTGTAGGTGGTTATGTAAGTTGGGTGTGAAATCCCTCGGCTCAACCGGGGAAGGGCATCCAAAACTGCATAGCTTGAGGACGGCAGAGGGAGGTGGAATTCCTAGTGTAGAGGTGAAATTCGTAGATATTAGGAGGAATACCGGTGGCGAAGGCGGCCTCCTGGACCGTTCCTGACACTGAGACGCGAAAGCGTGGGTAGCAAACAGGATTAGATACCCTGGTAGTCCACGCCGTAAACGATGGGTACTAGATGTTGCGGGAATTGACCCCTGCAGTGTCGCAGCTAACGCAGTAAGTACCCCGCCTGGGAAGTACGGTCGCAAGATTA
New.CleanUp.ReferenceOTU116	Proteobacteria	Deltaproteobacteria	Desulfobacterales	Desulfobulbaceae		0	0	0	0	0	7	1	0	0	0	0	18	0	0	0	0	0	0	0	0	GGCGCGCAGGCGGTTTGATTAGTCAGATGTGAAAGCCCACGGCTTAACCGTGGAAGTGCATTTGAAACTGTCAGACTTGAGTACCAGAGGGGGTAGTGGAATTCCCGGTGTAGAGGTGAAATTCGTAGATATCGGGAGGAATACCGGTGGCGAAGGCGACTACCTGGCTGGATACTGACGCTGAGGCGCGAAAGCGTGGGGAGCAAACAGGATTAGATACCCTGGTAGTCCACGCCGTAAACGATGTGAACTAGGTGTAGGGGGTGTTGATCCCTTCTGTGCCGCAGCTAACGCATTAAGTTCACCGCCTGGGGAGTACGGTCGCAAGATTAAAACTTAAAAAATTGACGGCTGAGCGGGCTGGCAAGGCGCATA
New.CleanUp.ReferenceOTU1168	Unassigned					0	3	0	0	0	0	0	0	0	0	0	0	0	0	0	0	0	0	0	0	TGCGTGGGCGGCATTATAAGTCAGTGGTGAAATCCTGCGGCTCAACCGTAGAACTGCCACTGAAACTGTAGTGCTCGAGTATAATTGAGGTTGTTGGAATGCGTAGTGTAGCGGTGAAATGCATAGATATTACGCAGAACGCCGATTGCGAAGGCAGATGACTAAATTATTACTGACGCTGATGCACGAAAGCGTGGGGAGCGAACAGGATTAGATACCCTGGTAGTCCACGCCGTAAACGATGGTTACTAGGTGTTCGGCCCGATTGAGGGCTGAGTGCCCGAGCGAAAGTGTTAAGTAACCCACCTGGGGAGTACGTCCGCAAGGATG
New.CleanUp.ReferenceOTU118	Acidobacteria					1	23	0	2	0	0	0	0	0	0	0	0	0	0	0	0	0	0	0	0	GGCGCGTAGGCGGCCATGATAGTCGGTTGTGAAATCCCTTGGCTCAACCAAGGAACTGCAACCGAAACTGCATGGCTCGAGTCCGGGAGAGGGTAGTGGAATTCCCAGTGTAGCGGTGAAATGCGTAGATATTGGGAGGAACACCAGTGGCGAAGGCGGCTACCTGGACCGGTACTGACGCTGAGGCGCGAAAGCGTGGGTAGCAAACAGGATTAGATACCCTGGTAGTCCACGCTGTAAACGATGAGCACTTGGTGCAGCGGGTATCGACCCCTGCTGTGCCGAAGCTAACGCATTAAGTGCTCCGCCTGGGGAGTACGGTCGCAAGGCTG
New.CleanUp.ReferenceOTU119	Planctomycetes	Planctomycetia	Pirellulales	Pirellulaceae		0	0	0	1	0	0	0	0	0	0	0	0	24	1	0	0	0	0	0	0	TGCGTAGGCGGCATGGTAAGTTGGGTGTGAAATCCCTCGGCTCAACCGAGGAATTGCGCTCAATACTGCCAAGCTAGAGGGAGACAGAGGTAAGCGGAACTCAGGGTGGAGCGGTGAAATGCGTTGATATCCTGGGGAACACCAGTGGCGAAGGCGGCTTACTGGGTCTCTTCTGACGCTGAGGCACGAAAGCTAGGGTAGCGAACGGGATTAGATACCCCGGTAGTCCTAGCTGTAAACGATGAGCACTTGGTCGGAGATCCCTCCATAGGTTTCCGGCCGTAGCGAAAGTGTTAAGTGCTCCGCCTGGGGAGTATGGTCGCAAGGCTG
New.CleanUp.ReferenceOTU1194	Planctomycetes	OM190	CL500-15			0	0	0	0	5	0	0	0	0	0	0	0	0	0	0	0	0	0	0	0	GGCGTAGGCTGTCCTGTAAGTGTGGAGTGAAATCCCACGGCTCAACCGTGGAACTGCTTCGCATACTGCAGGACTCGAGGACGGTAGGGGAGAGCGGAACTCCTGGAGGAGCGGTGAAATGCGTAGATATCAGGAGGAACACCAGTGGCGAAGGCGGCTCTCTGGTCCGTTTCTGACGCTGAGGTGCGAAAGCCAGGGTAGCGAACGGGATTAGATACCCCGGTAGTCCTGGCCGTAAACGATGGGTACTAACTAGAGGCTCTATCCTGTGGAGTCTCTGGTGAAGCAAATGTAATAAGTACCCCGCCTGGGGAGTATGGTCGCAAGGCTA
New.CleanUp.ReferenceOTU12	Proteobacteria	Gammaproteobacteria	Alteromonadales	Moritellaceae	Moritella	0	0	0	0	0	0	0	0	2	1	0	109	28	89	0	0	0	0	0	3	GGCATGCAGGCGGTTTGTTAAGCGAGATGTGAAAGCCCCGGGCTCAACCTGGGAACTGCATTTCGAACTGGCAAACTAGAGTTCTTGAGAGGGTGGTAGAATTTCAGGTGTAGCGGTGAAATGCGTAGAGATCTGAAGGAATACCAGTGGCGAAGGCGGCCACCTGGCAAGTAACTGACGCTCAGATGCGAAAGCGTGGGTAGCAAACGGGATTAGATACCCCGGTAGTCCACGCCGTAAACGATGTCTACTCGGAGTTTGGTTCCTTGAGAACTGGGCTCTTAAGCTAACGCATTAAGTAGACCGCCTGGGGAGTACGGCCGCAAGGTTAAAACTTAAAAAATTGACGGCTGAGCGGGCTGGCAAGGCGCATA
New.CleanUp.ReferenceOTU1200	OD1					0	5	0	0	0	0	0	0	0	0	0	0	0	0	0	0	0	0	0	0	TGTGTAGGCGGCTTAAATAGTCAGATGTTAAATCACTGAGCTCAACTCAGTGGCCGCATTTGAAACGTTTAAGCTAGAGACAGGTAGAGGCAAGTGGAACTCATGGTGTAGCAGTGAAATGCGTTGATATCATGGGGAACACCAAAGGCGAAGGCAGCTTGCTGGGCCTTGTCTGACGCTGAGACACGAAAGCGTGGGTAGCGAACGGGATTAGATACCCCGGTAGTCCACGCCCTAAACGATGTGCACTAGGCATTGGGAGTTTCGACCCTCTCAGTACCCAAGCTAACGCGTTAAGTGCACCGCCTGGGAAGTACGAGCGCGAGCTTAAAACTCAAAAAATTGACGG
New.CleanUp.ReferenceOTU122	Planctomycetes	Phycisphaerae	Phycisphaerales			0	5	0	0	4	2	5	0	0	3	0	0	5	0	0	0	0	0	0	0	TGTGTAGGCGGACATGAAGGCGATTTGTGAAATCCCTCGTCTCAAACGAGGAACTGCAGGTCGAACCGTATGTCTTGAGACAGGTAGGGGTGGTCGGAACCGTAGGTGGAGTGGTGATATGCGTTGATATCTACGGGAACGCCGAAGGAGAAGTCAGGCCACTGGGCCTGTTCTGACGCTGAGACACGAAAGCGTGGGGAGCGAACGGGATTAGATACCCCGGTAGTCCACGCCGTAAACGATGTGCACTAGGTCGGGGAAGTTCTGACACTAATCCCGGCCGAAGCAAAAGTGTTAAGTGCACCGCCTGGGGAGTACGGTCGCAAGGCTA
New.CleanUp.ReferenceOTU1228	Proteobacteria	Deltaproteobacteria	Spirobacillales			0	2	0	0	0	0	0	0	0	0	0	0	0	0	0	0	0	0	0	0	GGCACGTAGGCGGGTTGGAAAGTCGGTTGTGAAAGCCCAGGGCTTAACCCTGGATGTGCAGTCGAAACTTCCAGTCTTGAATATCTGAGAGGGTGGGGGAATTCCTGGTGTAGATGTGAAATTCGTAGATATCAGGAGGAACACCTGAGGCGAAGGCGCCTGCCTGGCAGAATATTGACGCTGAGGTGCGAAAGCGTGGGGAGCAAACAGGATTAGATACCCTGGTAGTCCACGCTGTAAACGGTGGATACTAGGTGCTCGAAGTGTTAACCCTTTGAGTACCGCCGCTAACGCATTAAGTATCCCGCCTGGGGAGTACGGTCGCAAGGCTA
New.CleanUp.ReferenceOTU123	Proteobacteria	Gammaproteobacteria				0	2	0	1	0	10	3	0	0	1	0	0	8	0	0	0	0	0	0	0	CTCGTAGGCGGTTTGTTAAGTCGGATGTGAAAGCCCCGGGCTCAACCTGGGAACTGCATTCGATACTGGCAAACTAGAGTATAGAAGAGGCAAGTGGAATTCCGGGTGTAGCGGTGAAATGCGTAGATATCCGGAGGAACATCAGTGGCGAAGGCGACTTGCTGGTCTAATACTGACGCTGAGGAGCGAAAGCGTGGGGAGCAAACGGGATTAGATACCCCGGTAGTCCACGCCGTAAACGATGTCAACTAGCCGTTGGGGGTCTTAGTACCTTTAGTGGCGCAGCTAACGCATTAAGTTGACCGCCTGGGGAGTACGGTCGCAAGACTAAAACTCAAAAAATTGACGGCTGAGCGGGCTGGCAAGGCGCATA
New.CleanUp.ReferenceOTU1232	Verrucomicrobia	Verruco-5	WCHB1-41			0	0	0	2	0	0	0	0	0	0	0	0	0	0	0	0	0	0	0	0	TGCGTAGGCGGTACCGTATGTCAGATGTGAAAGCCCGGGGCTCAACCCCGGAAATGCATTTGAAACTGCGGAACTTGAGTGCAGGAGGGGAGAGCGGAATTCTTGGTGTAGCGGTGAAATGCGTTGATATCAAGAAGAACACCGGTGGCGAAGGCGGCTCTCTGGAATGTCACTGACGCTGAGGCACGAAAGCTGGGGGAGCAAACAGGATTAGATACCCTGGTAGTCCCAGCCGTAAACGGTGTGAACTTGGTGTTGGCGGTATTGACCCCGCCAGTGCCGGAGCTAACGCGTTAAGTTCACCGCCTGGGGAGTACGGCCGCAAGGCTAAAACTTAAAAAATTGACGGA
New.CleanUp.ReferenceOTU1237	Chloroflexi	Anaerolineae	DRC31			0	0	0	0	2	0	0	0	0	0	0	0	0	0	0	0	0	0	0	0	CATGCAGGTGGTTTCTTAAGTCGGACGTGAAAGCTCCTGGCTCAACTGGGAGAGGTCGTTCGAAACTAGGGAACTTGAGGATGGTAGAGGAGAGTGGAATTCCCGGTGTAGTGGTGAAATGCGTAGATATCGGGAGGAACACCAGTGGCGAAGGCGGCTCTCTGGGCCATTCCCGACACTAAGATGCGAAAGCTAGGGGAGAGAACGGGATTAGAAACCCCGGTATTCCTAGCCGTAAACGATGTCAACTAGGTGTAGGGGTATCCAACCCCTCTGTGCTGTAGCTAACGCGTTAAGTTGACCGCCTGGGGACTACGGCCGCAAGGCTA
New.CleanUp.ReferenceOTU1247	Proteobacteria	Alphaproteobacteria	Rickettsiales	Pelagibacteraceae		0	0	0	0	0	0	0	0	0	0	0	0	0	0	0	0	1	0	0	0	GGTATGTAGGCGGATCGAAAAGTTAGATGTGAAATCCCTGGGCTCAACCCAGGAACTGCATTTAAAACTAGCGATCTAGAATTTGGTAGGGGCCAGTAGAATTTCCAGTGTAGAGGTGAAATTCGTAGATATTGGAAAGAATACCAGTGGCGAAGGCGACTGGCTGGGCCATTTTTTGACGCTGAGATACGAAAGCGTGGGTAGCAAACAGGATTAGATACCCTGGTAGTCCACGCAGTAAACGATGAGTGCTAGTCGCTGGGACAATAGTTTCAGTGTCGAAGCTAACGCATTAAGCACTCCGCCTGGGAAGTACGGTCGCAAGATTA
New.CleanUp.ReferenceOTU125	Proteobacteria	Betaproteobacteria	Nitrosomonadales	Nitrosomonadaceae		0	0	0	0	0	0	0	0	0	0	0	0	0	0	6	2	2	0	10	1	GGTCCGCAGGTTGTTTTGTAAGTCAGATGTGAAATCCCCGGGCTTAACCTGGGAACTGCGTCTGAAACTACAAGGCTAGAGTATGGCAGAGGGGGGTGGAATTCCGCGTGTAGCAGTGAAATGCGTAGATATGTGGAGGAACACCGATGGCGAAGGCAGCCCCCTGGGTCAATACTGACGCTGAGGGACGAAAGCATGGGGAGCAAACAGGATTAGATACCCTGGTAGTCCATGCCCTAAACGATGTCAACTAGTTGTCGGGCCTTTACGGGCTTGGTAACGTAGCTAACGCGTGAAGTTGACCGCCTGGGGAGTACGATCGCAAGATTAAAACTCAAAAAATTGACGG
New.CleanUp.ReferenceOTU126	Proteobacteria	Alphaproteobacteria	BD7-3			0	0	0	25	0	0	0	0	0	0	0	0	0	0	0	0	0	0	0	0	TACGTAGGCGGATTAACAAGTCAGAAGTGAAAGCCCAGGGCTCAACCTTGGAACAGCTTTTGAAACTGTTAGTCTAGAGTCCCGGAGAGGTTAGGGGAATTCCGAGTGTAGCAGTGAAATGCGCAGATATTCGGAGGAACACCAGTGGCGTAGGCGCCTAACTGGACGGGAACTGACGCTGAGGTACGAAAGCGTGGGGAGCAAACAGGATTAGATACCCTGGTAGTCCACGCCGTAAACGATGTATGCTAGTTGTTGGTGTCCATAGGGCATCAGTGACGCAGCTAACGCGATAAGCATACCGCCTGGGGAGTACGGTCGCAAGATTA
New.CleanUp.ReferenceOTU127	Planctomycetes	Planctomycetia	Planctomycetales	Planctomycetaceae	Planctomyces	0	14	0	0	1	9	0	0	0	0	0	0	0	0	0	0	0	0	0	0	GGTACGTAGGCGGCCAGTTAAGTAGGGTGTGAAATCCCCCGGCTCAACCGGGGAACTGCGCTCTAAACTGATTGGCTTGAGTGAGATAGGGGTGTGCGGAACTTCCAGTGGAGCGGTGAAATGTGTTGATATTGGAAGGAACGCCGTTAGCGAAAGCGGCACACTGGGTCTCAACTGACGCTGAGGTACGAAAGCCAGGGTAGCGAACGGGATTAGATACCCCGGTAGTCCTGGCTGTAAACGTTGAGCACTAGTCGGGAGGGTTTCGGCCCTTCCGGACGCAGCGAAAGCACTAAGTGCTCCGCCTGGGGAGTATGGTCGCAAGGCTG
New.CleanUp.ReferenceOTU1271	Tenericutes	Mollicutes	Entomoplasmatales			0	0	0	0	0	0	2	0	0	0	0	0	0	0	0	0	0	0	0	0	TGCGCAGACGGTTTAGTAAGTTTAGGGTTAAATCCTGGGAGCTCAACTCCGGTTCGCCTTGAAAACTATTAGACTAGAGTATAGGAGAAGTTAATGGAATTCCATGTGTAGCGGTGAAATGCGTAGATATATGGAGGAACACCAGCGGCGAAGGCGATTAACTAGTCTATCACTGACGTTTAGGCACGAAAGCGTGGGGAGCAAATAGGATTAGATACCCTAGTAGTCCACGCCGTAAACGATGAGTACTAAGTATCGGATTTAAGTTCGGTGCTGCAGCTAACGCATTAAGTACTCCGCCTGAGTAGTATGCTCGCAAGAGTAAAACTTAAAAAATTGACGG
New.CleanUp.ReferenceOTU1272	GN04	GN15				0	0	0	0	0	3	0	0	0	0	0	0	0	0	0	0	0	0	0	0	CGCGTAGGCGGACCATCAAGTCGGATGTGAAATCTGGCAGCTTAACTGCCAGTCTGCACTCGATACTGTTGGTCTTGAGTACAGTGGAGGAAAGCGGAATTCCAGGTGTAGCGGTGAAATGCGTAGATATCTGGAAGAACACCGGTAGCGAAAGCGGCTTTCTGGGCTGATACTGACGCTGAAGCGCGAAGGCTAGGGTAGCAAACAGGATTAGACACCCTGGTAGTCCTAGCGGTAAACGATGGGTACTAGGTGTCGGGGGTATCGACCCCCTCGGTGTCGCAGCTAACGCATTAAGTACCCCGCCTGGGGAGTACGATCGCAAGGTTG
New.CleanUp.ReferenceOTU1282	Verrucomicrobia	Opitutae	[Pelagicoccales]	[Pelagicoccaceae]	Pelagicoccus	0	0	0	0	0	0	0	0	0	0	0	0	0	0	0	4	0	0	0	0	GGTGCGCAGGCGGCCAAGTGTGTCGGAGGTGAAATCTTGCAGCTTAACTGTAAAATTGCCTACGAAACTACTTGGCTAGAGTATCGGAGAGGATAGCGGAATTCCAGGTGTAGCAGTGAAATGCGTAGATATCTGGAGGAACACCAATGGCGAAGGCAGCTATCTGGACGATTACTGACGCTCAGGCACGAAAGCATGGGGAGCGAAAGGGATTAGATACCCCTGTAGTCCATGCCGTAAACGTTGTACACTAGATGTTCGAGGATTCGACCCCTTGAGCGTTCAAGCTAACGCGATAAGTGTACCGCCTGAGGACTACGGCCGCAAGGCTAAAACTCAAAAAATTGACGG
New.CleanUp.ReferenceOTU1288	Unassigned					0	0	0	0	0	0	0	0	0	0	0	0	0	0	0	0	0	3	0	0	GGTTTCGTAGGCGATTTGGAAAGTTACACTTTAAAGACCAGAGCTTAACTTTGGAAAGGGGTGTAATACTACCAGAATCGAAAGGTCTCGGGGTTACTGGAACTCTCGGTGTAGGAGTGAAATCCGTTGATATCGAGAGGAACACCAAGGGCGTAGGCAAGTAACTAGGGAATCTTTGACGCCGAGGAACGACCGCTAGGGGAGCGAAAGGGATTAGAGACCCCTGTAGTCCTAGCCGTAAACTATGCTCGCTAGGGATTGGAGCTTTGCTTCAGTCCCGTAAGCTAACGCGTTAAGCGAGTCGCCTGGGGAGTACGAGCGCAAGCTTA
New.CleanUp.ReferenceOTU1297	Verrucomicrobia	Verrucomicrobiae	Verrucomicrobiales	Verrucomicrobiaceae	Akkermansia	0	2	0	0	0	0	0	0	0	0	0	0	0	0	0	0	0	0	0	0	TACGTAGGCGGTAAAGTAAGTCTGATGTGAAATGTACGGGCTCAACCTGTAAACTGCATTGGATACTGCGTTACTGGAGCAATGGAGGGGAAACCGGAATTCTCGGTGTAGCAGTGAAATGCGTAGATATCGAGAGGAAGACTCGTGGCGAAGGCGGGTTTCTGGACATTAGCTGACGCTGAGGTACGAAGGCCAGGGGAGCGAAAGGGATTAGATACCCCTGTAGTCCTGGCAGTAAACGGTGCACGCTTGGTGTGTGGGGAATCGACCCCCTAGTGCCGGAGTTAACGCGTTAAGCGTGCCGCCTGGGGAGTACGGTCGCAAGACT
New.CleanUp.ReferenceOTU13	Proteobacteria	Gammaproteobacteria	Pseudomonadales	Moraxellaceae	Acinetobacter	1	2	55	29	13	28	24	23	2	2	4	3	2	0	1	3	1	1	11	2	TGCGTAGGCGGCTTTTTAAGTCGGATGTGAAATCCCCGAGCTTAACTTGGGAATTGCATTCGATACTGGGAAGCTAGAGTATGGGAGAGGATGGTAGAATTCCAGGTGTAGCGGTGAAATGCGTAGAGATCTGGAGGAATACCGATGGCGAAGGCAGCCATCTGGCCTAATACTGACGCTGAGGTACGAAAGCATGGGGAGCAAACAGGATTAGATACCCTGGTAGTCCATGCCGTAAACGATGTCTACTAGCCGTTGGGGCCTTTGAGGCTTTAGTGGCGCAGCTAACGCGATAAGTAGACCGCCTGGGGAGTACGGTCGCAAGACTAAAACTTAAAAAATTGACGGCTGAGCGGGCTGGCAAGGCGCATA
New.CleanUp.ReferenceOTU1303	Proteobacteria	Deltaproteobacteria	Myxococcales	OM27		0	0	0	0	2	0	0	0	0	0	0	0	0	0	0	0	0	0	0	0	GGTACGCAGGCGGCGACATAAGTCGGGTGTGAAAGCCCGGGGCTCAACCCCGGAACTGCATTCGATACTGTGTTGCTCGAGTTCGGGAGAGGGAAGCGGAATTCCTGGTGTAGAGGTGAAATTCGTAGAGATCAGGAGGAACACCCGTGGCGAAAGCGGCTTTCTGGCCCGATACTGACGCTCATGTACGAAAGCGTGGGGAGCAAACAGGATTAGATACCCTGGTAGTCCACGCCGTAAACGATGAATGCTAGCCGGTGGGGACACTACTGCCTCGCTGGCGTCGCTAACGCATTAAGCATTCCGCCTGGGAAGTACGGTCGCAAGACTAAAACTCAAAAAATTGACGG
New.CleanUp.ReferenceOTU1307	OD1	ZB2				0	0	0	0	0	0	0	0	0	0	0	0	0	0	0	0	0	0	0	3	TGTGTAGGTGGTTGTGTTAGTCTTTTGTTAAATTCTTCGGCTTAACCGGGGGCATGCAAAAGAAACGGCACAACTAGAGGATGCGAGAGGTGAACGGAACTCATGGAGTAGGGGTGAAATCCGTTGATATCATGGGGAACACCAAATGCGAAGGCAGTTCACTGGCGCACTCCTGACACTGAGACACGAAAGCGTAGGTAGCGAATGGGATTAGATACCCCAGTAGTCTACGCCCTAAACGATGACAACTAGCTTTTCGGAGTATCGACCCTCTGAGAGGCGAAGCTAACGCGTTAAGTTGTCCGCCTGGGTAGTACGACCGCAAGGTTA
New.CleanUp.ReferenceOTU131	Unassigned					0	0	0	0	0	0	0	0	0	0	24	0	0	0	0	0	0	0	0	0	TACGTAGGCGGGCTTGTAAGTCAGATGTGAAATCCCACGGCTCAACCGTGGAACTGCGTTTGATACTGCAAGTCTTGAGCGAGATAGAGGTGTGTGGAACAAATGGTGGAGCGGTGAAATGCGTAGATATCATTTGGAACACCGGTGGCGAAAGCGACACACTGGGTCTCTGCTGACGCTGAGGTACGAAAGCTAGGGTAGCGAACGGGATTAGATACCCCGGTAGTCCTAGCTGTAAACGATGAGCACTGGGTTGAGGGGGTCCCGAACCTCCTTGGCCGCAAAGAAATTGTTAAGTGCTCCGCCTGGGGAGTATGGCCGCAAGGCTG
New.CleanUp.ReferenceOTU1319	Unassigned					0	0	0	0	0	0	3	0	0	0	0	0	0	0	0	0	0	0	0	0	GGCGCGTAGGCGGAAATTTAAGTTAGGTGTAAAATCCCCGGGCTTAACCTGGGCAGGTCATCTAAAACTGGATTTCTAGAGTACAGAAGAGGGAAGCGGAATTTCCGGAGGAGCGGTGAAATGCGTAGATATCGGAAGGACCACCAGTTGCGAAGGCGGCTTCCTGGTCTTGTACTGACGCTGAGGCGCGAAAGCATGGGTAGCGAACAGGATTAGAGACCCTGGTAGTCCATGCCGTAAACGATGAGAACTAGATGTTGGTGAGCTTGACTCATCAGTGTCGAAGCTAACGCGATAAGTTCTCCGCCTGGGGAGTACGACCGCAAGGTTA
New.CleanUp.ReferenceOTU1326	Planctomycetes	Phycisphaerae	Phycisphaerales			0	0	0	0	1	0	0	0	2	1	0	0	0	0	0	0	0	0	0	0	GGTACGTAGGCGGATGCGCAGGCATCATGTGAAATCCCTCGGCTCAACCGAGGAACTGCATGGTGAACCGCGCATCTTGAGGCAAGCAGGGGCTGTCGGAACGATAGGTGGAGTGGTGAAATGCGTTGATATCTATCGGAACACCAAAGGTGAAGACAGGCAGCTGGGCTTGTCCTGACGCTGAGGTACGAAAGCGTGGGGAGCGAACGGGATTAGATACCCCGGTAGTCCACGCCGTAAACGATGTGCACTAGGTCGAGGGGGTTTTGACGCCATTCTCGGCCGAAGCGAAAGTGTTAAGTGCACCGCCTGGGGAGTACGGTCGCAAGGCTAAAACTTAAGAAATTGACGG
New.CleanUp.ReferenceOTU1330	BRC1	PRR-11				0	0	0	3	0	0	0	0	0	0	0	0	0	0	0	0	0	0	0	0	TGCGTAGGCGGTTCGGTCAGTCTGGTGTGAAATCCCTCGGCTTAACCGAGGAACTGCATTGGAAACTTCCGAGCTCGAGAGTGGGAGAGGCAGGTGGAATTTCTGGTGTAGCGGTGGAATGCGTAGATATCAGAAAGAACACTCGTGGCGAAGGCGGCCTGCTGGCCCATTTCTGACGCTGAGGCACGAAAGCTAGGGGAGCGAACGGGATTAGATACCCCGGTAGTCCTAGCCGTAAACGTTGAACACTGGGTGTCGGGGGTATCGACCCCTCGGTGCCGGAGCTAACGCGTTAAGTGTTCCGCCTGGGGAGTACGACCGCAAGGTTG
New.CleanUp.ReferenceOTU1335	Proteobacteria	Gammaproteobacteria	Thiotrichales	Piscirickettsiaceae		0	0	0	0	0	0	0	0	0	0	0	0	0	0	0	0	3	0	0	0	GGTGCGTAGGTGGCAATGTAAGTAGGATGTGAAAGCCCCGGGCTTAACCTGGGAACTGCATTCTAAACTGTATAGCTAGAGTATGGGAGAGGAAAGTGGAATTCCAGGTGTAGCGGTGAAATGCGTAGATATCTGGAGGAACATCAAAGGCGAAGGCAGCTTTCTGGACCAATACTGACACTAAGGCACGAAAGCGTGGGTAGCAAACAGGATTAGATACCCTGGTAGTCCACGCTGTAAACGATGATAACTAGATGTCGGGAGGTTCGCCTTTCGGTGTCGCAGCTAACGCATTAAGTTATCCGCCTGGGGAGTACGGCCGCAAGGTTG
New.CleanUp.ReferenceOTU1345	Planctomycetes					0	3	0	0	0	0	0	0	0	0	0	0	0	0	0	0	0	0	0	0	CACGTAGGCGGTGAAGTAAGTCAGTTAGTGGAAGCCCCTGGCTCAACCAGGGAAGTGCTTCTGATACTGCTTTACTTGAGTGTAGGCGGGGAGAGCAGAACTTTTAGTGGAGCGGTGAAATGCGTAGATATTAAGAGGAACGCCGGTGGCGAAAGCGGCTCTCTATCCTACTACTGACGCTGAGGTGCGAAAGCCAGGGGAGCAAACGGGATTAGATACCCCGGTAGTCCTGGCCGTAAACGTTGGGCACTAGGTAGAGGAGATTCCGAAGTCTTCTCTGCCGGAGCTAATGTATTAAGTGCCCCGCCTGGGGAGTACGGCCGCAAGGCTA
New.CleanUp.ReferenceOTU1346	Proteobacteria	Deltaproteobacteria				0	5	0	0	0	0	0	0	0	0	0	0	0	0	0	0	0	0	0	0	GGCGTGTAGGTGGTTAGGAAAGTTGGGTGTGAAAGCCCTGGGCCCAACCCAGGAAGTGCATCCAAAAACTATCTAACTTGAGGACGAGAGAGGGGGGTGGAATTCCTAGTGTAGAGGTGAAATTCGTAGATATTAGGAGGAATACCGGAGGCGAAGGCGGCCTCCTGGATCGACCCTGACACTGAGACGCGAAAGCGTGGGGAGCAAACAGGATTAGATACCCTGGTAGTCCACGCCGTAAACGATGAGTACTAGATGTTGCGGGAATTGACCCCTGCAGTGTCGCAGCTAACGCATTAAGTACTCCGCCTGGGAAGTACGGTCGCAAGGCTAAAACTCAAAAAATTGACGG
New.CleanUp.ReferenceOTU135	Unassigned					0	19	0	0	0	0	0	0	0	0	4	0	0	0	0	0	0	0	0	0	GGCGCGTAGGCGGATAAGCAAGTCAGATGTGAAAGACCTGGGCTCAACCGAGGATGGTCATTTGAAACTGCATATCTAGAGTGTAATAGAGGGGAGTGGAATTTCCGGTGTAGCGGTGAAATGCGTAGATATCGGAAGGAACACCAGTGGCGAAGGCGACTCCCTGGATTAACACTGACGCTGAGGCGCGAAAGCGTGGGTAGCGAACAGGATTAGATACCCTGGTAGTCCACGCCGTAAACGATGAGAACTAGCTGTTGGGCTCCTTTGGAGCCTTGTAGCGAAGCTAACGCGATAAGTTCTCCGCCTGGGGAGTACGGCCGCAAGGCTA
New.CleanUp.ReferenceOTU1353	Unassigned					0	0	0	0	0	0	0	0	0	0	0	0	0	0	0	0	2	0	0	0	CGCGTAGGCTGGGAGATCAGTCAGATGTGAAATTCCGATACTCAATATCGGAGCTGCATTTGAAACTGTCTCTCTAGAGGATAGATGGAGAAAGCGGAATTCCGTATGTAGCGGTGGAATGCGTAGATATACGGAAGAACACCCGTGGCGAAAGCGGCTTTCTAATTTATTCCTGACGCTGAGGCGCGAAAGCGTGGGGAGCAAACAGGCTTAGATACCCTGGTAGTCCACGCAGTAAACTATGCACACTTGATGTAGATTGGCTCAACCCGATCTGTGTCGCAGCTAACGCGGTAAGTGTGCCGCCTGGGGAGTACGTTCGCAAGGATG
New.CleanUp.ReferenceOTU1361	Unassigned					0	0	0	0	0	2	0	0	0	0	0	0	0	0	0	0	0	0	0	0	TGCGCAGGCGGCCATCTAAGTCAGAGGTGAAAGACCCCCGCTTAACGGGGGAGCTGCCTTTGATACTGGATGGCTCGGATTAGGATGAGGTCGGCGGAATGTGACATGTAGCGGTGAAATGCATAGATATGTCATGGAACACCAATTGCGTAGGCAGCCGGCTGGACCTATATCGACGCTGAGGCACGAAAGCGTGGGGAGCGAACAGGATTAGATACCCTGGTAGTCCACGCCCTAAACGATGTTGGCTCGGTATCCGCTTTTAAGTGGGTGCCCAAGGGAAACCGATAAGCCAACCACCTGGGGAGTACGTCGGCAACGATG
New.CleanUp.ReferenceOTU137	Proteobacteria	Alphaproteobacteria	Rhizobiales	Methylobacteriaceae		18	0	0	0	1	0	0	0	0	0	0	0	0	0	0	0	2	0	1	1	GGCGCGTAGGCGGCCGATTAAGTCGGGGGTGAAAGCCTGTGGCTCAACCACAGAATTGCCTTCGATACTGGTTGGCTTGAGACCGGAAGAGGACAGCGGAACTGCGAGTGTAGAGGTGAAATTCGTAGATATTCGCAAGAACACCAGTGGCGAAGGCGGCTGTCTGGTCCGGTTCTGACGCTGAGGCGCGAAAGCGTGGGGAGCAAACAGGATTAGATACCCTGGTAGTCCACGCCGTAAACGATGTGTGCTAGTTGTCGGACTTTAAGTTCGGTGACGCAGCTAACGCATTAAGCACACCGCCTGGGGAGTACGGTCGCAAGATTAAAACTCAAAAAATTGACGG
New.CleanUp.ReferenceOTU1370	Unassigned					0	0	0	0	0	2	0	0	0	0	0	0	0	0	0	0	0	0	0	0	GGCATGTAGGTGGCAAGGTATGTCGGATGTGAAAGCCCTCGGCTCAACCGAGGAAGTGCATTCGAAACTGCCTAGCTAGAGTATGAGAGAGGAAAGCGGAATTCCCAGTGTAGAAGTGAAATTCGTAGATATTGGGAGGAACACCAGTGGCGAAAGCGGCTTTCTGGCTCAATACTGACACTAAGATGCGAAAGCGTGGGGAGCAAACAGGATTAGATACCCTGGTAGTCCACGCCGTAAACGATGGACACTTGGCGTTGGAGGTATTGACCCCTTCAGTGCCGGAGCTAACGTGTTAAGTGTCCCGCCTGGGGAGTACGGTCGCAAGATTAAAACTCAAAAAATTGAACGG
New.CleanUp.ReferenceOTU1379	Proteobacteria	Deltaproteobacteria	Myxococcales			0	0	0	0	0	2	0	0	0	0	0	0	0	0	0	0	0	0	0	0	GGTGCGTAGGCGGCTTAGTAAGTCGGGTGTGAAAGCCCTCGGCTCAACCGAGGAAGTGCATTCGAAACTACTAAGCTTGAATACTGGAGAGGGTGGCGGAATTCCCGGTGTAGAGGTGAAATTCGTAGATATCGGGAGGAACACCAGTGGCGAAGGCGGCCACCTGGACAGATATTGACGCTGAGGCACGAAAGCGTGGGGAGCAAACAGGATTAGATACCCTGGTAGTCCACGCCGTAAACGATGGATGCTAGATGATGCAGGTATTGACCCCCGCATTGTCGAAGCTAACGCGATAGGCATCCCGCCTGGGGAGTACGGCCGCAAGGCTAAAACTCAAAAAATTGACGG
New.CleanUp.ReferenceOTU138	Proteobacteria	Gammaproteobacteria	Chromatiales	Ectothiorhodospiraceae		0	0	0	2	0	1	18	0	0	0	0	1	0	0	0	0	1	0	0	0	CGCGTAGGTGGCTTGGTAAGTTGGATGTGAAAGCCCTGGGCTTAACCTGGGAATTGCATTCGATACTGCCTCGCTAGAGTATGGTAGAGGGAAGCGGAATTCCCGGTGTAGCGGTGAAATGCGTAGATATCGGGAGGAACATCAGTGGCGAAGGCGGCTTCCTGGACCAATACTGACACTGAGGCGCGAAAGCGTGGGGAGCAAACAGGATTAGATACCCTGGTAGTCCACGCCCTAAACGATGAGAACTAGCCGTTGGGGGTATCAAAACCTTTAGTGGCGTAGCTAACGCGATAAGTTCTCCGCCTGGGGAGTACGGCCGCAAGGCTA
New.CleanUp.ReferenceOTU1382	Planctomycetes	vadinHA49	DH61			0	0	0	0	0	0	0	0	0	0	0	0	0	0	0	0	0	2	0	0	GGTGCGTAGGTGGTCTATTAAGTCAGGGTGAAATCCCGCGGCCCAACCGTGGAACGGCCTTTGATACTGGTGGACTTGAGTGCATGAGGGGTAGGGGGAACGAGCAGTGTAGCGGTGAAATGCGTAGATATTGCTCGGAAGGCCAGAGCCGAAGGGGCCCTACTGGTACGTAACTGACACTGAGGCACGAAAGCGTGGGGAGCAAACAGGATTAGATACCCTGGTAGTCCACGCCGTAAGCGATGAGCACTAGATGGATGTCGAGCTATCGATGTCTGTCGGAGACAATTTGGTAAGTGCTCCGCCTGGGGAGTATGGTCGCAAGGCTG
New.CleanUp.ReferenceOTU1384	Bacteroidetes	[Saprospirae]	[Saprospirales]	Saprospiraceae		0	0	0	0	0	0	0	0	0	0	0	0	0	0	3	0	0	0	0	0	GGTGCGTAGGCGGATATGTAAGTCAGAGGTGAAAGGTGGTCGCTTAACGATCAACTTGCCTTTGAAACTGTATATCTTGAATTGGGTTGAGGTTAGCGGAATGAGTCATGTAGCGGTGAAATGCATAGATATGACTTAGAACACCAATTGCGAAGGCAGCTGGCTAGACCTTGATTGACGCTGAGGCACGAAAGCGTGGGGAGCGAACAGGATTAGATACCCTGGTAGTCCACGCCCTAAACGATGCTTACTGGGTATTTGGCTTTCGAGTTGAGTACCTGAGGGAAACCATTAAGTAAGCCACCTGGGGAGTACGTTCGCAAGAATGAAACTTAAAAAATTGAACGG
New.CleanUp.ReferenceOTU1385	Planctomycetes	Phycisphaerae	Phycisphaerales			0	3	0	0	0	0	0	0	1	0	0	0	0	0	0	0	0	0	0	0	TACGTAGGCGGATGCGCAGGCATCGTGTGAAATCCCTCCGCTCAACGGAGGAACTGCACGGTGAACCGCGTGTCTTGAGATTGGTAGGGGCTGTCGGAACGATAGGTGGAGTGGTGAAATGCGTTGATATCTATCGGAACGCCGAAGGAGAAGTCAGGCAGCTGGGCCAATTCTGACGCTGAGGTACGAAAGCGTGGGGAGCGAACGGGATTAGATACCCCGGTAGTCCACGCCGTAAACGATGTGCACTAGGTCGAGGACACTCTGACGTGATTCTTGGTCGAAGCAAAAGTGTTAAGTGCACCGCCTGGGGAGTACGGTCGCAAGGCTA
New.CleanUp.ReferenceOTU139	Planctomycetes	Planctomycetia	Pirellulales	Pirellulaceae		0	18	0	0	0	5	0	0	0	0	0	0	0	0	0	0	0	0	0	0	TACGTAGGCGGCAGTGTAGGTCAGATGTGAAATCCCACGGCTCAACCGTGGAATTGCGTTTGAAACCACACAGCTTGAGGAAGATAGAGGAGAGCGGAACTGATGGTGGAGCGGTGAAATGCGTTGATATTATCAGGAACACCGGTGGCGAAAGCGGCTCTCTGGATCTTTTCTGACGCTGAGGTACGAAAGCTAGGGTAGCGAACGGGATTAGATACCCCGGTAGTCCTAGCTGTAAACGATCTGTACTAGTCCGTGGGGACCCCCACATCTTCTCGGACGTAGCGAAAGTGTTAAGTACAGCGCCTGGGGAGTATGGTCGCAAGGCTG
New.CleanUp.ReferenceOTU1393	Unassigned					0	0	0	0	0	0	0	0	0	0	0	0	0	0	2	1	1	0	0	0	GGCTCGTAGGTGGTTGATCGCGTCGGAAGTGTAATCTTGGGGCTTAACCCTGAGCGTGCTTTCGATACGGGTTGACTTGAGGAAGGTAGGGGAGAATGGAATTCCTGGTGGAGCGGTGGAATGCGCAGATATCAGGAGGAACACCAGTGGCGAAGGCGGTTCTCTGGGCCTTTCCTGACGCTGAGGCGCGAGAGCAAGGGGAGCAAACAGGATTAGATACCCTGGTAGTCCTTGCCGTAAACGATGTTATACTTGGTGTAGTTGGGCTCAACCCTGACTGTGTCGTAGCTAACGTGTTAAGTATACCGCCTGGGGAGTACGCTCGCAAGAGTG
New.CleanUp.ReferenceOTU1397	Proteobacteria	Deltaproteobacteria	NB1-j			0	3	0	0	0	0	0	0	0	0	0	0	0	0	0	0	0	0	0	0	CGTGTAGGCCGTTCGGTAAGTCGGGTGTGAAATCCCAGGGCCCAACCCTGGAACTGCATTCGATACTGCCGGACTCGAGTCCCGGAGGGGAGAGCGGAATTCCCGGTGTAGAGGTGAAATTCGTAGATATCGGGAGGAACACCAGTGGCGAAGGCGGCTCTCTGGACGGTGACTGACGCTGAGACGCGAAAGCGTGGGGAGCAAACAGGATTAGATACCCTGGTAGTCCACGCCGTAAACTTTGGGTGCTAGGCGTCGGGGGTATTGACCCCTTCGGTGCCGTAGCTAACGCATTAAGCACCCCGCCTGGGGAGTACGGTCGCAAGACTA
New.CleanUp.ReferenceOTU14	Proteobacteria	Gammaproteobacteria	Alteromonadales	Shewanellaceae	Shewanella	0	1	3	3	4	1	5	4	0	3	0	122	0	30	0	0	0	0	0	0	TGCGCAGGCGGTTTGTTAAGCCAGATGTGAAATCCCCGGGCTCAACCTGGGAATTGCATTTGGAACTGGCGAACTAGAGTCTTGTAGAGGGGGGTAGAATTCCAGGTGTAGCGGTGAAATGCGTAGAGATCTGGAGGAATACCGGTGGCGAAGGCGGCCCCCTGGACAAAGACTGACGCTCATGCACGAAAGCGTGGGGAGCAAACAGGATTAGATACCCTGGTAGTCCACGCCGTAAACGATGTCTACTCGGAGTTTGGTGTCTTGAACACTGGGCTCTCAAGCTAACGCATTAAGTAGACCGCCTGGGGAGTACGGCCGCAAGGTTAAAACTTAAAAAATTGACGGCTGAGCGGGCTGGCAAGGCGCATA
New.CleanUp.ReferenceOTU140	Planctomycetes	Planctomycetia	Pirellulales	Pirellulaceae		0	14	0	0	0	5	0	0	0	0	0	4	0	0	0	0	0	0	0	0	TGCGTAGGCGGCGCGGTAAGTTGGGTGTGAAATCCCTCGGCTCAACCGAGGAATTGCGCCCAAAACTACCGTGCTCGAGGAAGGCAGAGGTAAGCGGAACTGATGGTGGAGCGGTGAAATGCGTTGATATCATCAGGAACACCGGTGGCGAAGGCGGCTTACTGGGCCTTTTCTGACGCTGAGGCACGAAAGCTAGGGTAGCGAACGGGATTAGATACCCCGGTAGTCCTAGCTGTAAACGATGAGCACTTGATCGGAGGAACTCCCATATTTTTCCGATCGTAGCGAAAGTGTTAAGTGCTCCGCCTGGGGAGTATGGTCGCAAGGCTG
New.CleanUp.ReferenceOTU1405	Proteobacteria	Alphaproteobacteria	BD7-3			0	0	0	0	0	0	0	0	0	0	0	0	0	0	0	0	0	2	0	0	GGTATGTAGGCGGACCAGAAAGTCAGAAGTGAAATCCCAGGGCTCAACCCTGGAACTGCTTTTGAAACTCTTGGTCTAGAATACTGGAGAGGTTGGGAGAATTCCTAGTGTAGAGGTGAAATTCGCAGATATTAGGAGGAATACCAGTGGCGTAGGCGCCCAACTGGACAGTTATTGACGCTCAGATACGAAAGCGTGGGGAGCAAACAGGATTAGATACCCTGGTAGTCCACGCCGTAAACGATGTCTGCTAGTTGTCAGGCCCTTAGGGTTTGGTGACGGAGCGAAAGTATTAAGCAGACCGCCTGGGGAGTACGGCCGCAAGGTTAAAACTTAAGGAATTGACGG
New.CleanUp.ReferenceOTU1408	Chloroflexi	Anaerolineae	DRC31			0	0	0	0	0	0	2	0	0	0	0	0	0	0	0	0	0	0	0	0	CGTGCAGGTGGTATTCTAAGTCGGACGTGAAAGCTCCTGGCTCAACTAGGAGAGGTCGTTCGAAACTAGGAAACTTGAGGGTGGTAGAGGAGAGTGGAATTCCCGGTGTAGTGGTGAAATGCGTAGATATCGGGAGGAACACCAGTGGCGAAGGCGGCTCTCTGGGCCATTCCTGACACTAAGACGCGAAAGCTAGGGGAGAGAACGGGATTAGAAACCCCGGTATTCCTAGCCGTAAACGATGTCAACTAGGTGTAGGGGGTATCCAACCCCCCTGTGCTGTAGCAAACGCATTAAGTTGACCGCCTGGGGACTACGGCCGCAAGGCTA
New.CleanUp.ReferenceOTU1409	Proteobacteria	Deltaproteobacteria	Bdellovibrionales	Bacteriovoracaceae		0	0	0	2	0	0	0	0	0	0	0	0	0	0	0	0	0	0	0	0	GGCGCGCAGGCGGATGAGTAAGTCAGATGTGAAATCTCGGGGCTCAACCCCGAAACTGCGTCTGAAACTATTCATCTAGAGTCTTGGAGAGGGAAGGGGAATTTCACATGTAGGGGTAAAATCCGTAGAGATGTGAAGGAACACCAGAGGCGAAGGCGCCTTCCTGGACAAGTACTGACGCTGAGGCACGAAAGCGTGGGGAGCAAACAGGATTAGATACCCTGGTAGTCCACGCCGTAAACGATGAGCACTAGATTTGGTGGGTATTGACCCCTGCCGATTCGTAGCTAACGCATTAAGTGCTCCGCCTGGGGAGTACGGTCGCAAGACTAAAACTCAAAAAATTGACGG
New.CleanUp.ReferenceOTU141	Gemmatimonadetes	Gemm-2				5	2	0	2	0	4	0	0	0	0	0	6	0	0	1	2	1	0	0	0	CACGCAGGCGGTTCGTTAAGTCCTTTGTGAAAGCCCGGGGCTCAACCCCGGAATTGCATCGGATACTGGCGAACTGGAGATCGGTAGAGGCTAGCGGAATTCCTGGTGTAGCGGTGGAATGCGTAGATATCAGGAAGAACACCTGTGGCGAAGGCGGCTAGCTGGGCCGAATCTGACGCTCATGTGCGAAAGCGTGGGGAGCAAACAGGATTAGATACCCTGGTAGTCCACGCCGTAAACGATGGGCACTAGATGCCGGGCATATAGACGTGTTCGGTGTCGCAGCTAACGCATTAAGTGCCCCGCCTGGGGAGTACGGTCGCAAGGCTG
New.CleanUp.ReferenceOTU1410	Proteobacteria	TA18	PHOS-HD29			0	0	0	0	0	2	0	0	0	0	0	0	0	0	0	0	0	0	0	0	CGCGTAGGTGGTTTGGCAAGTCTGATGTGAAAGCCCACGACTCAATCGTGGAAGTGCATTGGATACTGCTAAACTAGAGTATAGGAGAGGAAAGCGGAATTCCAGGTGTAGAGGTGAAATTCGTAGATATCTGGAGGAACAACAGAGGCGAAGGCGGCTTTCTGGACTATAACTGACACTGAGGTGCGAAAGCGTGGGGAGCAAACAGGATTAGATACCCTGGTAGTCCACGCCGTAAACGATGGATACTAGATGTCGGGAGACTTACCCTTTCGGTGTCGTAGCTAACGCGTTAAGTATCCCGCCTGGGGAGTACGGTCGCAAGATTA
New.CleanUp.ReferenceOTU1419	Chloroflexi	Anaerolineae	envOPS12			0	0	0	0	0	0	0	0	0	0	0	0	0	0	0	0	0	0	0	2	GGCGTGCAGGCGGTTCGGTAAGTTGGGTATGAAATCTCCTGGCTTAACTAGGAGAGGTTATTCAATACTACCGGACTTGAGAGTGGTAGAGGAAGATGGAATTCCCGGTGTAGTGGTGAAATGCGTAGATATCGGGAGGAACACCAGTGGCGAAAGCGATCTTCTGGACCATTTCTGACGCTCAGACGCGAAAGCTAGGGTAGTAAACGGGATTAGAGACCCCGGTAATCCTAGCCGTAAACGATGTAAACTTGGTGTCGGTGGCTTAAACTCCGTCGGTACCGAAGCAAACGCGATAAGTTTACCGCCTGGGGACTACGATCGCAAGATT
New.CleanUp.ReferenceOTU142	Proteobacteria	Alphaproteobacteria	Rickettsiales	Rickettsiaceae		0	0	0	0	0	0	30	0	0	0	0	0	0	0	0	0	0	0	0	0	CGTGTAGGCGGATTAGTAAGTTGGAAGTGAAAGCCCGGGGCTTAACCCCGGAACTGCTTTCAAAACTACTAACCTTGAGTAAAGTAGAGGGTGATGGAATTCCTAGTGTAGAGGTGAAATTCTTAGATATTAGGAGGAACACCGGTGGCGAAGGCGGTCACCTGGGCTTTAACTGGCGCTGAGGCGCGAAAACGTGGGGAGCAAACAGGATTAGATACCCTGGTAGTCCACGTCGTAAACGATGAGTGCTAGATATCGGAAATGTTATTTTTCGGTTTCGTAGCTAACGCATTAAGCACTGCGCCTGGGGACTACGATCGCAAGATTA
New.CleanUp.ReferenceOTU143	Proteobacteria	Alphaproteobacteria	Kiloniellales			21	0	0	0	0	1	0	0	0	0	0	0	0	0	0	0	0	0	0	0	CGTGTAGGCGGATTAATAAGTTAGGGGTGAAATCCCGGGGCTCAACCTCGGAACGGCCTTTAATACTATTAATCTAGAGTCTGTGAGGGGATAGTGGAATATCTAGTGTAGAGGTGAAATTCGTAGATATTAGATGGAACACCAGTGGCGAAGGCGACTTTCTGGTCTGTAACTGACACTGAGGCGCGAAAGCGTGGGGAGCGAACAGGATTAGATACCCTGGTAGTCCACGCCGTAAACGATGAGTGCTAAGTGTTAGAGGGTTTCCGCCCTTTAGTGCTGCAGCTAACGCATTAAGCACTCCGCCTGGGGAGTACGGTCGCAAGACTG
New.CleanUp.ReferenceOTU145	Planctomycetes	C6	d113			0	0	0	0	0	22	0	0	0	0	0	0	0	0	0	0	0	0	0	0	GGCACGTAGGCGGTTTGGAAAGCGGCGTGTGAAATCCCGGAGCTCAACTCCGGAACTGCATGCCGAACTTCCGAACTAGAGGACAGGAGGGGAGTGTGGAACTCTAGGTGGAGCGGTGAAATGCGTAGATATCTAGAGGAACGCCGGTGGCGAAAGCGACACTCTGGCCTGCCCCTGACGCTGAGGTGCGAAAGCGTGGGTAGCAAACAGGATTAGATACCCTGGTAGTCCACGCCGTAAACGATGAGCACTAGGTAGCCGTGGGATCCGACCCGTGGCTGCTGCAGGTAATCCATTAAGTGCTCCGCCTGGGGAGTATGGTCGCAAGGCTG
New.CleanUp.ReferenceOTU1451	Planctomycetes	Phycisphaerae	MSBL9			0	0	0	0	0	2	0	0	0	0	0	0	0	0	0	0	0	0	0	0	GGCACGTAGGCGGAATAGAAAGTATCTTGTGAAAACCCTCGGCTTAACCGAGGAATTGCTCGGTAAACTTCTATTCTTGAGGCAAGTAGGGGTACATGGAACTCTTGGTGGAGCGGTGGAATGCGTAGATATCAAGAGGAACGCCAATGGTGAAGACAGTGTACTGGGCTTGTACTGACGCTGAGGTGCGAAAGCGTGGGGAGCGAACGGGATTAGATACCCCGGTAGTCCACGCCGTAAACGATGTCTACTAGGTTGTGGGTGTTCTGACACAGTCACAGCCGAAGCAAAAGTGTTAAGTAGACCGCCTGGGGAGTACGGTCGCAAGGCTA
New.CleanUp.ReferenceOTU1459	Unassigned					0	0	0	0	0	5	0	0	0	0	0	0	0	0	0	0	0	0	0	0	GGCACGTAGGCGGAGAAATAAGTCGATTGTGAAAGCCCATGGCTTACCCATGGAATTGCATTCGAAACTATTTTTCTTGAGTTCAGAAGGGGAGGGTGGAACTTCTAGTGGAGCGGTGAAATGCGTTGATATTAGAAGGAACGCCGGTGGCGAAAGCGACTCTCTGGTCTGAAACTGACGCTGAGGTGCGAAAGCTAGGGGAGCAAACGGGATTAGATACCCCGGTAGTCCTAGCCGTAAACGATGGACACTAAGTGGGGGGACTCAGTCTCTCCGCCGGAGCAAAAGTATTAAGTGTCCCGCCTGGGGAGTATGGTCGCAAGGCTG
New.CleanUp.ReferenceOTU1461	Actinobacteria	Actinobacteria	Actinomycetales			0	0	0	0	0	0	0	0	0	0	0	0	0	0	0	0	0	0	2	0	CTCGTAGGCGGTTAGTCACGTCGGATGTGAAAACTCAGTGCTTAACACTGAGCCTGCATTCGATACGGGCTGACTAGAGTATTGTAGGGGAGACTGGAACTCCTGGTGTAGCGGTGAAATGCGCAGATATCAGGAAGAACACCGGTGGCGAAGGCGGGTCTCTGGGCAATTACTGACGCTGAGGAGCGAAAGTGTGGGGAGCAAACAGGATTAGATACCCTGGTAGTCCACACCGTAAACGGTGGGCGCTAGGTGTGGGGATCATTCCACGATCTCCGTGCCGCAGCTAACGCATTAAGCGCCCCGCCTGGGGAGTACGGCCGCAAGGCTAAAACTTAAAAAATTGACGG
New.CleanUp.ReferenceOTU1463	Planctomycetes	OM190				0	0	0	0	0	4	0	0	0	0	0	0	0	0	0	0	0	0	0	0	GGTCCGTAGGCGGCTTGGAAAGTTGGATGTGAAATCCCACAGCTTAACTGTGGAACTGCGTCCAAAACTATCAAGCTAGAGGATGGTAGGGGACAGTGGAACTCAAGGTGGAGCGGTGAAATGCGTAGAGATCTTGAGGAACACCGGTGGCGAAAGCGACTGTCTGGGCCATTCCTGACGCTGAGGGACGAAAGCTAGGGGAGCAAACGGGATTAGATACCCCGGTAGTCCTAGCCGTAAACGATGAGCACTAGGTTGGGGGGCCTTCGGGTTTCCCTTCCGTAGCTAACGCGTTAAGTGCTCCGCCTGGGGAGTATGCGCGCAAGCGTAAAACTTAAAAAATTGACGG
New.CleanUp.ReferenceOTU147	Proteobacteria	Gammaproteobacteria	Legionellales	Legionellaceae		5	0	0	0	0	2	0	0	0	3	7	0	0	0	0	0	5	0	0	0	TGCGTAGGTTGTTTATTAAGTTATCTGTGAAATTCCTGGGCTTAACCTGGGCGGGTCAGATAATACTGGTAGACTGGAGTATGGGAGAGGGCAGTGGAATTTCCGGTGTAGCGGTGAAATGCGTAGAGATCGGAAGGAACACCAGTGGCGAAGGCGGCTGCCTGGCCTAATACTGACACTGAGGCACGAAAGCGTGGGTAGCAAACAGGATTAGATACCCTGGTAGTCCACGCTGTAAACGATGTCAACTAGCTGTTGGTCATATAAATGTGATTAGTGGCGTAGCTAACGCGCTAAGTTGACCGCCTGGGGAGTACGGTCGCAAGATTAAAACTTAAAAAATTGACGGCTGAGCGGGCTGGCAAGGCGCATA
New.CleanUp.ReferenceOTU1496	OD1	ZB2				0	0	0	2	0	0	0	0	0	0	0	0	0	0	0	0	0	0	0	0	TACGTAGGCGGCATAGTTAGTCGATTGTTAAAGCACCGGGCTCAACCCGGGACAGGCAATCGAAACGGCTAAGCTAGAGGATGTGAGAGGTCTGTGGAACTCATGGTGTAGGGGTGAAATCCGTTGATATCATGGGGAACACCGAAAGCGAAGGCAACAGACTGGCACATTCCTGACGCTGAGGTACGAAAGCGTGGGTAGCGAATGGGATTAGATACCCCAGTAGTCCACGCCCTAAACGTTCCGAACTAGCTTTTTGGAGTATCGACCCTCTGAGAGGCGAAGCTAACGCGTTAAGTTCGGCGCCTGGGTAGTACGAGCGCAAGCTTA
New.CleanUp.ReferenceOTU151	Planctomycetes	Planctomycetia	Pirellulales	Pirellulaceae		0	12	0	0	5	0	0	0	0	0	5	0	0	0	0	0	0	0	0	0	GGTGCGTAGGCGGCGCGACAAGTTGGGTGTGAAATCCCTCGGCTCAACCGAGGAACTGCGCCCAAAACTGTCGTGCTCGAGGGAGATAGAGGTAAGCGGAACTGATGGTGGAGCGGTGAAATGCGTCGATATTATCAGGAACACCGGTGGCGAAAGCGGCTTACTGGATCTCTTCTGACGCTGAGGCACGAAAGCTAGGGGAGCGAACGGGATTAGATACCCCGGTAGTCCTAGCTGTAAACGATGAGCACTTGATCGAAGACTCCTCCATAGGTTTTCGGTCGTAGCGAAAGTGTTAAGTGCTCCGCCTGGGGAGTATGGTCGCAAGGCTG
New.CleanUp.ReferenceOTU1529	Gemmatimonadetes	Gemm-1				0	0	0	0	0	2	0	0	0	0	0	0	0	0	0	0	0	0	0	0	GGCGCGTAGGCGGCACAGTAAGTAGGGGGTGAAATCTCACGGCTCAACCGTGAAACGGCCTCCTAAACTGCTGTACTTGAACACGGTAGAGGCAGATGGAATTCCCGGTGTAGCGGTGGAATGCGTAGATATCGGGAAGAACACCGGTGGCGAAGGCGGTCTGCTGGGCCGTTGCTGACGCTGAGGCGCGACAGCGTGGGGAGCAAACAGGATTAGATACCCTGGTAGTCCACGCCGTAAACGATGGGCACTAGGCGTCGGGGGGAGCGACCCTCTCGGTGCCGTCGCTAACGCAGTAAGTGCCCCGCCTGGGGAGTACGGCCGCAAGGCTG
New.CleanUp.ReferenceOTU153	Proteobacteria	Gammaproteobacteria	Chromatiales			0	0	0	0	0	10	8	0	0	0	0	0	0	0	0	0	0	0	0	3	GGCGCGTAGGTTGTTTGATTAGTCGGATGTGAAAGCCCTGGGCTCAACCTGGGAACTGCATTCGAAACTGTCAGACTAGAGTATGGTAGAGGGAAGTGGAATTCCAGGTGTAGCGGTGAAATGCGTAGATATCTGGAGGAACATCAGTGGCGAAGGCGACTTCCTGGACCAATACTGACACTGAGGTGCGAAAGCGTGGGGAGCAAACAGGATTAGATACCCTGGTAGTCCACGCCGTAAACGATGTCAACTGGGTGTTAGGGGACTTGATCCCTTAGTATCGAAGCTAACGCGATAAGTTGACCGCCTGGGGAGTACGGCCGCAAGGTTA
New.CleanUp.ReferenceOTU1544	Proteobacteria	Gammaproteobacteria	Chromatiales			0	0	0	0	0	0	0	0	0	0	0	0	0	0	0	0	3	0	0	0	CGTAGGCGGTTTGGTAAGTCGGATGTGAAATCCCAGGGCTCAACCTTGGAACTGCATTCGATACTGCCTCACTAGAGTATGGTAGAGGGAAGTGGAATTCCGGGTGTAGCGGTGAAATGCGTAGATATCCGGAGGAACATCAGTGGCGAAGGCGACTTCCTGGCCCAATACTGACGCTGAGGTGCGAAAGCGTGGGGAGCAAACAGGATTAGATACCCTGGTAGTCTACGCCGTAAACGATGTCAACTAGCCGTTGGGAGCCCTGGTGCTCTTAGTGGCGCAGCTAACGCGATAAGTTGACCGCCTGGGGAGTACGCCGGCAACGGT
New.CleanUp.ReferenceOTU155	TM6	SJA-4				0	21	0	0	0	0	0	0	0	0	0	0	0	0	0	0	0	0	0	0	TGCGTAGACGGTGTACCAAGCTCGTTGTTAAATCCTCCGGCCCAACCGGAGAATTGCAGTGGGAACTGGTACGCTCGAGGATGGAAGAGAGAAGTGGAATTCCCGGAGTAGCGGTAAAATGCGTAGATCTCGGGAGGAACACCGATGGCGAAGGCAGCTTCTTGGTCCATTCCTGACGTTGAGGCACGAGAGCGTGGGGAGCAAACAGGATTAGATACCCTGGTAGTCCACGCCGTAAACGATAATCACTAGACGTTGGACTGGCTTTGCTAGTTCAGTGTCGAAGCTAACGCGTTAAGTGATTCACCTGGGGAGTACGGTCGCAAGATTA
New.CleanUp.ReferenceOTU156	Chlamydiae	Chlamydiia	Chlamydiales	Parachlamydiaceae		0	0	0	0	0	0	0	0	0	0	0	0	0	0	5	13	1	0	0	2	CGCGTAGGCGGAAAATCAAGTCAGATGTGAAATACCGGGGCTCAACTTCGGTGCTGCATTTGAGACTGTTTTTCTAGAGGGTAGGAGGAGAAAATGGAATTCCACAAGTAGCGGTGAAATGCGTAGATATGTGGAAGAACACCGGTGGCGAAGGCGGTTTTCTATCTTATTCCTGACGCTGAGGCGCGAAAGCAAGGGGATCAAACAGGATTAGATACCCTGGTAGTCCTTGCCGTAAACTATGTATACTTGATGTAGCTGGGCTCAACCCCGGCTGTGTCGTAGCTAACGCGATAAGTATACCGCCTGAGGAGTACGCTCGCAAGGGTG
New.CleanUp.ReferenceOTU157	Proteobacteria	Alphaproteobacteria	Rhizobiales	Methylocystaceae		0	1	20	0	0	0	0	0	0	0	0	0	0	0	0	0	0	0	0	0	TGCGTAGGCGGGCTTTTAAGTCAGGGGTGAAATCCCAAGGCTCAACCTTGGAACTGCCTTTGATACTGGGAGTCTTGAGTCCGGGAGAGGTGAGTGGAACTGCGAGTGTAGAGGTGAAATTCGTAGATATTCGCAAGAACACCAGTGGCGAAGGCGGCTCACTGGCCCGGAACTGACGCTGAGGCACGAAAGCGTGGGGAGCAAACAGGATTAGATACCCTGGTAGTCCACGCCTTAAACGATGGATGCTAGCCGTTGGCCAGCTTGCTGGTCCGTGGCGCCGTTAACACATTAAGCATCCCGCCTGGGGAGTACGGTCGCAAGATTA
New.CleanUp.ReferenceOTU1589	Planctomycetes	OM190				0	0	2	0	0	0	0	0	0	0	0	0	0	0	0	0	0	0	0	0	TTCGTAGGTGGTTTATTAAGTTGGATGTGTAATCCCACGGCTTAACCGTGGAACTGCGTTCAAAACTGATGAACTAGAGAGCAGTAGGGGACAAGGGAACTTCAGGTGGAGCGGTGAAATGCGTAGATATCTGAAGGAACACCGATGGCGAAAGCACTTGTCTGGGCTGATTCTGACACTGAGGAACGAAAGCTAGGGTAGCGAACGGGATTAGATACCCCGGTAGTCCTAGCCGTAAACGATGGATACTAGCTTGTGGGATCTTCGGATTTCACTTGCGTAGCTAACGCGTTAAGTATCCCGCCTGGGGAGTATGCACGCAAGTGTAAAACTTAAAAAATTGACGG
New.CleanUp.ReferenceOTU159	Proteobacteria	Gammaproteobacteria	Legionellales	Coxiellaceae		0	6	0	0	9	0	0	0	4	0	0	0	1	0	0	0	0	1	0	0	GGCGCGTAGGCGGGTATTTAAGTCGGATGTGAAAGCCCTGGGCTCAACCTGGGAACTGCATCCGAAACTGGATACCTAGAGTATGGTAGAGGGAAGTGGAATTTCCGGTGTAGCGGTGAAATGCGTAGATATCGGAAGGAACACCAGTGGCGAAGGCGACTTCCTGGACCAATACTGACGCTGAGGTGCGAAAGCGTGGGGAGCAAACAGGATTAGATACCCTGGTAGTCCACGCCGTAAACGATGAGAACTGGGCGTTGGGAGACTTTGTCTCTTAGTGCCGAAGCTAACGCGTTAAGTTCTCCGCCTGGGGAGTACGGTCGCAAGATTA
New.CleanUp.ReferenceOTU16	Proteobacteria	Deltaproteobacteria	NB1-j	JTB38		9	19	3	0	13	30	0	18	7	2	31	1	0	6	0	0	0	0	0	0	GGTGTAGGCGGCTTGGCAAGTCGAGTGTGAAATCCCAGGGCCCAACCCTGGAACTGCATTCGAAACTGTCTCGCTAGAGTCCCGGAGAGGATGGCGGAATTCCCGGTGTAGGGGTGAAATCCGTAGATATCGGGAGGAACACCAGTGGCGAAGGCGGCCATCTGGACGGTGACTGACGCTCAGACCCGAAAGCGTGGGGAGCAAACAGGATTAGATACCCTGGTAGTCCACGCCGTAAACGTTGAGTGCTCGTCGTCGCGGGTATTGACCCCTGCGGTGACCAAGCTAACGCAAGAAGCACTCCGCCTGGGGAGTACGGTCGCAAGACTAAAACTCAAAAAATTGACGGCTGAGCGGGCTGGCAAGGCGCATA
New.CleanUp.ReferenceOTU161	Proteobacteria	Gammaproteobacteria	Legionellales	Coxiellaceae		0	0	2	15	0	0	2	0	0	1	0	0	0	0	0	0	0	0	0	0	CGCGTAGGTGGGTACTTAAGTCGGATGTGAAAGCCCCAAGCTTAACTTGGGAATTGCATTCGATACTGGGTACCTAGAGTATGGTAGAGGGAAGTGGAATTTCCGGTGTAGCGGTGAAATGCGTAGATATCGGAAAGAACACCAGTGGCGAAGGCGGCTTCCTGGACCAATACTGACACTGAGGCGCGAAAGCGTGGGGAGCAAACAGGATTAGAGACCCTGGTAGTCCACGCCGTCAACGATGAGAACTAGATGTTGGGAAGTTTACTTCTTAGTATCGAAGCTAACGCGTTAAGTTCTCCGCCTGGGGAGTACGGCCGCAAGGTTA
[truncated: 458 more rows]

## Sheet: Sheet2
OTU_ID	Phylum	Class	Order	Family	Genus	Species
3439	Cyanobacteria	Chloroplast	Stramenopiles
4709	Proteobacteria	Deltaproteobacteria	Myxococcales	OM27
4715	Proteobacteria	Alphaproteobacteria	Rhizobiales
[truncated: 2,171 more rows]
